# Supplementary material for: Cellular response of Parachlorella kessleri to a solid surface culture environment
Source: Front Plant Sci. 2023 Jun 5;14:1175080. doi: 10.3389/fpls.2023.1175080 (PMC10277731; doi:10.3389/fpls.2023.1175080)
Supplement: Supplementary file 2 [file Table_1.xlsx]

## Sheet: Sheet1
Parachlorella gene ID*	Predict function*	12 h / 0 h			24 h / 0 h			24 h / 12 h
		log2 fold change	padj		log2 fold change	padj		log2 fold change	padj
translation
1628_t	small subunit ribosomal protein S15Ae	1.07438	0.000774813		0.264887	0.687822		-0.809494	0.0298248
2056_t	small subunit ribosomal protein S18e	1.77325	1.02578e-09		0.579644	0.193128		-1.1936	0.000213049
236_t	small subunit ribosomal protein S13e	1.27867	7.00922e-05		0.223078	0.753776		-1.05559	0.00340036
1941_t	large subunit ribosomal protein L44e	1.08276	0.0108628		0.409732	0.610591		-0.673033	0.214322
9977_t	small subunit ribosomal protein S20	2.66003	1.99736e-17		1.41827	0.000148014		-1.24177	0.000458939
10713_t	large subunit ribosomal protein L15	2.57089	1.27103e-14		1.42834	0.000378072		-1.14255	0.00320647
3910_t	large subunit ribosomal protein L22e	1.07889	0.000658982		0.324463	0.590228		-0.754432	0.0442018
10092_t	50S ribosomal protein L22, chloroplast	2.92777	1.03786e-17		1.85116	1.90449e-06		-1.07661	0.00748388
7193_t	large subunit ribosomal protein L27	2.62097	5.73237e-15		1.51992	0.000134399		-1.10105	0.00497515
10430_t	prpL28; plastid/chloroplast ribosomal protein L28	3.0802	1.09059e-19		1.90842	6.12597e-07		-1.17178	0.00300086
5123_t	phenylalanyl-tRNA synthetase alpha chain [EC:6.1.1.20]	1.53241	4.0488e-06		0.648895	0.199812		-0.883513	0.0240186
522_t	large subunit ribosomal protein L9	2.71704	4.18261e-15		1.72719	1.59984e-05		-0.989848	0.0172114
10488_t	small subunit ribosomal protein S17e	1.06114	0.00164765		0.199441	0.792489		-0.861701	0.027113
6993_t	hypothetical protein	3.08958	1.99736e-17		1.89053	6.47144e-06		-1.19905	0.00503196
11598_t	large subunit ribosomal protein L10e	1.32643	8.61282e-06		0.580306	0.19705		-0.746124	0.0367028
2615_t	prpL1; plastid/chloroplast ribosomal protein L1	2.66381	1.6333e-16		1.71879	3.31896e-06		-0.945014	0.0147193
7440_t	large subunit ribosomal protein L8e	1.03181	0.000298326		0.474845	0.289563		-0.556968	0.118328
7023_t	small subunit ribosomal protein S16e	1.16318	0.000247642		0.382628	0.49683		-0.780547	0.037698
6159_t	elongation factor 1-alpha	1.11789	6.46145e-05		0.508563	0.236896		-0.609326	0.075724
6160_t	elongation factor 1-alpha	1.23446	1.15885e-06		0.780324	0.0179489		-0.454136	0.170657
3646_t	small subunit ribosomal protein S23e	1.14354	0.00121104		0.431868	0.48491		-0.711669	0.100371
10588_t	small subunit ribosomal protein S3e	1.46649	5.59465e-06		0.544087	0.29114		-0.922407	0.0139637
protein folding
1000_t	HSP70B; heat shock protein 70B	1.96565	1.62095e-11		0.828953	0.0395689		-1.13669	0.000544271
9781_t	molecular chaperone GrpE	1.52786	5.33747e-06		0.413441	0.496828		-1.11442	0.00324148
4122_t	T-complex protein 1 subunit delta	1.1983	1.41875e-05		0.513422	0.228		-0.684883	0.0377895
10300_t	molecular chaperone HtpG	2.34862	1.17902e-16		0.807001	0.0420782		-1.54162	6.0043e-07
8607_t	PFD1; prefoldin chaperone 1	1.55863	3.23284e-06		0.656097	0.199063		-0.902536	0.0213501
11190_t	peptidyl-prolyl isomerase H (cyclophilin H) [EC:5.2.1.8]	1.14274	0.00119838		0.251015	0.743765		-0.891722	0.0297577
12105_t	T-complex protein 1 subunit theta	1.1063	0.00155834		0.612633	0.249639		-0.493664	0.286895
11885_t	molecular chaperone GrpE	1.63784	7.92247e-08		0.604495	0.194342		-1.03335	0.00291158
7787_t	molecular chaperone DnaK	1.5552	8.66917e-08		0.341165	0.529676		-1.21403	0.000139386
7788_t	molecular chaperone DnaK	1.60601	7.52547e-06		0.428509	0.51334		-1.1775	0.00364426
8515_t	molecular chaperone HtpG	2.10778	4.71779e-12		0.539072	0.276954		-1.56871	2.12925e-06
2171_t	hypothetical protein	3.33958	3.36473e-30		1.32253	0.000208556		-2.01705	1.29275e-10
ribosome biogenesis
10485_t	regulator of ribosome biosynthesis	2.30691	4.23146e-11		0.521933	0.399577		-1.78498	2.12925e-06
1211_t	nucleolar protein 56	1.99675	1.21433e-12		0.343504	0.519572		-1.65325	3.98844e-08
1212_t	nucleolar protein 56	2.0228	2.1207e-09		0.285442	0.700784		-1.73735	1.76108e-06
9868_t	RNA 3'-terminal phosphate cyclase-like protein	1.49076	0.000509093		-0.289265	0.765538		-1.78003	0.000119002
5610_t	nucleolar protein 58	1.80801	1.36395e-05		0.281946	0.770163		-1.52606	0.000865251
11443_t	large subunit ribosomal protein LP0	1.05103	8.55178e-05		0.356837	0.439873		-0.694188	0.0271468
1233_t	U4/U6 small nuclear ribonucleoprotein SNU13	1.194	0.000682002		0.2131	0.786695		-0.980899	0.0143631
tRNA aminoacylation for protein translation
4812_t	glutamyl-tRNA synthetase [EC:6.1.1.17]	1.62794	6.38525e-08		0.480348	0.334269		-1.14759	0.000605174
7707_t	lysyl-tRNA synthetase, class II [EC:6.1.1.6]	1.34072	4.29406e-06		0.310385	0.584148		-1.03033	0.00154775
4705_t	valyl-tRNA synthetase [EC:6.1.1.9]	1.12824	0.020269		0.32247	0.756815		-0.805774	0.183641
4706_t	similar to valyl-tRNA synthetase	1.27443	0.00356535		0.436719	0.598792		-0.837708	0.119424
5216_t	tyrosyl-tRNA synthetase [EC:6.1.1.1]	1.83646	4.26744e-09		0.836319	0.0561269		-1.00015	0.00561686
6619_t	aspartyl-tRNA synthetase [EC:6.1.1.12]	1.06062	0.000303498		0.554517	0.207324		-0.506099	0.178594
'de novo' IMP biosynthetic process
1798_t	hypothetical protein	1.31416	0.000186559		-0.0925211	0.92466		-1.40668	0.000229405
5700_t	phosphoribosylaminoimidazole carboxylase [EC:4.1.1.21]	1.00942	0.00153713		0.534821	0.279834		-0.474595	0.255331
364_t	phosphoribosylamine--glycine ligase [EC:6.3.4.13]	1.44425	7.73904e-07		0.42202	0.402836		-1.02223	0.00180979
2824_t	hypothetical protein	2.00272	3.91115e-08		0.49438	0.448251		-1.50834	0.000160887
cellular amino acid biosynthetic process
11226_t	aspartate-semialdehyde dehydrogenase [EC:1.2.1.11]	2.83392	8.25792e-17		0.883189	0.0734519		-1.95073	1.17623e-07
10170_t	branched-chain amino acid aminotransferase [EC:2.6.1.42]	1.46969	1.09458e-09		0.354148	0.395869		-1.11554	2.08322e-05
3685_t	3-phosphoshikimate 1-carboxyvinyltransferase [EC:2.5.1.19]	1.73861	4.68534e-06		0.683784	0.251289		-1.05483	0.0169708
880_t	3-deoxy-7-phosphoheptulonate synthase [EC:2.5.1.54]	1.56045	7.92829e-06		1.44165	0.000392755		-0.118799	0.847531
5314_t	dihydroxy-acid dehydratase [EC:4.2.1.9]	2.33587	1.98649e-14		1.01553	0.0115753		-1.32035	0.000104988
protoporphyrinogen IX biosynthetic process
6033_t	glutamate-1-semialdehyde 2,1-aminomutase [EC:5.4.3.8]	2.01334	1.81026e-10		0.893932	0.0399866		-1.11941	0.00189094
6034_t	glutamate-1-semialdehyde 2,1-aminomutase [EC:5.4.3.8]	1.92282	7.35541e-08		0.839633	0.102699		-1.08319	0.00890128
1876_t	coproporphyrinogen III oxidase [EC:1.3.3.3]	1.97134	0.000176157		2.62198	5.06745e-06		0.650639	0.365255
1877_t	coproporphyrinogen III oxidase [EC:1.3.3.3]	1.28161	0.00114685		0.926946	0.0871795		-0.354669	0.534321
8636_t	uroporphyrinogen decarboxylase [EC:4.1.1.37]	2.13519	1.33822e-07		1.56634	0.00133442		-0.56885	0.308486
8637_t	uroporphyrinogen decarboxylase [EC:4.1.1.37]	2.19502	2.40786e-07		1.57423	0.00234445		-0.620782	0.286
9778_t	hydroxymethylbilane synthase [EC:2.5.1.61]	1.79529	4.43822e-06		1.25028	0.0123208		-0.545008	0.308772
2004_t	uroporphyrinogen decarboxylase [EC:4.1.1.37]	1.04353	0.00115266		0.566974	0.244955		-0.476555	0.25915
tricarboxylic acid cycle
6682_t	malate synthase [EC:2.3.3.9]	1.11638	0.0712187		-1.09421	0.224349		-2.21059	0.000586201
1186_t	succinate dehydrogenase (ubiquinone) iron-sulfur subunit [EC:1.3.5.1]	1.03886	0.000122292		-0.0770054	0.916493		-1.11587	0.000125265
11327_t	isocitrate lyase [EC:4.1.3.1]	3.01128	7.30913e-10		0.13338	0.923584		-2.8779	3.07372e-08
10186_t	isocitrate dehydrogenase [EC:1.1.1.42]	1.54684	6.6056e-07		0.393002	0.483357		-1.15383	0.00084477
8145_t	malate dehydrogenase [EC:1.1.1.37]	1.00886	0.000549769		0.401032	0.415833		-0.607832	0.0884851
branched-chain amino acid biosynthetic process
10452_t	2-isopropylmalate synthase [EC:2.3.3.13]	2.08012	6.53064e-14		0.990213	0.00525001		-1.08991	0.000522537
10170_t	branched-chain amino acid aminotransferase [EC:2.6.1.42]	1.46969	1.09458e-09		0.354148	0.395869		-1.11554	2.08322e-05
7701_t	3-isopropylmalate dehydrogenase [EC:1.1.1.85]	2.48229	2.5275e-14		0.865354	0.0642615		-1.61694	5.57405e-06
5314_t	dihydroxy-acid dehydratase [EC:4.2.1.9]	2.33587	1.98649e-14		1.01553	0.0115753		-1.32035	0.000104988
one-carbon metabolic process
5044_t	adenosylhomocysteinase [EC:3.3.1.1]	1.13811	1.33686e-05		0.0685483	0.924466		-1.06956	0.000160887
5045_t	adenosylhomocysteinase [EC:3.3.1.1]	1.06972	8.75788e-05		0.0141282	0.984433		-1.05559	0.000366271
5233_t	S-adenosylmethionine synthetase [EC:2.5.1.6]	1.37961	4.20676e-08		0.40584	0.324725		-0.973766	0.000505823
2824_t	hypothetical protein	2.00272	3.91115e-08		0.49438	0.448251		-1.50834	0.000160887
2095_t	hypothetical protein	2.04427	2.89206e-10		0.678021	0.171962		-1.36624	0.000138981
glycolytic process
2248_t	phosphoglycerate kinase [EC:2.7.2.3]	1.10864	0.00053037		0.644898	0.167611		-0.463744	0.275045
8119_t	fructose-bisphosphate aldolase, class I [EC:4.1.2.13]	1.69345	9.37062e-07		1.26664	0.00253321		-0.42681	0.382407
42_t	pyruvate dehydrogenase E1 component subunit beta [EC:1.2.4.1]	1.34935	2.293e-07		0.442831	0.292424		-0.90652	0.00205791
1256_t	triosephosphate isomerase (TIM) [EC:5.3.1.1]	1.25605	5.78937e-05		0.733406	0.09506		-0.522642	0.200119
13052_t	triosephosphate isomerase, putative (EC:5.3.1.1)	1.22421	0.000651727		0.730748	0.162685		-0.493459	0.305846
leucine biosynthetic process
10452_t	2-isopropylmalate synthase [EC:2.3.3.13]	2.08012	6.53064e-14		0.990213	0.00525001		-1.08991	0.000522537
4310_t	3-isopropylmalate/(R)-2-methylmalate dehydratase large subunit [EC:4.2.1.33 4.2.1.35]	1.27157	1.87305e-06		0.643507	0.0873529		-0.628065	0.0537044
7701_t	3-isopropylmalate dehydrogenase [EC:1.1.1.85]	2.48229	2.5275e-14		0.865354	0.0642615		-1.61694	5.57405e-06
formation of cytoplasmic translation initiation complex
7725_t	translation initiation factor 3 subunit E	2.23997	9.30352e-13		0.731749	0.114849		-1.50822	1.08324e-05
1679_t	translation initiation factor 3 subunit L	1.99494	2.20163e-10		0.539502	0.294684		-1.45544	2.17557e-05
9594_t	translation initiation factor 3 subunit C	1.64495	6.69926e-06		0.744143	0.17371		-0.900811	0.0398005
arginine biosynthetic process
2393_t	acetylornithine aminotransferase [EC:2.6.1.11]	1.25589	1.73757e-05		0.366602	0.482497		-0.889292	0.00776241
10651_t	acetylglutamate kinase [EC:2.7.2.8]	1.34473	5.62361e-06		0.702728	0.0939661		-0.642	0.0800906
10652_t	acetylglutamate kinase [EC:2.7.2.8]	1.12777	0.00148268		0.777054	0.122267		-0.350717	0.478444
3518_t	argininosuccinate synthase [EC:6.3.4.5]	1.75026	6.01078e-06		0.883983	0.10922		-0.866281	0.0680897

## Sheet: 提出用
Table S1: Relative expresssion levels of upregulated genes involved in the process of protein translation (n = 3).
Parachlorella gene ID*	Predict function*	12 h / 0 h			24 h / 0 h
		log2 fold change	padj*		log2 fold change	padj*
translation
1628_t	small subunit ribosomal protein S15Ae	1.07438	0.000774813		0.264887	0.687822
2056_t	small subunit ribosomal protein S18e	1.77325	1.02578e-09		0.579644	0.193128
236_t	small subunit ribosomal protein S13e	1.27867	7.00922e-05		0.223078	0.753776
1941_t	large subunit ribosomal protein L44e	1.08276	0.0108628		0.409732	0.610591
9977_t	small subunit ribosomal protein S20	2.66003	1.99736e-17		1.41827	0.000148014
10713_t	large subunit ribosomal protein L15	2.57089	1.27103e-14		1.42834	0.000378072
3910_t	large subunit ribosomal protein L22e	1.07889	0.000658982		0.324463	0.590228
10092_t	50S ribosomal protein L22, chloroplast	2.92777	1.03786e-17		1.85116	1.90449e-06
7193_t	large subunit ribosomal protein L27	2.62097	5.73237e-15		1.51992	0.000134399
10430_t	prpL28; plastid/chloroplast ribosomal protein L28	3.0802	1.09059e-19		1.90842	6.12597e-07
5123_t	phenylalanyl-tRNA synthetase alpha chain [EC:6.1.1.20]	1.53241	4.0488e-06		0.648895	0.199812
522_t	large subunit ribosomal protein L9	2.71704	4.18261e-15		1.72719	1.59984e-05
10488_t	small subunit ribosomal protein S17e	1.06114	0.00164765		0.199441	0.792489
6993_t	hypothetical protein	3.08958	1.99736e-17		1.89053	6.47144e-06
11598_t	large subunit ribosomal protein L10e	1.32643	8.61282e-06		0.580306	0.19705
2615_t	prpL1; plastid/chloroplast ribosomal protein L1	2.66381	1.6333e-16		1.71879	3.31896e-06
7440_t	large subunit ribosomal protein L8e	1.03181	0.000298326		0.474845	0.289563
7023_t	small subunit ribosomal protein S16e	1.16318	0.000247642		0.382628	0.49683
6159_t	elongation factor 1-alpha	1.11789	6.46145e-05		0.508563	0.236896
6160_t	elongation factor 1-alpha	1.23446	1.15885e-06		0.780324	0.0179489
3646_t	small subunit ribosomal protein S23e	1.14354	0.00121104		0.431868	0.48491
10588_t	small subunit ribosomal protein S3e	1.46649	5.59465e-06		0.544087	0.29114
protein folding
1000_t	HSP70B; heat shock protein 70B	1.96565	1.62095e-11		0.828953	0.0395689
9781_t	molecular chaperone GrpE	1.52786	5.33747e-06		0.413441	0.496828
4122_t	T-complex protein 1 subunit delta	1.1983	1.41875e-05		0.513422	0.228
10300_t	molecular chaperone HtpG	2.34862	1.17902e-16		0.807001	0.0420782
8607_t	PFD1; prefoldin chaperone 1	1.55863	3.23284e-06		0.656097	0.199063
11190_t	peptidyl-prolyl isomerase H (cyclophilin H) [EC:5.2.1.8]	1.14274	0.00119838		0.251015	0.743765
12105_t	T-complex protein 1 subunit theta	1.1063	0.00155834		0.612633	0.249639
11885_t	molecular chaperone GrpE	1.63784	7.92247e-08		0.604495	0.194342
7787_t	molecular chaperone DnaK	1.5552	8.66917e-08		0.341165	0.529676
7788_t	molecular chaperone DnaK	1.60601	7.52547e-06		0.428509	0.51334
8515_t	molecular chaperone HtpG	2.10778	4.71779e-12		0.539072	0.276954
2171_t	hypothetical protein	3.33958	3.36473e-30		1.32253	0.000208556
ribosome biogenesis
10485_t	regulator of ribosome biosynthesis	2.30691	4.23146e-11		0.521933	0.399577
1211_t	nucleolar protein 56	1.99675	1.21433e-12		0.343504	0.519572
1212_t	nucleolar protein 56	2.0228	2.1207e-09		0.285442	0.700784
9868_t	RNA 3'-terminal phosphate cyclase-like protein	1.49076	0.000509093		-0.289265	0.765538
5610_t	nucleolar protein 58	1.80801	1.36395e-05		0.281946	0.770163
11443_t	large subunit ribosomal protein LP0	1.05103	8.55178e-05		0.356837	0.439873
1233_t	U4/U6 small nuclear ribonucleoprotein SNU13	1.194	0.000682002		0.2131	0.786695
tRNA aminoacylation for protein translation
4812_t	glutamyl-tRNA synthetase [EC:6.1.1.17]	1.62794	6.38525e-08		0.480348	0.334269
7707_t	lysyl-tRNA synthetase, class II [EC:6.1.1.6]	1.34072	4.29406e-06		0.310385	0.584148
4705_t	valyl-tRNA synthetase [EC:6.1.1.9]	1.12824	0.020269		0.32247	0.756815
4706_t	similar to valyl-tRNA synthetase	1.27443	0.00356535		0.436719	0.598792
5216_t	tyrosyl-tRNA synthetase [EC:6.1.1.1]	1.83646	4.26744e-09		0.836319	0.0561269
6619_t	aspartyl-tRNA synthetase [EC:6.1.1.12]	1.06062	0.000303498		0.554517	0.207324
*adjusted p-value
