# Supplementary material for: Cellular response of Parachlorella kessleri to a solid surface culture environment
Source: Front Plant Sci. 2023 Jun 5;14:1175080. doi: 10.3389/fpls.2023.1175080 (PMC10277731; doi:10.3389/fpls.2023.1175080)
Supplement: Supplementary file 3 [file Table_2.xlsx]

## Sheet: Sheet1
Table S2: Relative expresssion levels of genes involved in glycolysis (n = 3).
Parachlorella gene ID*	Predict function	12 h / 0 h			24 h / 0 h
		log2 fold change	padj*		log2 fold change	padj*
hexokinase
5640_T	hexokinase [EC:2.7.1.1]	0.240836	0.446716		0.221126	0.696682
glucose-6-phosphate isomerase
2888_T	glucose-6-phosphate isomerase [EC:5.3.1.9]	-0.121894	0.73321		0.0417374	0.958811
12590_T	glucose-6-phosphate isomerase [EC:5.3.1.9]	-0.177843	0.724685		-0.123199	0.908414
6-phosphofructokinase
9269_T	6-phosphofructokinase [EC:2.7.1.11]	0.0419313	0.9091		-0.0316174	0.967907
9270_T	6-phosphofructokinase [EC:2.7.1.11]	0.0109643	0.97555		0.0591737	0.932209
1067_T	6-phosphofructokinase [EC:2.7.1.11]	-0.0137269	0.972163		-0.110311	0.871267
9268_T	6-phosphofructokinase [EC:2.7.1.11]	-0.0870738	0.825394		0.422584	0.420114
5316_T	6-phosphofructokinase [EC:2.7.1.11]	-0.345681	0.256463		-0.408147	0.362803
4257_T	6-phosphofructokinase [EC:2.7.1.11]	-1.11249	0.0110927		-0.665307	0.323538
2016_T	6-phosphofructokinase [EC:2.7.1.11]	-1.23987	0.0344858		-0.93614	0.280542
fructose 1,6-bisphosphate aldolase
2120_T	fructose-bisphosphate aldolase, class I [EC:4.1.2.13]	1.04305	0.0111138		0.376564	0.640674
4280_T	fructose-bisphosphate aldolase, class I [EC:4.1.2.13]	0.599387	0.0570966		0.337641	0.536963
10379_T	fructose-bisphosphate aldolase, class I [EC:4.1.2.13]	0.434888	0.19671		0.540775	0.250381
triosephosphate isomerase
1256_T	triosephosphate isomerase (TIM) [EC:5.3.1.1]	1.25605	5.78937e-05		0.733406	0.09506
3916_T	triosephosphate isomerase (TIM) [EC:5.3.1.1]	1.22364	2.61133e-05		0.456428	0.334033
13052_T	triosephosphate isomerase, putative (EC:5.3.1.1)	1.22421	0.000651727		0.730748	0.162685
glyceraldehyde 3-phosphate dehydrogenase
1482_T	glyceraldehyde 3-phosphate dehydrogenase [EC:1.2.1.12]	0.986357	0.00279203		0.335803	0.588696
1483_T	glyceraldehyde 3-phosphate dehydrogenase [EC:1.2.1.12]	0.803249	0.254645		0.584396	0.644347
4397_T	glyceraldehyde 3-phosphate dehydrogenase [EC:1.2.1.12]	-0.565099	0.200725		-0.690261	0.269031
4396_T	glyceraldehyde 3-phosphate dehydrogenase [EC:1.2.1.12]	-0.645279	0.0691393		-0.833571	0.0712006
phosphoglycerate kinase
2248_T	phosphoglycerate kinase [EC:2.7.2.3]	1.10864	0.00053037		0.644898	0.167611
1402_T	phosphoglycerate kinase [EC:2.7.2.3]	1.65172	1.61309e-08		1.01207	0.00603842
phosphoglycerate mutase
1041_T	probable phosphoglycerate mutase [EC:5.4.2.1]	0.981647	0.0278982		-0.407191	0.644604
1461_T	2,3-bisphosphoglycerate-independent phosphoglycerate mutase [EC:5.4.2.1]	0.670277	0.019175		0.135935	0.833364
6958_T	probable phosphoglycerate mutase [EC:5.4.2.1]	0.564957	0.303871		-0.133751	0.922142
9960_T	probable phosphoglycerate mutase [EC:5.4.2.1]	0.239179	0.538431		0.310021	0.630165
1462_T	2,3-bisphosphoglycerate-independent phosphoglycerate mutase [EC:5.4.2.1]	-0.425975	0.249537		-0.332803	0.604126
enolase
6776_T	enolase [EC:4.2.1.11]	1.95523	4.07928e-14		0.707001	0.0538622
pyruvate kinase
2518_T	pyruvate kinase [EC:2.7.1.40]	1.27539	0.000681431		0.700593	0.213451
4193_T	pyruvate kinase [EC:2.7.1.40]	0.5421	0.0890652		0.442819	0.36872
4006_T	pyruvate kinase [EC:2.7.1.40]	0.425884	0.363098		0.449751	0.555801
10695_T	pyruvate kinase [EC:2.7.1.40]	0.389315	0.520082		0.399128	0.713222
1521_T	pyruvate kinase [EC:2.7.1.40]	0.136281	0.721723		0.338731	0.554291
8443_T	pyruvate kinase [EC:2.7.1.40]	-3.72659	0.00191148		0.581798	0.706655
9392_T	pyruvate kinase [EC:2.7.1.40]	-3.77752	1.06738e-06		-0.36963	0.824099
9393_T	pyruvate kinase [EC:2.7.1.40]	-4.15916	8.31379e-07		-0.704601	0.635566
8442_T	pyruvate kinase [EC:2.7.1.40]	-4.17913	6.55988e-06		-0.0240427	0.989065
*adjusted p-value
