# Supplementary material for: Cellular response of Parachlorella kessleri to a solid surface culture environment
Source: Front Plant Sci. 2023 Jun 5;14:1175080. doi: 10.3389/fpls.2023.1175080 (PMC10277731; doi:10.3389/fpls.2023.1175080)
Supplement: Supplementary file 4 [file Table_3.xlsx]

## Sheet: Sheet1
Table S3: Relative expresssion levels of genes involved in pentose-phosphate cycle (n = 3).
Parachlorella gene ID*	Predict function	12 h / 0 h			24 h / 0 h
		log2 fold change	padj*		log2 fold change	padj*
glucose-6-phosphate 1-dehydrogenase
10984_T	glucose-6-phosphate 1-dehydrogenase [EC:1.1.1.49]	-0.0947103	0.792765		0.111215	0.875136
7021_T	glucose-6-phosphate 1-dehydrogenase [EC:1.1.1.49]	-0.725552	0.152354		-0.321543	0.753793
6-phosphogluconolactonase
4048_T	6-phosphogluconolactonase [EC:3.1.1.31]	1.03957	0.000229707		0.0272816	0.971867
6-phosphogluconate dehydrogenase
3208_T	6-phosphogluconate dehydrogenase [EC:1.1.1.44]	-0.280853	0.572599		0.108922	0.923712
ribose 5-phosphate isomerase
2416_T	ribose 5-phosphate isomerase A [EC:5.3.1.6]	1.86445	9.87764e-10		0.876338	0.0351181
3348_T	ribose 5-phosphate isomerase A [EC:5.3.1.6]	0.0236907	0.964546		0.111617	0.914733
ribulose-phosphate 3-epimerase
7766_T	ribulose-phosphate 3-epimerase [EC:5.1.3.1]	1.27286	8.80492e-05		0.940307	0.0261792
2441_T	ribulose-phosphate 3-epimerase [EC:5.1.3.1]	-0.502373	0.34796		-0.432948	0.639604
transketolase
2060_T	transketolase [EC:2.2.1.1]	0.994683	0.00147456		0.763982	0.0733544
transaldolase
8921_T	transaldolase [EC:2.2.1.2]	0.256766	0.375272		-0.0408656	0.953182
*adjusted p-value
