# Supplementary material for: Cellular response of Parachlorella kessleri to a solid surface culture environment
Source: Front Plant Sci. 2023 Jun 5;14:1175080. doi: 10.3389/fpls.2023.1175080 (PMC10277731; doi:10.3389/fpls.2023.1175080)
Supplement: Supplementary file 5 [file Table_4.xlsx]

## Sheet: Sheet1
Table S4: Relative expresssion levels of genes involved inTCA cycle (n = 3).
Parachlorella gene ID*	Predict function	12 h / 0 h			24 h / 0 h
		log2 fold change	padj*		log2 fold change	padj*
aconitate hydratase
170_T	aconitate hydratase 1 [EC:4.2.1.3]	1.00226	0.0275656		0.314919	0.740453
169_T	aconitate hydratase 1 [EC:4.2.1.3]	0.850837	0.0460963		0.182042	0.850686
isocitrate dehydrogenase (NAD+)
12403_T	isocitrate dehydrogenase (NAD+) [EC:1.1.1.41]	-0.0102376	0.982392		-0.285874	0.684084
isocitrate dehydrogenase (NADP+)
10186_T	isocitrate dehydrogenase [EC:1.1.1.42]	1.54684	6.6056e-07		0.393002	0.483357
2-oxoglutarate dehydrogenase complex
12758_T	2-oxoglutarate dehydrogenase E1 component [EC:1.2.4.2]	0.123943	0.825718		-0.130802	0.911467
8461_T	2-oxoglutarate dehydrogenase E1 component [EC:1.2.4.2]	0.0151646	0.980307		-0.361115	0.701338
8462_T	2-oxoglutarate dehydrogenase E1 component [EC:1.2.4.2]	0.00966264	0.984348		0.0224206	0.981976
12759_T	2-oxoglutarate dehydrogenase E1 component [EC:1.2.4.2]	-0.158447	0.778141		-0.165633	0.885499
460_T	2-oxoglutarate dehydrogenase E2 component (dihydrolipoamide succinyltransferase) [EC:2.3.1.61]	0.583492	0.100521		0.0760593	0.933025
8966_T	2-oxoglutarate dehydrogenase E2 component (dihydrolipoamide succinyltransferase) [EC:2.3.1.61]	0.430625	0.177891		0.0229756	0.975515
10585_T	dihydrolipoamide dehydrogenase [EC:1.8.1.4]	0.914668	0.0237731		0.419415	0.568857
10584_T	dihydrolipoamide dehydrogenase [EC:1.8.1.4]	0.723417	0.033555		0.316022	0.619899
46_T	dihydrolipoamide dehydrogenase [EC:1.8.1.4]	0.665829	0.0173879		0.449638	0.292348
succinyl-CoA synthetase alpha subunit
11985_T	succinyl-CoA synthetase alpha subunit [EC:6.2.1.4 6.2.1.5]	0.806577	0.00136812		-0.139235	0.808945
10057_T	succinyl-CoA synthetase beta subunit [EC:6.2.1.4 6.2.1.5]	0.540273	0.0489689		-0.0929751	0.893035
succinate dehydrogenase
1186_T	succinate dehydrogenase (ubiquinone) iron-sulfur subunit [EC:1.3.5.1]	1.03886	0.000122292		-0.0770054	0.916493
12910_T	succinate dehydrogenase (ubiquinone) flavoprotein subunit [EC:1.3.5.1]	0.860029	0.0387701		0.233536	0.797532
1962_T	succinate dehydrogenase (ubiquinone) flavoprotein subunit [EC:1.3.5.1]	0.853999	0.0427081		0.024402	0.982592
fumarate hydratase
235_T	fumarate hydratase, class II [EC:4.2.1.2]	0.957296	0.00872047		0.151323	0.858348
malate dehydrogenase
8145_T	malate dehydrogenase [EC:1.1.1.37]	1.00886	0.000549769		0.401032	0.415833
8146_T	malate dehydrogenase [EC:1.1.1.37]	0.939869	0.342841		0.432005	0.830903
2909_T	malate dehydrogenase [EC:1.1.1.37]	0.91915	0.0199356		0.601809	0.323446
2187_T	malate dehydrogenase [EC:1.1.1.37]	-0.49073	0.274899		0.214989	0.816417
citrate synthase
8962_T	citrate synthase [EC:2.3.3.1]	1.3666	0.00110701		0.290792	0.749411
3137_T	citrate synthase [EC:2.3.3.1]	0.437123	0.473693		-1.07098	0.161646
1742_T	citrate synthase [EC:2.3.3.1]	0.191489	0.624477		0.0350894	0.969842
pyruvate carboxylase
8172_T	pyruvate carboxylase [EC:6.4.1.1]	-0.329471	0.525131		-0.689066	0.328159
8173_T	pyruvate carboxylase [EC:6.4.1.1]	-0.433752	0.474512		-0.459737	0.662267
pyruvate dehydrogenase
42_T	pyruvate dehydrogenase E1 component subunit beta [EC:1.2.4.1]	1.34935	2.293e-07		0.442831	0.292424
4565_T	pyruvate dehydrogenase E2 component (dihydrolipoamide acetyltransferase) [EC:2.3.1.12]	1.12642	0.000558511		0.721046	0.117485
8872_T	pyruvate dehydrogenase E1 component subunit alpha [EC:1.2.4.1]	0.998387	0.00062686		0.126867	0.853331
12020_T	pyruvate dehydrogenase E1 component subunit alpha [EC:1.2.4.1]	0.558321	0.0555722		0.357379	0.457255
8757_T	pyruvate dehydrogenase E1 component subunit beta [EC:1.2.4.1]	0.551237	0.0456745		0.25531	0.618431
12019_T	pyruvate dehydrogenase E1 component subunit alpha [EC:1.2.4.1]	0.512938	0.185827		0.32888	0.640105
4319_T	pyruvate dehydrogenase E2 component (dihydrolipoamide acetyltransferase) [EC:2.3.1.12]	0.368051	0.29543		0.17533	0.807246
4629_T	pyruvate dehydrogenase E2 component (dihydrolipoamide acetyltransferase) [EC:2.3.1.12]	0.2785	0.360082		0.215793	0.698558
*adjusted p-value
