# Supplementary material for: Cellular response of Parachlorella kessleri to a solid surface culture environment
Source: Front Plant Sci. 2023 Jun 5;14:1175080. doi: 10.3389/fpls.2023.1175080 (PMC10277731; doi:10.3389/fpls.2023.1175080)
Supplement: Supplementary file 6 [file Table_5.xlsx]

## Sheet: Sheet1
Table S5: Relative expresssion levels of upregulated genes involved in biosynthesis of amino acids (n = 3).
Parachlorella gene ID*	Predict function	12 h / 0 h			24 h / 0 h
		log2 fold change	padj*		log2 fold change	padj*
5233_t	S-adenosylmethionine synthetase [EC:2.5.1.6]	1.37961	4.20676e-08		0.40584	0.324725
7403_t	anthranilate synthase component II [EC:4.1.3.27]	1.92989	4.06275e-09		0.736788	0.129796
10452_t	2-isopropylmalate synthase [EC:2.3.3.13]	2.08012	6.53064e-14		0.990213	0.00525001
6624_t	ATP phosphoribosyltransferase [EC:2.4.2.17]	1.54141	6.57752e-08		0.433323	0.370806
11226_t	aspartate-semialdehyde dehydrogenase [EC:1.2.1.11]	2.83392	8.25792e-17		0.883189	0.0734519
10170_t	branched-chain amino acid aminotransferase [EC:2.6.1.42]	1.46969	1.09458e-09		0.354148	0.395869
12358_t	aspartate aminotransferase, chloroplastic [EC:2.6.1.1]	1.39132	2.97783e-05		0.943831	0.0325404
13029_t	glutamine synthetase [EC:6.3.1.2]	2.04344	2.07899e-14		0.845381	0.0180264
7211_t	arogenate dehydrogenase (NADP+), plant [EC:1.3.1.78]	1.0874	5.35952e-05		0.384612	0.399334
1412_t	anthranilate synthase component I [EC:4.1.3.27]	1.28873	7.08538e-07		0.568795	0.137183
2248_t	phosphoglycerate kinase [EC:2.7.2.3]	1.10864	0.00053037		0.644898	0.167611
4310_t	3-isopropylmalate/(R)-2-methylmalate dehydratase large subunit [EC:4.2.1.33 4.2.1.35]	1.27157	1.87305e-06		0.643507	0.0873529
2156_t	ribose-phosphate pyrophosphokinase [EC:2.7.6.1]	1.13514	0.000770724		0.250472	0.730183
2416_t	ribose 5-phosphate isomerase A [EC:5.3.1.6]	1.86445	9.88e-10		0.876338	0.0351181
2393_t	acetylornithine aminotransferase [EC:2.6.1.11]	1.25589	1.73757e-05		0.366602	0.482497
10652_t	acetylglutamate kinase [EC:2.7.2.8]	1.12777	0.00148268		0.777054	0.122267
8119_t	fructose-bisphosphate aldolase, class I [EC:4.1.2.13]	1.69345	9.37062e-07		1.26664	0.00253321
7430_t	ornithine carbamoyltransferase [EC:2.1.3.3]	1.63203	2.08105e-07		0.689772	0.136231
3518_t	argininosuccinate synthase [EC:6.3.4.5]	1.75026	6.01078e-06		0.883983	0.10922
10186_t	isocitrate dehydrogenase [EC:1.1.1.42]	1.54684	6.6056e-07		0.393002	0.483357
2224_t	glutamine amidotransferase / cyclase [EC:2.4.2.- 4.1.3.-]	1.4875	3.28339e-09		0.389452	0.358645
5036_t	tryptophan synthase beta chain [EC:4.2.1.20]	1.22437	1.44255e-05		0.588287	0.158944
11333_t	D-3-phosphoglycerate dehydrogenase [EC:1.1.1.95]	1.54737	1.4988e-05		-0.00562256	0.996042
3737_t	ketol-acid reductoisomerase [EC:1.1.1.86]	1.42008	4.03388e-06		0.975736	0.0134121
880_t	3-deoxy-7-phosphoheptulonate synthase [EC:2.5.1.54]	1.56045	7.92829e-06		1.44165	0.000392755
4101_t	diaminopimelate decarboxylase [EC:4.1.1.20]	1.45674	3.04912e-06		0.561627	0.249639
5314_t	dihydroxy-acid dehydratase [EC:4.2.1.9]	2.33587	1.98649e-14		1.01553	0.0115753
11151_t	threonine synthase [EC:4.2.3.1]	1.7428	1.31216e-11		0.559142	0.151574
1980_t	aspartate aminotransferase, mitochondrial [EC:2.6.1.1]	1.60735	4.87319e-08		0.842449	0.0354547
7766_t	ribulose-phosphate 3-epimerase [EC:5.1.3.1]	1.27286	8.80492e-05		0.940307	0.0261792
1256_t	triosephosphate isomerase (TIM) [EC:5.3.1.1]	1.25605	5.78937e-05		0.733406	0.09506
485_t	pyrroline-5-carboxylate reductase [EC:1.5.1.2]	1.46033	2.75539e-05		0.717924	0.164579
*adjusted p-value
