# Supplementary material for: Cellular response of Parachlorella kessleri to a solid surface culture environment
Source: Front Plant Sci. 2023 Jun 5;14:1175080. doi: 10.3389/fpls.2023.1175080 (PMC10277731; doi:10.3389/fpls.2023.1175080)
Supplement: Supplementary file 7 [file Table_6.xlsx]

## Sheet: Sheet1
RBCS	リブロースビスリン酸カルボキシラーゼ (RubisCO)
PGK	ホスホグリセレートキナーゼ
GABDH	グリセルアルデヒド-3-リン酸デヒドロゲナーゼ
TKT	グリセルアルデヒド-3-リン酸：セドヘプツロース7-リン酸トランスケトラーゼ
TPIC	トリオースリン酸イソメラーゼ
FBA1	グリセルアルデヒド-3-リン酸：ジヒドロキシアセトンリン酸アルドラーゼ
TKT	グリセルアルデヒド-3-リン酸フルクトース-6-リン酸トランスケトラーゼ
FBA1?	ジヒドロキシアセトンリン酸：エリトロース-4-リン酸アルドラーゼ
SEBP1	セドヘプツロースビスホスファターゼ
RPI2	リボース-5-リン酸イソメラーゼ
RPE1	キシルロース-5-リン酸エピメラーゼ				リブロース-5-リン酸-3-エピメラーゼ
PRK1	5-ホスホリブロキナーゼ
RCBSをRBCSに直す。
Row-names	Symbol	X12h-X0h___log2FoldChange	X12h-X0h___padj	X24h-X0h___log2FoldChange	X24h-X0h___padj	X24h-X12h___log2FoldChange	X24h-X12h___padj	data	X0h_1	X0h_2	X0h_3	X12h_1	X12h_2	X12h_3	X24h_1	X24h_2	X24h_3	Gene ID	predict function	遺伝子番号
10389_T	NA	1.93226	3.94414e-06	0.0601537	0.960221	-1.8721	3.01059e-05		9.03569	9.49032	9.79643	10.5946	10.9517	12.1612	9.41969	9.71267	9.45078	10389_t	ribulose-1,5-bisphosphate carboxylase/oxygenase small subunit	10202
10390_T	NA	1.06211	0.00162522	0.963997	0.0256226	-0.0981097	0.867981		13.7175	12.8474	13.2569	14.7598	14.268	14.0077	14.0621	14.3205	14.4365	10390_t	ribulose-bisphosphate carboxylase small chain [EC:4.1.1.39]	10203
9389_T	NA	0.902359	0.00204813	0.369834	0.461832	-0.532525	0.147763		14.5658	14.851	14.3789	15.8177	15.5061	15.1391	14.8829	15.1702	14.8711	9389_t	ribulose-bisphosphate carboxylase small chain [EC:4.1.1.39]	9225
8982_T	NA	0.534523	0.289995	0.651299	0.382318	0.116776	0.884664		9.39553	9.2755	9.08983	10.4876	9.49525	8.971	9.55562	9.34226	10.5304	8982_t	ribulose-bisphosphate carboxylase small chain [EC:4.1.1.39]	8825
1051_T	NA	0.222591	0.691855	0.559551	0.486883	0.33696	0.624937		10.7248	10.9317	10.3254	11.5538	10.5083	10.3308	10.57	10.8094	11.9455	1051_t	ribulose-1,5-bisphosphate carboxylase/oxygenase small subunit	1034
1537_T	NA	0.169002	0.656651	0.516033	0.29189	0.347031	0.428776		13.3374	13.4606	13.2237	13.7656	13.5598	13.1458	13.4332	13.783	14.2467	1537_t	ribulose-1,5-bisphosphate carboxylase/oxygenase small subunit	1511
	も		もRBCS。発現量高いもの２つは増加の傾向あり。しかし、発現量変わらないものもある。
PGK	phosphoglycerate kinase [EC:2.7.2.3]
1402_T	NA	1.65172	1.61309e-08	1.01207	0.00603842	-0.639646	0.0816768		10.7418	10.6647	11.2731	12.3902	12.8861	12.3702	11.7146	12.0247	12.0292	1402_t	phosphoglycerate kinase [EC:2.7.2.3]	1378
2248_T	NA	1.10864	0.00053037	0.644898	0.167611	-0.463744	0.275045		11.0437	11.7091	11.1761	12.4484	12.7485	12.0626	11.8459	11.8165	12.2467	2248_t	phosphoglycerate kinase [EC:2.7.2.3]	2210
phosphoglycerate kinaseは増加
GAPDH	glyceraldehyde-3-phosphate dehydrogenase
7114_T	NA	1.54017	2.85094e-08	1.25166	0.000103756	-0.288512	0.481566		13.022	12.9883	13.4522	14.6061	14.9921	14.4812	14.4123	14.6202	14.2014	7114_t	glyceraldehyde-3-phosphate dehydrogenase (NADP+) (phosphorylating) [EC:1.2.1.13]	6984
EC:1.2.1.13はCalvin-Benson cycleの酵素で増加
EC:1.2.1.12は解凍系/糖新生の酵素でそれほど変化しない
TR=K1とTRK1はTKTにする。			transketolase [EC:2.2.1.1]
2060_T	NA	0.994683	0.00147456	0.763982	0.0733544	-0.230701	0.621882		12.3348	12.3803	12.901	13.1107	13.932	13.5105	13.2881	13.377	13.3114	2060_t	transketolase [EC:2.2.1.1]	2023
transketolaseは増加
TPIC		triosephosphate isomerase (TIM) [EC:5.3.1.1]
1256_T	NA	1.25605	5.78937e-05	0.733406	0.09506	-0.522642	0.200119		8.91002	9.25155	9.6471	10.8172	10.5917	10.1786	10.1244	9.82054	10.1284	1256_t	triosephosphate isomerase (TIM) [EC:5.3.1.1]	1234
3916_T	NA	1.22364	2.61133e-05	0.456428	0.334033	-0.767212	0.0250995		10.1635	10.4491	10.7063	12.0042	11.6107	11.3428	11.0263	10.7454	10.9503	3916_t	triosephosphate isomerase (TIM) [EC:5.3.1.1]	3849
増加
FBA1	グリセルアルデヒド-3-リン酸：ジヒドロキシアセトンリン酸アルドラーゼ
8119_T	NA	1.69345	9.37062e-07	1.26664	0.00253321	-0.42681	0.382407		12.7358	13.2609	13.748	14.5966	15.4204	14.8559	14.4429	14.756	14.5003	8119_t	fructose-bisphosphate aldolase, class I [EC:4.1.2.13]	7977		8119_T	XM_005843878.1	XM_005843008.1
2120_T	NA	1.04305	0.0111138	0.376564	0.640674	-0.666489	0.198735		5.4638	5.86862	6.02527	7.17332	6.77992	6.33638	6.26586	6.3055	5.8612	2120_t	fructose-bisphosphate aldolase, class I [EC:4.1.2.13]	2083		2120_T
4280_T	NA	0.599387	0.0570966	0.337641	0.536963	-0.261747	0.550189		11.0487	11.3337	11.6714	11.6157	12.241	11.9928	11.9131	11.6056	11.591	4280_t	fructose-bisphosphate aldolase, class I [EC:4.1.2.13]	4208		4280_T	XM_005843008.1
10379_T	NA	0.434888	0.19671	0.540775	0.250381	0.105887	0.842135		8.75113	8.53352	9.15591	9.25436	9.56006	8.9239	9.22443	9.46185	9.42497	10379_t	fructose-bisphosphate aldolase, class I [EC:4.1.2.13]	10192		10379_T	XM_005843697.1
増加しているものとしていないものがある
SEBP1		セドヘプツロースビスホスファターゼ
10849_T	NA	1.68291	9.24195e-11	0.883342	0.00835544	-0.79957	0.00873383		10.8398	10.816	11.3254	12.8906	12.6883	12.4755	11.972	11.8487	11.8632	10849_t	sedoheptulose-bisphosphatase [EC:3.1.3.37]	10648		10849_T	XM_005850708.1
増加
RPI2	ribose 5-phosphate isomerase A [EC:5.3.1.6]
2416_T	NA	1.86445	9.87764e-10	0.876338	0.0351181	-0.988117	0.00513361		9.9513	9.66371	10.3106	12.2402	11.7935	11.4342	10.9953	10.7568	10.8586	2416_t	ribose 5-phosphate isomerase A [EC:5.3.1.6]	2374
3348_T	NA	0.0236907	0.964546	0.111617	0.914733	0.0879263	0.902891		6.81433	6.71706	7.27513	7.30847	6.96422	6.5988	7.20738	6.50551	7.35872	3348_t	ribose 5-phosphate isomerase A [EC:5.3.1.6]	3291
発現量の多い方は増加
RPE1
7766_T	NA	1.27286	8.80492e-05	0.940307	0.0261792	-0.33255	0.477538		11.4567	11.5348	11.9989	13.3625	12.9666	12.372	12.6966	12.5155	12.6523	7766_t	ribulose-phosphate 3-epimerase [EC:5.1.3.1]	7627
2441_T	NA	-0.502373	0.34796	-0.432948	0.639604	0.0694252	0.94075		5.20307	5.6169	5.44176	5.07762	4.99139	4.88761	5.24154	5.19263	4.6028	2441_t	ribulose-phosphate 3-epimerase [EC:5.1.3.1]	2399
発現量の高いものは増加
PRK1	phosphoribulokinase [EC:2.7.1.19]
3453_T	NA	1.02265	0.000980308	0.73234	0.0861714	-0.290313	0.518083		12.0504	12.1756	12.4697	13.6997	13.0893	12.875	13.0504	12.7715	13.0824	3453_t	phosphoribulokinase [EC:2.7.1.19]	3395
増加
FBP1
5196_T	NA	1.35888	3.67049e-05	0.86134	0.0558962	-0.497544	0.258626		10.034	9.71279	10.6379	11.7991	11.5137	11.2436	11.1074	10.7635	11.2113	5196_t	fructose-1,6-bisphosphatase I [EC:3.1.3.11]	5106		5196_T	XM_005848280.1
1564_T	NA	0.858754	0.00439152	0.680591	0.10026	-0.178162	0.702679		9.5351	9.03942	9.46952	10.3008	10.2541	10.0947	10.0913	9.636	10.3175	1564_t	fructose-1,6-bisphosphatase I [EC:3.1.3.11]	1538		1564_T
増加しているものとしていないものがある

## Sheet: 提出用
Table S6: Relative expresssion levels of genes involved in Calbin-Benson cycle (n = 3).
Parachlorella gene ID*	Predict function	12 h / 0 h			24 h / 0 h
		log2 fold change	padj*		log2 fold change	padj*
RBCS
10389_t	ribulose-1,5-bisphosphate carboxylase/oxygenase small subunit	1.93226	3.94414e-06		0.0601537	0.960221
10390_t	ribulose-bisphosphate carboxylase small chain [EC:4.1.1.39]	1.06211	0.00162522		0.963997	0.0256226
9389_t	ribulose-bisphosphate carboxylase small chain [EC:4.1.1.39]	0.902359	0.00204813		0.369834	0.461832
8982_t	ribulose-bisphosphate carboxylase small chain [EC:4.1.1.39]	0.534523	0.289995		0.651299	0.382318
1051_t	ribulose-1,5-bisphosphate carboxylase/oxygenase small subunit	0.222591	0.691855		0.559551	0.486883
1537_t	ribulose-1,5-bisphosphate carboxylase/oxygenase small subunit	0.169002	0.656651		0.516033	0.29189
PGK
1402_t	phosphoglycerate kinase [EC:2.7.2.3]	1.65172	1.61309e-08		1.01207	0.00603842
2248_t	phosphoglycerate kinase [EC:2.7.2.3]	1.10864	0.00053037		0.644898	0.167611
GAPDH
7114_t	glyceraldehyde-3-phosphate dehydrogenase (NADP+) (phosphorylating) [EC:1.2.1.13]	1.54017	2.85094e-08		1.25166	0.000103756
TKT
2060_t	transketolase [EC:2.2.1.1]	0.994683	0.00147456		0.763982	0.0733544
TPIC
1256_t	triosephosphate isomerase (TIM) [EC:5.3.1.1]	1.25605	5.78937e-05		0.733406	0.09506
3916_t	triosephosphate isomerase (TIM) [EC:5.3.1.1]	1.22364	2.61133e-05		0.456428	0.334033
FBA1
8119_t	fructose-bisphosphate aldolase, class I [EC:4.1.2.13]	1.69345	9.37062e-07		1.26664	0.00253321
SEBP1
10849_t	sedoheptulose-bisphosphatase [EC:3.1.3.37]	1.68291	9.24195e-11		0.883342	0.00835544
RPI2
2416_t	ribose 5-phosphate isomerase A [EC:5.3.1.6]	1.86445	9.87764e-10		0.876338	0.0351181
3348_t	ribose 5-phosphate isomerase A [EC:5.3.1.6]	0.0236907	0.964546		0.111617	0.914733
RPE1
7766_t	ribulose-phosphate 3-epimerase [EC:5.1.3.1]	1.27286	8.80492e-05		0.940307	0.0261792
2441_t	ribulose-phosphate 3-epimerase [EC:5.1.3.1]	-0.502373	0.34796		-0.432948	0.639604
PRK1
3453_t	phosphoribulokinase [EC:2.7.1.19]	1.02265	0.000980308		0.73234	0.0861714
FBP1
5196_t	fructose-1,6-bisphosphatase I [EC:3.1.3.11]	1.35888	3.67049e-05		0.86134	0.0558962
1564_t	fructose-1,6-bisphosphatase I [EC:3.1.3.11]	0.858754	0.00439152		0.680591	0.10026
*adjusted p-value
