# Supplementary material for: Cellular response of Parachlorella kessleri to a solid surface culture environment
Source: Front Plant Sci. 2023 Jun 5;14:1175080. doi: 10.3389/fpls.2023.1175080 (PMC10277731; doi:10.3389/fpls.2023.1175080)
Supplement: Supplementary file 8 [file Table_7.xlsx]

## Sheet: Sheet1
Table S7: TPM and fold change of all Parachlorella transcripts.
Parachlorella gene ID*	Predict function*	TPM				log2 (fold change)
		0 h	12 h	24 h		12 h / 0 h	24 h / 0 h
1_t	hypothetical protein	38.0021	12.975	25.9995		-1.55034	-0.547591
2_t	CCR4-NOT transcription complex subunit 1	23.0224	9.65846	15.0034		-1.25318	-0.617753
3_t	GTP-binding nuclear protein Ran	432.399	984.664	499.813		1.18727	0.209023
4_t	hypothetical protein	16.5687	24.9747	19.0598		0.592004	0.202075
5_t	hypothetical protein	17.0255	19.7876	12.5105		0.216898	-0.444563
6_t	hypothetical protein	13.3517	15.0011	10.0348		0.168038	-0.412016
7_t	peptide alpha-N-acetyltransferase [EC:2.3.1.88]	32.3213	47.029	41.666		0.541064	0.366383
8_t	sister chromatid cohesion protein PDS5	19.223	11.1994	14.7389		-0.779415	-0.383203
9_t	sister chromatid cohesion protein PDS5	18.2318	10.2793	14.4357		-0.826715	-0.336821
10_t	UDP-N-acetylglucosamine pyrophosphorylase [EC:2.7.7.23]	88.04	30.4791	32.7521		-1.53034	-1.42657
11_t	No_hits_found	0.853935	0.197162	0.414164		-2.11474	-1.04392
12_t	expressed hypothetical protein	49.8554	26.1862	28.6277		-0.928944	-0.800336
13_t	No_hits_found	52.904	55.7444	41.5103		0.075451	-0.349909
14_t	No_hits_found	12.2089	5.03651	6.9291		-1.27744	-0.817195
15_t	No_hits_found	7.80484	1.11094	1.40988		-2.81259	-2.4688
16_t	No_hits_found	17.8911	12.4684	12.9031		-0.520968	-0.471518
18_t	hypothetical protein	6.07059	2.73476	5.91077		-1.15042	-0.0384907
19_t	cytochrome c6	49.7595	117.294	83.2396		1.23708	0.742297
20_t	No_hits_found	22.5785	9.42945	16.3109		-1.2597	-0.469117
21_t	glycogen operon protein [EC:3.2.1.-]	99.5903	31.7156	98.9155		-1.65081	-0.00980881
23_t	glycogen operon protein [EC:3.2.1.-]	92.9542	27.0075	90.7525		-1.78316	-0.0345819
24_t	hypothetical protein	18.6465	10.4116	13.9719		-0.840705	-0.416372
25_t	hypothetical protein	145.457	138.239	132.02		-0.0734274	-0.139832
26_t	hypothetical protein	5.8067	3.38287	6.11732		-0.779468	0.0751825
27_t	No_hits_found	18.5106	10.4505	13.1628		-0.82478	-0.491881
28_t	protein phosphatase [EC:3.1.3.16]	19.4852	10.5986	11.1718		-0.878508	-0.802511
29_t	hypothetical protein	110.204	119.032	103.416		0.111169	-0.0917114
30_t	MAPK5; mitogen-activated protein kinase 5 (EC:2.7.1.-)	30.1829	15.8983	12.5526		-0.924858	-1.26574
31_t	acyl-CoA oxidase [EC:1.3.3.6]	25.2813	12.5891	22.4655		-1.0059	-0.170359
32_t	acyl-CoA oxidase [EC:1.3.3.6]	27.9645	15.4136	24.582		-0.859386	-0.18599
33_t	prolyl oligopeptidase [EC:3.4.21.26]	18.9829	12.4021	15.4495		-0.614112	-0.297137
34_t	THO2; oligoendopeptidase	33.2046	29.7646	29.2388		-0.157785	-0.183499
35_t	HYD2; iron hydrogenase	22.1126	19.3832	13.2894		-0.19006	-0.734586
36_t	hypothetical protein	49.9907	25.6133	35.4885		-0.964766	-0.494307
37_t	AP-1 complex subunit mu	64.7564	77.3541	64.008		0.256454	-0.0167715
38_t	hypothetical protein	24.0272	12.0889	17.7209		-0.990986	-0.439214
39_t	ubiquitin-like protein 5	59.1115	61.9089	49.4288		0.0667081	-0.258085
40_t	No_hits_found	99.2363	29.727	34.8456		-1.73909	-1.50989
41_t	hypothetical protein	10.0818	3.94194	6.14013		-1.35477	-0.715406
42_t	pyruvate dehydrogenase E1 component subunit beta [EC:1.2.4.1]	151.927	248.349	158.018		0.708991	0.0567082
43_t	hypothetical protein	30.0104	17.7987	16.3261		-0.753686	-0.878281
44_t	hypothetical protein	2.53799	1.40593	2.48735		-0.852159	-0.0290788
45_t	hypothetical protein	8.47275	6.38	8.29688		-0.409273	-0.0302609
46_t	dihydrolipoamide dehydrogenase [EC:1.8.1.4]	165.527	173.465	171.76		0.0675737	0.0533202
47_t	mitochondrial import inner membrane translocase subunit TIM50-like	39.2873	70.6141	42.6673		0.845895	0.119069
48_t	16S rRNA (cytidine1402-2'-O)-methyltransferase [EC:2.1.1.198]	12.1866	6.04336	6.29453		-1.01187	-0.953122
49_t	hypothetical protein	65.4989	30.3855	50.5905		-1.10809	-0.372606
50_t	hypothetical protein	40.3428	22.0937	33.809		-0.868675	-0.254906
51_t	No_hits_found	7.50694	2.84688	2.96161		-1.39884	-1.34184
52_t	hypothetical protein	41.7748	13.1334	21.0475		-1.66939	-0.988982
53_t	hypothetical protein	9.29449	11.0559	8.78837		0.25037	-0.080781
54_t	Os06g0187900; RNA recognition motif, RNP-1 domain containing protein.	58.4281	74.3797	61.5559		0.348247	0.0752344
55_t	WD40 repeat-containing protein SMU1	40.4195	54.0602	40.4336		0.419517	0.000505171
56_t	No_hits_found	34.7407	10.8139	14.471		-1.68374	-1.26347
57_t	hypothetical protein	32.9342	21.9067	32.6185		-0.588209	-0.0138957
58_t	hypothetical protein	26.3025	15.5062	22.3374		-0.762353	-0.235734
59_t	oxidoreductase	6.92031	1.14722	1.54712		-2.5927	-2.16125
60_t	oxidoreductase	8.49149	2.68636	1.30747		-1.66037	-2.69924
61_t	auxin-induced protein PCNT115-like	0.973503	1.01188	0.652263		0.0557742	-0.577731
62_t	auxin-induced protein PCNT115-like	5.79054	12.0945	4.61124		1.06259	-0.328544
63_t	auxin-induced protein PCNT115-like	0.782764	0.550751	0.248067		-0.507177	-1.65785
64_t	CPO1; hypothetical protein	26.7561	20.8884	24.2525		-0.357161	-0.141734
65_t	hypothetical protein	7.29966	3.36555	4.81106		-1.11699	-0.601473
66_t	No_hits_found	12.033	4.11477	11.8491		-1.54811	-0.022214
67_t	No_hits_found	2.63544	3.06414	4.85126		0.217437	0.880315
68_t	methylthioribulose 1-phosphate dehydratase / enolase-phosphatase E1 [EC:4.2.1.109 3.1.3.77]	30.9186	37.4584	28.5273		0.276816	-0.116131
69_t	methylthioribulose 1-phosphate dehydratase / enolase-phosphatase E1 [EC:4.2.1.109 3.1.3.77]	24.1246	29.6347	21.7		0.296784	-0.152808
70_t	hypothetical protein	11.2736	2.13245	5.38279		-2.40236	-1.06652
71_t	golgi SNAP receptor complex member 2	21.2978	17.8253	13.5223		-0.256774	-0.655361
72_t	nuclear pore complex protein Nup53	48.1476	47.238	35.9442		-0.0275155	-0.421703
73_t	protein FAM50	21.7661	16.8239	17.3884		-0.371567	-0.32395
74_t	extended synaptotagmin-3-like	2.95722	2.20294	2.41914		-0.424813	-0.289748
75_t	hypothetical protein	12.6991	25.0251	10.7802		0.978649	-0.236348
76_t	hypothetical protein	16.4041	5.69253	9.61444		-1.52691	-0.77078
77_t	hypothetical protein	240.292	83.7435	173.269		-1.52074	-0.471777
78_t	Single-strand binding protein (ISS)	18.9219	17.9003	19.5934		-0.0800783	0.050309
79_t	uncharacterized LOC100800867	1.02326	0.188104	0.543946		-2.44357	-0.911637
80_t	hypothetical protein	317.316	207.274	205.859		-0.614385	-0.624267
81_t	malate dehydrogenase [EC:1.1.1.37]	31.8312	36.598	28.7874		0.201325	-0.145002
82_t	hypothetical protein	73.4101	59.5997	55.3273		-0.300675	-0.407987
83_t	glucosamine-phosphate N-acetyltransferase [EC:2.3.1.4]	247.073	111.723	102.67		-1.14502	-1.26693
84_t	signal recognition particle subunit SRP9	65.7695	119.132	81.0627		0.857072	0.301621
85_t	hypothetical protein	47.8884	52.6687	43.8048		0.13727	-0.128588
86_t	replication factor C subunit 2/4	34.6803	27.4277	22.1184		-0.338485	-0.648873
87_t	hypothetical protein	151.017	151.395	109.444		0.00361502	-0.46451
88_t	vesicle transport protein SEC22	64.7349	72.6573	52.2714		0.166565	-0.308521
89_t	hypothetical protein	4.95354	1.38703	3.02306		-1.83647	-0.712449
90_t	hypothetical protein	303.492	349.029	251.096		0.20169	-0.273422
91_t	5,10-methylenetetrahydrofolate dehydrogenase	10.1065	7.45957	6.98812		-0.438125	-0.532313
92_t	hypothetical protein	76.7188	88.9496	89.3165		0.213408	0.219348
93_t	SORBIDRAFT_06g033230, Sb06g033230; hypothetical protein	8.81842	7.87659	7.58846		-0.16295	-0.216714
94_t	hypothetical protein	18.8515	28.6561	19.3361		0.604162	0.0366174
95_t	dynein heavy chain, axonemal	7.19627	2.66834	6.60389		-1.43131	-0.123934
96_t	No_hits_found	36.0312	36.5397	28.6829		0.0202179	-0.329054
97_t	protein MOTHER of FT and TF 1-like	1.94318	1.56096	2.56823		-0.315987	0.402351
98_t	vacuolar protein sorting-associated protein 9A-like	13.2008	8.29259	8.39076		-0.670733	-0.653753
99_t	nucleoporin p58/p45	21.6603	16.0697	15.6916		-0.430717	-0.465067
100_t	nuclear pore complex protein Nup98-Nup96	22.3319	15.2092	16.8196		-0.554164	-0.40897
101_t	nucleoside-diphosphate kinase [EC:2.7.4.6]	52.4727	82.1424	49.1718		0.646562	-0.0937337
102_t	hypothetical protein	1.49237	0.576306	1.05713		-1.3727	-0.497451
103_t	H/ACA ribonucleoprotein complex subunit 2	108.64	238.677	99.8349		1.1355	-0.121943
104_t	STAM-binding protein [EC:3.1.2.15]	14.814	8.48011	10.765		-0.804807	-0.460609
105_t	hypothetical protein	21.2453	24.8768	20.7813		0.227655	-0.0318556
106_t	hypothetical protein	8.39424	3.86111	6.19768		-1.12038	-0.43767
107_t	No_hits_found	19.0077	9.96584	9.91945		-0.931524	-0.938255
108_t	ATP-binding cassette transporter	29.9031	35.5102	28.8546		0.247941	-0.051492
109_t	epithelial splicing regulatory protein 1/2	11.5587	1.17297	2.56254		-3.30074	-2.17333
110_t	hypothetical protein	169.393	141.35	45.7976		-0.261096	-1.88703
111_t	tRNA threonylcarbamoyladenosine biosynthesis protein	37.6997	31.4774	37.9599		-0.260239	0.00992292
112_t	carbamate kinase [EC:2.7.2.2]	18.0656	6.35676	21.7754		-1.50689	0.269451
113_t	hypothetical protein	70.1424	90.0261	56.5701		0.360056	-0.310249
114_t	hypothetical protein	55.5332	25.5903	47.0897		-1.11775	-0.237938
115_t	hypothetical protein	22.8164	35.2059	26.809		0.625747	0.232647
116_t	hypothetical protein	21.6832	50.6341	36.5027		1.22353	0.751426
117_t	hypothetical protein	40.508	32.4155	47.6053		-0.321522	0.232914
118_t	Molecular chaperone (DnaJ superfamily) (ISS)	25.7058	11.5529	21.1463		-1.15384	-0.281689
119_t	LMBR1 domain-containing protein 1	78.539	53.7012	53.1038		-0.548455	-0.564595
120_t	TATA-binding protein-associated factor [EC:3.6.4.-]	14.165	6.68777	8.26834		-1.08274	-0.776664
121_t	TATA-binding protein-associated factor [EC:3.6.4.-]	16.0882	5.23304	7.78123		-1.62028	-1.04793
122_t	ribosomal RNA-processing protein 36	7.29329	9.67868	7.56194		0.408241	0.0521867
123_t	hypothetical protein	68.8716	63.2984	59.4608		-0.121739	-0.21197
124_t	transitional endoplasmic reticulum ATPase	17.5279	6.65457	7.61798		-1.39724	-1.20218
125_t	hypothetical protein	15.1859	4.39504	9.03018		-1.78879	-0.749909
126_t	hypothetical protein	38.4125	69.4496	39.8112		0.854389	0.0515969
127_t	EMP/nonaspanin domain family protein	79.4605	55.4298	48.178		-0.519575	-0.721863
128_t	NADH dehydrogenase (ubiquinone) 1 alpha/beta subcomplex 1 [EC:1.6.5.3 1.6.99.3]	391.22	679.122	385.877		0.795691	-0.0198388
129_t	hypothetical protein	46.6602	28.5128	42.7487		-0.710581	-0.126313
130_t	hypothetical protein	8.13146	6.01759	5.67215		-0.434328	-0.519618
131_t	No_hits_found	8.45871	5.16016	7.21012		-0.713022	-0.230415
132_t	NADPH-dependent diflavin oxidoreductase 1-like	12.9331	9.78958	11.3343		-0.401755	-0.190373
133_t	GDP-D-mannose 3', 5'-epimerase [EC:5.1.3.18 5.1.3.-]	176.411	159.87	143.842		-0.142042	-0.294463
134_t	pescadillo	11.7388	26.0185	10.6753		1.14826	-0.137004
135_t	MPBQ/MSBQ methyltransferase	99.3581	134.175	107.419		0.433408	0.112544
136_t	hypothetical protein	19.1896	11.8317	12.7453		-0.697672	-0.59036
137_t	alpha-N-arabinofuranosidase [EC:3.2.1.55]	20.3996	9.69332	34.4035		-1.07348	0.754012
138_t	U3 small nucleolar RNA-associated protein 13	9.28757	15.2413	8.62432		0.714608	-0.10689
139_t	No_hits_found	112.843	57.695	88.0785		-0.967796	-0.357452
140_t	protein arginine N-methyltransferase 3 [EC:2.1.1.-]	13.147	20.2323	10.9274		0.621922	-0.266791
141_t	exocyst complex component 5-like	6.43371	2.54415	3.68914		-1.33847	-0.802368
142_t	U2 snRNP auxiliary factor, large subunit	16.4428	26.7315	16.8615		0.701083	0.0362732
143_t	hexaprenyldihydroxybenzoate methyltransferase [EC:2.1.1.114]	15.488	13.3766	11.8415		-0.211439	-0.387297
144_t	protein-tyrosine phosphatase [EC:3.1.3.48]	29.1296	37.5168	33.1582		0.365047	0.186878
145_t	DNA-directed RNA polymerase I subunit RPA12	84.6306	136.569	69.9693		0.690383	-0.274457
146_t	No_hits_found	53.1741	45.8433	52.7373		-0.214011	-0.0118978
147_t	serine/threonine-protein kinase SRK2 [EC:2.7.11.1]	22.315	22.2815	18.0685		-0.00216661	-0.304537
148_t	internalin A	7.80135	3.37937	5.39746		-1.20697	-0.531443
149_t	1-deoxy-D-xylulose-5-phosphate reductoisomerase [EC:1.1.1.267]	46.9986	55.8747	53.4734		0.249577	0.186205
150_t	methyl-CpG-binding domain protein 4 [EC:3.2.2.-]	9.72357	4.67678	7.03381		-1.05597	-0.46718
151_t	hypothetical protein	16.1415	19.5077	15.6104		0.273268	-0.048266
152_t	UROD3; uroporphyrinogen decarboxylase (EC:4.1.1.37)	62.5679	137.414	151.528		1.13504	1.27609
153_t	hypothetical protein	68.2488	115.644	71.4242		0.760816	0.0656085
154_t	hypothetical protein	3.4256	2.5703	2.75202		-0.414418	-0.315867
155_t	beclin 1	10.4177	5.77931	6.27465		-0.850067	-0.731427
156_t	USE1; Qc-SNARE protein, USE1 family	13.1929	11.371	10.2484		-0.214413	-0.364372
157_t	tocopherol cyclase	9.34014	4.7689	7.51079		-0.969787	-0.314479
158_t	SDR42E1; short chain dehydrogenase/reductase family 42E, member 1	15.8051	17.8686	13.0363		0.17704	-0.277856
159_t	hypothetical protein	18.1945	19.4237	16.111		0.0943115	-0.175456
160_t	H+-transporting ATPase [EC:3.6.3.6]	19.4837	1.1678	2.71611		-4.0604	-2.84265
161_t	No_hits_found	0	0	0		NA	NA
162_t	hypothetical protein	0	0	0		NA	NA
163_t	hypothetical protein	54.0868	20.4456	36.2307		-1.40349	-0.578064
164_t	hypothetical protein	12.1507	5.25291	8.60099		-1.20985	-0.498464
165_t	COP9 signalosome complex subunit 2	41.2092	39.9301	39.2676		-0.0454914	-0.069628
166_t	COP9 signalosome complex subunit 2-like	29.918	29.3842	33.0618		-0.0259758	0.144151
167_t	hypothetical protein	6.18245	3.67156	3.10406		-0.751786	-0.994021
168_t	NADH dehydrogenase (ubiquinone) 1 alpha subcomplex 9 [EC:1.6.5.3 1.6.99.3]	138.449	150.115	126.388		0.116712	-0.131493
169_t	aconitate hydratase 1 [EC:4.2.1.3]	165.08	201.712	144.08		0.289131	-0.196297
170_t	aconitate hydratase 1 [EC:4.2.1.3]	201.879	272.21	195.574		0.431232	-0.0457744
171_t	hypothetical protein	14.4089	10.9831	16.6749		-0.39167	0.210715
172_t	hypothetical protein	0	0	0		NA	NA
173_t	No_hits_found	0	0	0		NA	NA
174_t	MFS family transporter	16.4701	9.88669	17.5116		-0.736288	0.0884666
175_t	hypothetical protein	22.6375	19.2804	36.0092		-0.231579	0.669651
176_t	uracil-DNA glycosylase [EC:3.2.2.27]	31.6321	17.219	18.0046		-0.877386	-0.813021
177_t	ribosomal RNA-processing protein 1	8.15601	21.0177	7.19757		1.36567	-0.180352
178_t	uncharacterized LOC100835623	13.6115	7.04948	9.94046		-0.949232	-0.453437
179_t	small subunit ribosomal protein S17	101.109	197.419	118.431		0.965344	0.228135
180_t	superoxide dismutase, Fe-Mn family [EC:1.15.1.1]	0	0	0		NA	NA
181_t	hypothetical protein	23.0379	12.048	17.4585		-0.93521	-0.400079
182_t	origin recognition complex subunit 5	16.8487	6.66926	9.25014		-1.33704	-0.865094
184_t	canalicular multispecific organic anion transporter 2	10.3282	3.32014	9.08702		-1.63727	-0.184707
185_t	similar to AGAP009835-PA	5.88182	1.55051	5.12145		-1.92351	-0.199708
186_t	hypothetical protein	6.19135	2.82276	5.16452		-1.13315	-0.261619
187_t	LMR3; hypothetical protein	5.74715	2.27028	5.10877		-1.33997	-0.169869
188_t	hypothetical protein	36.3893	26.4385	23.6829		-0.460874	-0.61967
189_t	cation-transporting ATPase 13A3/4/5 [EC:3.6.3.-]	25.6073	8.82846	13.7197		-1.53632	-0.900301
190_t	tRNA-splicing ligase RtcB [EC:6.5.1.3]	11.0549	18.6808	15.0131		0.756865	0.441535
191_t	No_hits_found	11.3847	5.20175	8.90129		-1.13003	-0.35501
192_t	HDT902; histone deacetylase	55.4325	128.159	66.1032		1.20913	0.253989
193_t	AP-4 complex subunit sigma-1	44.9283	39.803	36.8734		-0.174748	-0.285044
194_t	Vfl3; hypothetical protein	4.01348	5.50633	4.88536		0.456237	0.28361
195_t	No_hits_found	6.07405	1.55549	2.48209		-1.96529	-1.2911
196_t	No_hits_found	19.4363	11.3391	17.5262		-0.777444	-0.14924
197_t	translation initiation factor 6	50.9456	104.793	48.6501		1.04051	-0.0665155
198_t	large subunit ribosomal protein L13	78.1233	97.9409	101.222		0.326159	0.373698
199_t	TRA1; translin-like protein	33.5844	40.5514	37.5445		0.271959	0.16081
200_t	syntaxin 5	20.8578	15.8207	15.9224		-0.398772	-0.389535
201_t	CCR4-NOT transcription complex subunit 9	32.1261	32.1001	28.2756		-0.00116558	-0.184185
202_t	[acyl-carrier-protein] S-malonyltransferase [EC:2.3.1.39]	24.1796	26.5352	24.5317		0.134119	0.0208581
203_t	hypothetical protein	142.615	122.192	150.282		-0.22298	0.0755475
204_t	hypothetical protein	49.5137	20.6929	34.4349		-1.2587	-0.523958
205_t	carboxymethylenebutenolidase [EC:3.1.1.45]	82.3754	143.88	113.123		0.80458	0.457612
206_t	tRNA acetyltransferase TAN1	18.835	33.0583	16.7654		0.811595	-0.167929
207_t	TIM22A; mitochondrial inner membrane translocase	25.1013	75.5764	32.6886		1.59017	0.381025
208_t	hypothetical protein	1.82487	0.309243	0.82263		-2.56098	-1.14948
209_t	hypothetical protein	18.2425	21.3254	17.1419		0.225264	-0.0897769
210_t	CDK5 regulatory subunit-associated protein 1-like 1	8.50941	7.38337	6.28621		-0.204781	-0.436869
211_t	protein kinase A [EC:2.7.11.11]	0.72178	1.02273	1.2381		0.502792	0.778495
212_t	ATP-dependent RNA helicase DDX41 [EC:3.6.4.13]	200.894	154.255	146.831		-0.381111	-0.452276
213_t	ATP-dependent RNA helicase DDX41 [EC:3.6.4.13]	51.434	42.1514	43.6139		-0.287144	-0.237933
214_t	E3 ubiquitin-protein ligase RFWD2 [EC:6.3.2.19]	17.1431	7.12705	7.96849		-1.26625	-1.10525
215_t	cyclin-dependent kinase regulatory subunit CKS1	230.419	131.105	122.534		-0.813532	-0.911077
216_t	UBQ2; bi-ubiquitin	260.132	274.943	251.034		0.0798913	-0.0513595
217_t	protein phosphatase 3, regulatory subunit	27.5819	27.0579	25.8591		-0.0276706	-0.0930475
218_t	beta-ureidopropionase [EC:3.5.1.6]	38.6097	37.2038	58.0641		-0.0535112	0.588685
219_t	Niemann-Pick C1 protein	8.85308	4.63626	7.49503		-0.933219	-0.240245
220_t	No_hits_found	0	0	0		NA	NA
221_t	No_hits_found	0	0	0		NA	NA
222_t	No_hits_found	0	0	0		NA	NA
223_t	No_hits_found	0	0	0		NA	NA
224_t	No_hits_found	0	0	0		NA	NA
225_t	No_hits_found	0	0	0.0867177		NA	NA
226_t	hypothetical protein	0.0618067	0.0541367	0.036525		-0.191156	-0.758878
227_t	No_hits_found	0	0	0		NA	NA
228_t	No_hits_found	0	0	0		NA	NA
229_t	DNA-repair protein XRCC3	16.0008	14.9425	11.9795		-0.0987222	-0.417581
230_t	1,2-dihydroxy-3-keto-5-methylthiopentene dioxygenase [EC:1.13.11.53 1.13.11.54]	98.5365	134.521	101.227		0.449099	0.0388639
231_t	hypothetical protein	20.0971	13.5232	22.301		-0.571551	0.150121
232_t	hypothetical protein	3.66325	1.22264	2.04874		-1.58312	-0.83839
233_t	CDSP32; plastidic thioredoxin-like protein	97.7044	52.9259	80.1312		-0.884449	-0.28606
234_t	mrpL19; mitochondrial ribosomal protein L19	68.8178	84.676	52.3553		0.299172	-0.394445
235_t	fumarate hydratase, class II [EC:4.2.1.2]	100.267	126.832	86.3451		0.339073	-0.215657
236_t	small subunit ribosomal protein S13e	872.295	1309.92	758.423		0.586589	-0.201813
237_t	protein FAM32A	327.525	314.373	238.991		-0.0591269	-0.454651
238_t	5'-3' exonuclease (ISS)	6.32554	2.02566	2.92814		-1.6428	-1.1112
239_t	U3 small nucleolar RNA-associated protein 7	16.4526	29.6973	14.391		0.852019	-0.193145
240_t	U3 small nucleolar RNA-associated protein 7	9.68917	24.5861	16.5421		1.3434	0.771701
241_t	No_hits_found	4.1232	1.61948	2.30169		-1.34823	-0.841073
242_t	glycyl-tRNA synthetase [EC:6.1.1.14]	52.9184	106.459	68.2605		1.00846	0.367281
243_t	glycyl-tRNA synthetase [EC:6.1.1.14]	21.4411	48.6453	29.5596		1.18192	0.463249
244_t	hypothetical protein	51.4061	14.8611	22.7925		-1.7904	-1.17338
245_t	protein LTV1	6.80772	8.66425	4.06565		0.347903	-0.743685
246_t	replication factor A3	211.274	138.873	134.772		-0.605346	-0.648595
247_t	emb2735; protein embryo defective 2735	10.4789	15.5154	10.1719		0.56622	-0.0428998
248_t	U3 small nucleolar RNA-associated protein 22	10.7437	17.4184	7.93906		0.697125	-0.436446
249_t	hypothetical protein	15.3003	17.7158	12.0771		0.211481	-0.34128
250_t	hypothetical protein	26.0892	13.949	21.9517		-0.903287	-0.249119
251_t	replication factor C subunit 2/4	32.2783	21.4591	25.8382		-0.588976	-0.321061
252_t	solute carrier family 25 (peroxisomal adenine nucleotide transporter), member 17	15.2562	7.6892	14.6219		-0.988492	-0.0612688
253_t	No_hits_found	78.8263	71.2279	104.209		-0.146233	0.402736
254_t	hypothetical protein	31.5358	68.294	37.2434		1.11477	0.239994
255_t	No_hits_found	27.2864	16.0888	15.5442		-0.762126	-0.811806
256_t	hypothetical protein	8.72951	3.85138	7.67743		-1.18052	-0.185278
257_t	hypothetical protein	30.9886	12.5891	32.6573		-1.29957	0.0756676
258_t	hypothetical protein	58.4282	14.9787	39.034		-1.96375	-0.581936
259_t	hypothetical protein	14.6119	6.82168	9.11757		-1.09894	-0.680421
260_t	CCR4-NOT transcription complex subunit 4 [EC:6.3.2.19]	14.4852	8.14434	9.70572		-0.830707	-0.577669
261_t	hypothetical protein	3615.75	4505.67	4885.88		0.317448	0.434323
262_t	4-carboxymuconolactone decarboxylase [EC:4.1.1.44]	12.6569	22.8896	16.5041		0.854773	0.382907
263_t	hypothetical protein	116.381	78.5117	123.555		-0.567871	0.0863054
264_t	DNA binding protein	13.9632	4.98078	8.27205		-1.48719	-0.755314
265_t	Os02g0725100; Thioredoxin fold domain containing protein.	10.9167	15.0267	9.89379		0.460995	-0.141939
266_t	No_hits_found	6.68996	6.99543	6.93055		0.0644155	0.0509727
267_t	hypothetical protein	16.5778	13.9607	12.3726		-0.247878	-0.422102
268_t	ATP-binding cassette, sub-family G (WBC)	1.93614	1.38151	1.25809		-0.486937	-0.621947
269_t	No_hits_found	7.01065	4.07713	5.29314		-0.781994	-0.405424
270_t	No_hits_found	108.517	47.1785	49.0145		-1.20171	-1.14663
271_t	hypothetical protein	5.82764	3.51899	4.56365		-0.727752	-0.352724
272_t	UDP-glucose 4-epimerase [EC:5.1.3.2]	128.467	213.123	138.485		0.730284	0.108328
273_t	COG0438: Glycosyltransferase (ISS)	36.3139	16.6607	20.3414		-1.12407	-0.836103
274_t	hypothetical protein	48.7389	46.5751	45.9105		-0.0655158	-0.0862495
275_t	Os08g0113200; RNA-processing protein, HAT helix domain containing protein.	15.8464	11.3526	16.7488		-0.481129	0.0799013
276_t	AdoMet-dependent rRNA methyltransferase SPB1 [EC:2.1.1.-]	10.3098	11.745	6.63115		0.188032	-0.636688
277_t	thioredoxin reductase (NADPH) [EC:1.8.1.9]	71.3585	66.2032	80.3458		-0.108185	0.171138
278_t	3-oxoacyl-[acyl-carrier protein] reductase [EC:1.1.1.100]	22.0452	14.2015	25.2061		-0.634428	0.193303
279_t	No_hits_found	9.9563	4.40364	7.24972		-1.17691	-0.457685
280_t	5-formyltetrahydrofolate cyclo-ligase [EC:6.3.3.2]	16.0931	21.9826	15.4992		0.44992	-0.0542478
281_t	No_hits_found	32.2222	23.0447	23.0334		-0.483619	-0.484324
282_t	hypothetical protein	62.6249	50.8727	59.0315		-0.299846	-0.0852532
283_t	CGL13; hypothetical protein	23.6523	9.11896	12.8226		-1.37504	-0.883294
284_t	pre-mRNA-processing factor 6	26.0453	14.5671	20.8783		-0.838305	-0.319019
286_t	signal recognition particle subunit SRP14	135.385	129.024	107.105		-0.0694291	-0.338046
287_t	serine/arginine repetitive matrix protein 2	31.1603	27.4247	27.1703		-0.184233	-0.197675
288_t	hypothetical protein	21.024	12.9118	14.3265		-0.70335	-0.553353
289_t	hypothetical protein	18.5724	20.1195	24.3035		0.115434	0.387999
290_t	hypothetical protein	20.0821	22.0714	22.5843		0.136271	0.169411
291_t	preprotein translocase subunit YidC	26.4736	40.8839	24.6348		0.626975	-0.103861
292_t	large subunit ribosomal protein L23e	4016.54	5032.3	3712.61		0.325265	-0.113519
293_t	lathosterol oxidase [EC:1.14.21.6]	47.4293	46.4892	34.5787		-0.0288841	-0.455895
294_t	lathosterol oxidase [EC:1.14.21.6]	74.2806	85.0524	45.6267		0.195367	-0.703106
295_t	lathosterol oxidase [EC:1.14.21.6]	26.2269	10.2256	11.6064		-1.35886	-1.17612
296_t	AFG3 family protein [EC:3.4.24.-]	42.0536	26.5835	40.5525		-0.6617	-0.0524386
297_t	AFG3 family protein [EC:3.4.24.-]	25.1714	15.3098	21.0175		-0.717329	-0.260193
298_t	hypothetical protein	13.9343	7.96976	10.9795		-0.806035	-0.343824
299_t	O-phospho-L-seryl-tRNASec:L-selenocysteinyl-tRNA synthase [EC:2.9.1.2]	14.3984	11.0717	16.2718		-0.379031	0.176464
300_t	hypothetical protein	48.4756	32.3895	33.555		-0.581736	-0.530733
301_t	replication factor A2	97.2142	58.1906	58.2886		-0.740382	-0.737954
302_t	hypothetical protein	13.818	17.8075	9.0134		0.36593	-0.616408
303_t	charged multivesicular body protein 4	105.653	87.5246	84.6466		-0.271569	-0.319805
304_t	charged multivesicular body protein 4	12.6764	3.57787	5.34372		-1.82498	-1.24623
305_t	RabGAP/TBC protein	59.5166	25.3156	28.7311		-1.23327	-1.05068
306_t	hypothetical protein	11.5712	5.92006	9.06075		-0.966858	-0.352839
307_t	No_hits_found	4.59602	1.11315	2.26242		-2.04573	-1.02252
308_t	Mitogen activated protein kinase kinase kinase-like protein	27.7305	7.01891	16.8581		-1.98216	-0.718031
309_t	hypothetical protein	50.4637	19.7654	18.0347		-1.35227	-1.48447
310_t	hypothetical protein	10.9794	3.36587	6.27825		-1.70574	-0.806362
311_t	glycosyltransferase-like protein LARGE	27.7336	11.0938	14.9826		-1.32188	-0.888343
312_t	pitrilysin, putative (EC:3.4.24.64)	34.222	24.9116	28.4382		-0.458107	-0.267095
313_t	acetyl-CoA carboxylase, biotin carboxylase subunit [EC:6.4.1.2 6.3.4.14]	171.427	173.162	214.114		0.0145257	0.320787
314_t	acetyl-CoA carboxylase, biotin carboxylase subunit [EC:6.4.1.2 6.3.4.14]	96.439	81.496	119.338		-0.242887	0.30737
315_t	acetyl-CoA carboxylase, biotin carboxylase subunit [EC:6.4.1.2 6.3.4.14]	351.175	360.993	448.275		0.0397814	0.352195
316_t	cyclin-dependent kinase 7 [EC:2.7.11.22 2.7.11.23]	18.0476	18.3529	14.8453		0.0241968	-0.281809
317_t	large subunit ribosomal protein L10	153.522	540.676	329.799		1.81632	1.10315
318_t	large subunit ribosomal protein L37Ae	9018.44	8255.19	7212.62		-0.127575	-0.322353
319_t	No_hits_found	0.316558	0.116623	0.89028		-1.44062	1.49179
320_t	internalin A	6.43158	3.56126	4.79957		-0.852786	-0.422268
321_t	hypothetical protein	104.998	48.7988	101.358		-1.10544	-0.0508997
322_t	putative ABC transport system permease protein	76.6946	34.3105	73.0149		-1.16047	-0.070933
323_t	hypothetical protein	100.449	41.724	104.38		-1.26752	0.0553767
324_t	periodic tryptophan protein 1	10.0328	17.4622	9.71707		0.79951	-0.0461319
325_t	No_hits_found	0	0	0		NA	NA
326_t	Os12g0442900; DNA-binding SAP domain containing protein.	51.123	36.6414	46.131		-0.480498	-0.148237
327_t	alpha-1,3/alpha-1,6-mannosyltransferase [EC:2.4.1.132 2.4.1.257]	16.4636	11.8875	11.4527		-0.469832	-0.523595
328_t	hypothetical protein	0.323394	0.148629	0.323495		-1.12158	0.000447528
329_t	No_hits_found	1.81519	0.894733	0.318829		-1.02059	-2.50926
330_t	peroxiredoxin Q/BCP [EC:1.11.1.15]	46.6102	37.9295	36.9589		-0.297325	-0.334724
331_t	hsp70D; Hsp70 protein Hsp70D	13.3647	8.19961	8.03831		-0.704802	-0.733465
332_t	minichromosome maintenance protein 5 (cell division control protein 46)	60.303	18.0514	25.4034		-1.74012	-1.24721
333_t	No_hits_found	19.7686	5.15534	13.6808		-1.93907	-0.531054
334_t	putative Glycosyl transferase	21.3912	6.48189	14.6198		-1.72253	-0.5491
335_t	No_hits_found	16.702	5.44888	13.6608		-1.61599	-0.289982
336_t	deoxyhypusine synthase [EC:2.5.1.46]	10.5783	24.0155	9.55588		1.18286	-0.146643
337_t	No_hits_found	29.3855	4.30489	14.2943		-2.77106	-1.03966
338_t	hypothetical protein	17.5865	14.2269	18.2552		-0.30585	0.0538372
339_t	hypothetical protein	36.7574	19.2315	21.8771		-0.934564	-0.748617
340_t	No_hits_found	10.8521	3.69256	6.20451		-1.55527	-0.806578
341_t	hypothetical protein	17.441	6.82367	12.7719		-1.35386	-0.449513
342_t	queuine tRNA-ribosyltransferase [EC:2.4.2.29]	19.2906	17.0806	17.367		-0.175537	-0.151551
343_t	protein KRI1	6.93569	6.33383	4.86946		-0.130962	-0.510279
344_t	hypothetical protein	59.2746	43.588	61.5178		-0.443484	0.0535904
345_t	aurora kinase, other [EC:2.7.11.1]	0	0.0365307	0		NA	NA
346_t	uncharacterized LOC100826423	34.2722	22.1558	24.8474		-0.629359	-0.463944
347_t	BRCA1-like protein	5.3716	1.30669	2.41609		-2.03944	-1.15268
348_t	No_hits_found	677.39	387.43	690.299		-0.806051	0.0272342
349_t	hypothetical protein	19.2364	9.65485	12.3041		-0.994509	-0.644692
350_t	quinolinate synthase [EC:2.5.1.72]	52.276	61.4521	44.214		0.233312	-0.241647
351_t	No_hits_found	4.32579	1.35729	3.56762		-1.67224	-0.278004
352_t	hypothetical protein	4.65795	1.77049	2.85712		-1.39555	-0.705131
353_t	RNA-binding protein Musashi	60.9236	19.3923	22.403		-1.65152	-1.44331
354_t	hypothetical protein	14.9766	8.38177	13.685		-0.837382	-0.130107
355_t	No_hits_found	180.248	211.986	139.287		0.233988	-0.371926
356_t	peptidylglycine alpha-amidating monooxygenase	11.2412	5.75424	9.43739		-0.966094	-0.252332
357_t	No_hits_found	8.31155	8.37943	8.73896		0.0117338	0.0723425
358_t	hypothetical protein	24.6442	0.426664	1.10314		-5.852	-4.48156
359_t	extradiol ring-cleavage dioxygenase class III protein subunit B	19.022	53.8169	20.208		1.50039	0.087261
360_t	fb27	114.975	139.721	104.326		0.281235	-0.140215
361_t	hypothetical protein	21.7044	9.28303	17.0354		-1.22532	-0.34945
362_t	NADH dehydrogenase (ubiquinone) flavoprotein 1 [EC:1.6.5.3 1.6.99.3]	23.9444	21.6834	15.6892		-0.143094	-0.609917
363_t	No_hits_found	0	0.0553277	0.285382		NA	NA
364_t	phosphoribosylamine--glycine ligase [EC:6.3.4.13]	18.4426	32.3329	18.9405		0.809962	0.0384355
365_t	mRNA (guanine-N7-)-methyltransferase [EC:2.1.1.56]	19.4362	13.562	13.5051		-0.519182	-0.525246
366_t	No_hits_found	0.0968537	0	0.0560373		NA	-0.789418
367_t	beta-glucosidase [EC:3.2.1.21]	14.0905	4.74305	20.0174		-1.57083	0.506535
368_t	glycosyl transferase family protein	40.3249	130.06	46.0463		1.68943	0.191416
369_t	hypothetical protein	12.6311	9.69401	8.36859		-0.381816	-0.593925
370_t	SORBIDRAFT_01g040520, Sb01g040520; hypothetical protein	10.4245	5.62971	7.50021		-0.888845	-0.474975
371_t	zinc finger protein, putative	2.43188	0.37876	0.267107		-2.68272	-3.18658
372_t	leukotriene-A4 hydrolase [EC:3.3.2.6]	2.61568	1.79509	3.79118		-0.543133	0.53546
373_t	uncharacterized LOC100265943	49.0102	17.9237	23.4077		-1.45122	-1.0661
374_t	acyl carrier protein	531.068	1350.09	938.266		1.34608	0.821102
375_t	hypothetical protein	9.45629	6.05788	5.43248		-0.64246	-0.799663
376_t	putative glutathione S-transferase	22.9657	18.3072	22.6838		-0.327073	-0.0178212
377_t	No_hits_found	19.6124	14.9526	16.9025		-0.391366	-0.214531
378_t	No_hits_found	52.2045	16.3648	21.7397		-1.67358	-1.26384
379_t	urate oxidase [EC:1.7.3.3]	10.02	5.66616	4.04784		-0.822439	-1.30766
380_t	GTP-binding protein SAR1 [EC:3.6.5.-]	286.145	451.524	276.802		0.658057	-0.0478906
381_t	hypothetical protein	96.8335	27.7037	81.3249		-1.80543	-0.251808
382_t	hypothetical protein	50.1723	50.644	43.0885		0.0135009	-0.219587
383_t	hypothetical protein	41.7661	53.2483	47.9953		0.3504	0.20056
384_t	hypothetical protein	5.97699	1.81682	3.16321		-1.718	-0.91803
385_t	cystathionine beta-lyase [EC:4.4.1.8]	53.3603	68.3837	49.2326		0.357886	-0.116154
386_t	hypothetical protein	35.4138	16.8767	21.3631		-1.06928	-0.729194
387_t	hypothetical protein	44.1394	16.5099	28.8448		-1.41874	-0.613757
388_t	ER to Golgi vesicle transport protein, putative	26.0585	12.1769	17.0831		-1.09761	-0.60919
389_t	No_hits_found	5.98302	3.04212	3.15334		-0.975798	-0.923992
390_t	Os10g0323500; Similar to Beta-glucosidase.	10.1074	1.12792	8.25106		-3.16367	-0.292755
391_t	UPF0079 ATP-binding protein	267.645	162.034	411.326		-0.724023	0.61996
392_t	No_hits_found	9.79823	2.48954	6.81839		-1.97664	-0.52309
393_t	short chain dehydrogenase	0	0	0.0398983		NA	NA
394_t	stearoyl-CoA desaturase (delta-9 desaturase) [EC:1.14.19.1]	183.914	151.191	212.203		-0.282655	0.206416
395_t	hypothetical protein	23.169	7.00897	11.8493		-1.72492	-0.967401
396_t	hypothetical protein	65.4495	46.8361	69.7517		-0.48276	0.0918462
397_t	Heat shock protein DnaJ, N-terminal (ISS)	6.1808	3.99154	4.26638		-0.630848	-0.534782
398_t	No_hits_found	12.1948	4.17315	8.04878		-1.54706	-0.599422
399_t	No_hits_found	0.812341	0.253059	0.573719		-1.68261	-0.501741
400_t	hypothetical protein	33.4784	23.4838	25.6486		-0.511568	-0.384348
401_t	No_hits_found	67.5736	47.1852	49.8675		-0.518125	-0.438362
402_t	No_hits_found	110.367	212.691	117.851		0.946453	0.0946582
403_t	No_hits_found	93.5198	171.237	94.3916		0.872651	0.0133857
404_t	hypothetical protein	195.621	34.8719	212.135		-2.48792	0.116925
405_t	josephin [EC:3.4.19.12]	48.6728	18.8982	32.2255		-1.36487	-0.594916
406_t	carbohydrate transporter	37.5151	38.1493	34.9703		0.0241836	-0.101341
407_t	pentatricopeptide (ISS)	18.0909	9.8241	12.8632		-0.880865	-0.492014
408_t	ferredoxin thioredoxin reductase, variable chain	141.043	144.349	130.872		0.0334253	-0.107972
409_t	hypothetical protein	28.8736	11.8816	12.9775		-1.28102	-1.15374
410_t	hypothetical protein	1.17215	3.98891	4.2404		1.76684	1.85505
411_t	No_hits_found	0	0	0		NA	NA
412_t	ATP-dependent DNA helicase HFM1/MER3 [EC:3.6.4.12]	0.0361913	0	0		NA	NA
413_t	esterase/lipase domain-containing protein	12.2738	10.5111	10.5239		-0.223664	-0.221911
414_t	rRNA biogenesis protein RRP5	27.3648	48.7362	23.9416		0.832671	-0.192802
415_t	YALI0E20383p	404.142	506.231	397.757		0.324935	-0.0229745
416_t	hypothetical protein	30.8417	20.7144	33.0076		-0.57425	0.0979138
417_t	photosystem I subunit III	2841.38	2976.85	4216.84		0.067196	0.569573
418_t	No_hits_found	87.3991	13.0518	71.5762		-2.74337	-0.288139
419_t	programmed cell death 6-interacting protein	24.9081	19.9959	21.9055		-0.316909	-0.18532
420_t	No_hits_found	7.49349	0.842225	7.39132		-3.15336	-0.0198066
421_t	MAPKKK13; mitogen activated protein kinase kinase kinase 13	23.9827	7.46733	14.4327		-1.68333	-0.732654
422_t	MAPKKK13; mitogen activated protein kinase kinase kinase 13	9.77607	5.44459	7.08129		-0.844431	-0.465242
423_t	chromosome transmission fidelity protein 18	9.57767	2.68753	4.25974		-1.83339	-1.16891
424_t	chromosome transmission fidelity protein 18	9.75717	3.0074	4.22032		-1.69795	-1.20911
425_t	AP-4 complex subunit mu-1	38.8824	38.1959	40.9394		-0.0257021	0.0743705
426_t	No_hits_found	111.586	27.5068	45.7187		-2.0203	-1.2873
428_t	mitochondrial intermembrane space import and assembly protein 40-like	23.7104	12.7667	11.559		-0.893141	-1.03651
429_t	glutathione S-transferase [EC:2.5.1.18]	0.315662	0.116623	1.06027		-1.43653	1.74799
430_t	histone acetyltransferase MYST1 [EC:2.3.1.48]	50.9748	29.6282	38.9779		-0.782812	-0.387126
431_t	hypothetical protein	5.70829	2.73488	3.27569		-1.06158	-0.801261
432_t	hypothetical protein	32.6235	6.27813	15.8427		-2.3775	-1.04209
433_t	regulator of chromosome condensation, RCC1	5.2086	2.11222	3.05291		-1.30214	-0.770711
434_t	hypothetical protein	56.2863	24.0769	40.1869		-1.22513	-0.486058
435_t	hypothetical protein	66.7103	53.2804	57.0927		-0.324303	-0.224602
436_t	solute carrier family 35 (UDP-galactose transporter), member B1	51.8519	54.4688	41.5552		0.0710348	-0.319366
437_t	hypothetical protein	37.6334	21.5447	25.8509		-0.804684	-0.541798
438_t	putative CTR1-like protein kinase (ISS)	11.2863	11.6804	9.75673		0.0495197	-0.210096
439_t	No_hits_found	23.9774	10.4302	16.0856		-1.20091	-0.575908
440_t	No_hits_found	63.8862	44.3083	60.7685		-0.527926	-0.0721815
441_t	chromobox protein 1	0.369178	0	0.153343		NA	-1.26755
442_t	retrotransposable element Tf2 155 kDa protein type 1-like	2.11638	2.38339	1.83518		0.171416	-0.205672
443_t	ATP-dependent RNA helicase DDX49/DBP8 [EC:3.6.4.13]	9.18631	11.186	7.25625		0.28413	-0.340261
444_t	hypothetical protein	101.33	55.0632	65.0446		-0.879904	-0.639562
445_t	trx8; thioredoxin	157.622	44.9141	150.599		-1.81123	-0.0657527
446_t	methylthioribose-1-phosphate isomerase [EC:5.3.1.23]	26.5979	42.1546	30.3492		0.664377	0.190343
448_t	5-methylthioribose kinase [EC:2.7.1.100]	13.9332	17.913	15.8123		0.36248	0.182527
449_t	raffinose synthase [EC:2.4.1.82]	18.1137	7.87527	12.6654		-1.20168	-0.516192
450_t	hypothetical protein	37.2189	32.1462	28.9261		-0.211387	-0.363662
451_t	glycosyl transferase family protein	5.81126	12.5856	4.2475		1.11485	-0.452236
452_t	light-harvesting complex II chlorophyll a/b binding protein 1	7906.33	6281.46	14290.8		-0.331908	0.854008
453_t	hypothetical protein	31.1988	17.4567	21.8919		-0.837712	-0.511099
454_t	RNA-binding protein Musashi	42.2247	7.69717	22.3487		-2.45569	-0.917897
455_t	No_hits_found	24.4478	20.0626	15.8425		-0.285194	-0.625904
456_t	COG0402: Cytosine deaminase and related metal-dependent hydrolases (ISS)	18.6516	12.3694	13.586		-0.59252	-0.457182
457_t	hypothetical protein	16.0477	9.98513	12.2058		-0.68451	-0.394795
458_t	alpha-amylase [EC:3.2.1.1]	181.379	137.143	103.86		-0.403329	-0.804366
459_t	vesicle-fusing ATPase [EC:3.6.4.6]	41.342	30.2602	31.0011		-0.450184	-0.415287
460_t	2-oxoglutarate dehydrogenase E2 component (dihydrolipoamide succinyltransferase) [EC:2.3.1.61]	68.8948	69.8355	55.9483		0.0195654	-0.300301
461_t	tRNA A64-2'-O-ribosylphosphate transferase [EC:2.4.2.-]	8.90033	7.92282	7.05731		-0.167845	-0.334741
462_t	pyruvate kinase isozyme A, chloroplastic-like	51.2714	23.9516	29.9847		-1.09803	-0.77393
463_t	1-alkyl-2-acetylglycerophosphocholine esterase	24.8542	19.0308	15.2093		-0.385156	-0.708539
464_t	No_hits_found	216.924	147.384	139.907		-0.557615	-0.632722
465_t	hypothetical protein	52.2371	36.215	42.9005		-0.528487	-0.284079
466_t	TIC20; 20 kDa translocon at the inner membrane of chloroplasts	72.9581	213.315	111.562		1.54784	0.612703
467_t	NADH dehydrogenase [EC:1.6.99.3]	13.2862	10.6583	11.6581		-0.317952	-0.188596
468_t	a-kinase anchor protein 7 isoform gamma-like	23.5389	11.555	16.6242		-1.02653	-0.501761
469_t	hypothetical protein	24.3008	30.5467	37.6106		0.33001	0.630135
470_t	No_hits_found	0.0404877	0	0.0935453		NA	1.20818
471_t	phosphatidylinositol glycan, class A [EC:2.4.1.198]	5.03188	2.89294	6.02367		-0.79856	0.259545
472_t	hypothetical protein	7.36883	4.33074	4.71943		-0.766821	-0.642824
473_t	selenocysteine-specific elongation factor EF-Sec	7.41165	5.60296	7.29363		-0.403605	-0.0231581
474_t	eefsec; eukaryotic elongation factor, selenocysteine-tRNA-specific	10.5889	8.0196	9.11351		-0.40095	-0.216474
475_t	No_hits_found	23.1718	10.3318	16.4223		-1.16528	-0.49672
476_t	hypothetical protein	33.1347	45.7293	48.0611		0.464777	0.536528
477_t	hypothetical protein	86.7014	49.3153	89.0143		-0.814021	0.0379807
478_t	cytochrome b-561 domain containing 2	11.7926	11.9674	10.9583		0.0212262	-0.105861
479_t	hypothetical protein	24.1059	15.0204	16.6836		-0.682469	-0.530954
480_t	suppressor of G2 allele of SKP1	40.9575	47.6273	39.0186		0.21766	-0.0699665
481_t	DRT1; DR1-like protein	33.24	41.2299	33.8321		0.310771	0.0254698
482_t	EFG6; GTP binding protein	23.7076	9.19544	16.1213		-1.36636	-0.556385
483_t	EFG6; GTP binding protein	52.6719	25.2884	39.0565		-1.05855	-0.431469
484_t	No_hits_found	71.2506	19.5986	23.4935		-1.86215	-1.60064
485_t	pyrroline-5-carboxylate reductase [EC:1.5.1.2]	61.9815	106.021	77.5477		0.774446	0.323246
486_t	AP2-like factor, ANT lineage	2.44228	1.28858	2.03276		-0.922441	-0.264785
487_t	uncharacterized LOC100273908	327.637	229.459	224.389		-0.513864	-0.546096
488_t	No_hits_found	15.8733	0.962306	4.23175		-4.04396	-1.90727
489_t	Auxin-induced protein 5NG4	15.7887	11.1256	9.98804		-0.505012	-0.660621
490_t	No_hits_found	0	0	0		NA	NA
491_t	CDC-like kinase [EC:2.7.12.1]	31.8191	7.16471	9.38581		-2.15091	-1.76134
492_t	No_hits_found	10.362	1.58691	2.83516		-2.70701	-1.8698
494_t	AAL179Wp	10.1013	0.168404	2.14092		-5.90647	-2.23824
495_t	transcription factor IIIB 90 kDa subunit	11.9115	3.10965	5.8002		-1.93754	-1.03818
496_t	SORBIDRAFT_10g019680, Sb10g019680; hypothetical protein	1.08707	0.042643	0.104015		-4.67199	-3.38558
497_t	signal recognition particle subunit SRP68	24.2434	22.1666	25.2369		-0.129202	0.0579426
498_t	transitional endoplasmic reticulum ATPase	127.728	151.42	132.762		0.245474	0.0557579
499_t	transitional endoplasmic reticulum ATPase	96.6699	110.926	107.399		0.198456	0.151845
500_t	hypothetical protein	9.62177	4.96825	7.11622		-0.953566	-0.435192
501_t	hypothetical protein	53.2903	14.6213	18.0997		-1.8658	-1.55791
502_t	No_hits_found	44.6451	17.6752	35.7478		-1.33678	-0.320647
503_t	No_hits_found	39.2713	9.30515	16.0851		-2.07737	-1.28775
504_t	No_hits_found	31.9158	7.52968	10.4456		-2.08361	-1.61138
505_t	ATP10 protein	8.60894	17.866	6.38762		1.05331	-0.430557
506_t	light-harvesting complex II chlorophyll a/b binding protein 2	4377.56	2780.44	4302.55		-0.654812	-0.0249355
507_t	molybdenum cofactor biosynthesis protein	65.7727	38.1023	50.8778		-0.787609	-0.370454
508_t	YALI0E14058p	75.8213	49.4381	62.2074		-0.616981	-0.285516
509_t	hypothetical protein	36.2107	15.5979	26.0145		-1.21506	-0.477101
510_t	hypothetical protein	1707.95	1632.48	1177.37		-0.0652011	-0.536694
511_t	hypothetical protein	30.1808	10.4449	14.7047		-1.53083	-1.03736
512_t	TMTC4; transmembrane and tetratricopeptide repeat containing 4	19.7342	9.81644	12.6712		-1.00743	-0.639148
513_t	calnexin	146.308	165.447	110.524		0.17736	-0.404649
514_t	hypothetical protein	14.7492	2.05201	6.54249		-2.84553	-1.17273
515_t	ATP-dependent RNA helicase, putative	7.58078	5.4192	7.31437		-0.484265	-0.0516114
516_t	No_hits_found	29.7882	6.02743	25.5294		-2.30513	-0.222583
517_t	hydrolase	9.98639	6.18797	9.2378		-0.690496	-0.112414
518_t	hypothetical protein	17.2128	18.2007	17.6199		0.0805143	0.0337264
519_t	hypothetical protein	12.9482	7.31476	12.0099		-0.823869	-0.108521
521_t	translation initiation factor 4G	43.5638	74.7244	39.7363		0.77845	-0.132672
522_t	large subunit ribosomal protein L9	145.771	594.707	369.496		2.02847	1.34185
523_t	hypothetical protein	113.386	200.295	124.412		0.820879	0.133881
524_t	No_hits_found	32.0598	23.5843	20.1089		-0.442942	-0.672933
525_t	hypothetical protein	10.0089	2.93124	5.26174		-1.77169	-0.927664
526_t	protein disulfide-isomerase A6 [EC:5.3.4.1]	172.497	209.444	182.511		0.279993	0.0814149
527_t	No_hits_found	11.1808	6.36795	7.19554		-0.812118	-0.635843
528_t	hypothetical protein	26.4555	21.1346	23.4154		-0.32396	-0.176113
529_t	No_hits_found	15.2032	11.7113	8.74283		-0.376482	-0.798207
530_t	hypothetical protein	22.8544	19.1029	22.2006		-0.25868	-0.0418723
531_t	RIKEN cDNA 4933425L06	17.8094	12.0492	10.8455		-0.563704	-0.715542
532_t	abhydrolase domain-containing protein 11-like	53.4641	27.1776	29.6675		-0.976154	-0.849685
533_t	No_hits_found	0.421695	1588.43	1069.15		11.8791	11.308
534_t	hypothetical protein	0	0	0		NA	NA
535_t	hypothetical protein	0	0.0780557	0.0710193		NA	NA
536_t	coproporphyrinogen III oxidase [EC:1.3.3.3]	14.5543	14.9536	18.6217		0.0390448	0.355536
537_t	No_hits_found	458.378	120.144	540.58		-1.93178	0.237971
538_t	hypothetical protein	15.9639	14.2133	14.0392		-0.167576	-0.185358
539_t	GATA transcription factor 12-like	106.112	30.0487	29.2527		-1.82021	-1.85894
540_t	acetyl-CoA acyltransferase 1 [EC:2.3.1.16]	69.989	73.0186	67.5405		0.0611363	-0.0513751
541_t	hydroxyacylglutathione hydrolase [EC:3.1.2.6]	53.001	44.5697	47.2472		-0.249958	-0.165791
542_t	thiamine pyrophosphokinase [EC:2.7.6.2]	11.7547	16.6529	11.0479		0.502542	-0.0894652
543_t	SelT; selenoprotein T	49.8957	48.391	32.6698		-0.044176	-0.610956
544_t	No_hits_found	45.2039	39.2216	40.6749		-0.2048	-0.152309
545_t	hypothetical protein	81.6983	38.1825	87.0126		-1.09739	0.0909188
546_t	short-chain dehydrogenase/reductase SDR	22.4076	54.1302	26.9068		1.27245	0.263984
547_t	ATP-dependent RNA helicase DDX54/DBP10 [EC:3.6.4.13]	21.3884	40.5788	19.7969		0.923898	-0.111557
548_t	Chaperone protein clpB	8.10391	6.54159	8.40448		-0.308977	0.0525394
549_t	hypothetical protein	6.59986	2.47981	5.81234		-1.4122	-0.183316
550_t	No_hits_found	18.895	8.26714	9.86052		-1.19254	-0.938268
551_t	ribonuclease III [EC:3.1.26.3]	22.7858	7.80154	11.0784		-1.5463	-1.04039
552_t	No_hits_found	0	0	0		NA	NA
553_t	protein of unknown function DUF599	19.064	19.4543	11.7717		0.0292381	-0.695533
554_t	histidine decarboxylase [EC:4.1.1.22]	87.349	93.3765	75.4916		0.0962677	-0.210475
555_t	hypothetical protein	71.4864	70.0613	55.3457		-0.0290522	-0.369197
556_t	glycine cleavage system H protein	659.373	844.007	863.966		0.356162	0.389881
557_t	hypothetical protein	3.48879	4.34012	6.9968		0.315008	1.00397
558_t	hypothetical protein	54.6523	27.4071	11.3947		-0.995735	-2.26192
559_t	histone H2B	11.8386	0.44319	4.20337		-4.73942	-1.49388
560_t	UPF0183 protein At3g51130-like	17.8546	3.47979	7.39829		-2.35922	-1.27103
561_t	hypothetical protein	24.3184	4.80772	11.397		-2.33862	-1.09339
562_t	tyrosyl-DNA phosphodiesterase 1 [EC:3.1.4.-]	16.0532	7.90878	16.9216		-1.02133	0.0760095
563_t	tyrosyl-DNA phosphodiesterase 1 [EC:3.1.4.-]	13.8082	5.27308	11.4611		-1.38881	-0.268779
564_t	No_hits_found	19.1715	15.4279	17.7444		-0.31342	-0.111595
565_t	acyl-CoA oxidase [EC:1.3.3.6]	17.1882	7.58817	14.0669		-1.17959	-0.289107
566_t	hypothetical protein	5.52692	2.22388	5.13905		-1.31339	-0.104975
567_t	uncharacterized LOC100814328	12.1931	7.85072	7.10519		-0.635172	-0.779124
568_t	FAP197; flagellar associated protein	2.9382	0.552772	1.14295		-2.41017	-1.36217
569_t	No_hits_found	18.5815	14.0326	14.3781		-0.405089	-0.369992
570_t	No_hits_found	88.5698	63.5082	63.9112		-0.479872	-0.470747
571_t	hypothetical protein	26.4722	24.2713	28.8099		-0.125226	0.122086
572_t	Aamy2; alpha amylase 2 (IC)	201.732	85.2054	122.362		-1.24342	-0.721287
573_t	uridine monophosphate synthetase [EC:2.4.2.10 4.1.1.23]	145.672	329.923	148.28		1.17941	0.0256036
574_t	uridine monophosphate synthetase [EC:2.4.2.10 4.1.1.23]	32.1133	61.7999	22.55		0.944434	-0.51004
575_t	protein with unknown function	8.85544	8.60619	7.20297		-0.0411893	-0.297972
576_t	hypothetical protein	171.134	92.0006	150.296		-0.895412	-0.187317
577_t	CPLD24; hypothetical protein	24.8479	25.3012	24.6208		0.026085	-0.0132464
578_t	hypothetical protein	21.118	9.30756	12.0904		-1.182	-0.804616
579_t	CPLD14; hypothetical protein	18.9989	8.08342	15.214		-1.23288	-0.320515
580_t	SORBIDRAFT_04g035060, Sb04g035060; hypothetical protein	122.211	36.3665	71.1285		-1.74869	-0.780873
581_t	Nitrilase-like protein	9.82175	8.78829	8.50563		-0.160399	-0.207563
582_t	hypothetical protein	90.7716	73.2483	87.7608		-0.309446	-0.0486643
583_t	amine oxidase	4.98208	1.39737	4.19683		-1.83403	-0.247449
584_t	endo-beta-1,3-glucanase	50.8804	16.3832	29.639		-1.6349	-0.779613
585_t	hypothetical protein	74.5645	70.8231	248.771		-0.0742675	1.73826
586_t	hypothetical protein	0.0344173	0	0		NA	NA
587_t	endo-beta-1,4-mannanase (ISS)	0.260857	0.226553	0.208608		-0.203409	-0.322463
588_t	porphobilinogen synthase [EC:4.2.1.24]	114.95	251.226	184.882		1.12798	0.685601
589_t	serine/threonine-protein phosphatase 6 regulatory ankyrin repeat subunit B	0.157184	0.0462707	0.155054		-1.76428	-0.0196837
590_t	No_hits_found	0	0	0		NA	NA
591_t	F-box protein 3	9.46012	6.33645	7.65498		-0.578183	-0.30546
592_t	F-box protein 3	11.2756	10.3255	9.04294		-0.12699	-0.318344
593_t	No_hits_found	12.2295	6.80097	7.39963		-0.846549	-0.724835
594_t	No_hits_found	9.05219	3.35519	4.1325		-1.43187	-1.13125
595_t	No_hits_found	20.8426	8.7111	12.1136		-1.25861	-0.782907
596_t	hypothetical protein	594.885	1093.84	669.228		0.878725	0.169886
597_t	V-type H+-transporting ATPase 54 kD subunit [EC:3.6.3.14]	62.449	47.0854	51.1794		-0.407399	-0.287115
598_t	hypothetical protein	40.1299	30.6021	26.1444		-0.391046	-0.618173
600_t	acetyl-CoA synthetase [EC:6.2.1.1]	289.194	106.687	120.743		-1.43865	-1.26009
601_t	No_hits_found	46.1762	33.6019	45.2434		-0.458606	-0.0294404
602_t	T-complex protein 1 subunit eta	42.8061	51.9893	35.8261		0.280399	-0.256806
603_t	No_hits_found	9.065	7.20709	8.18345		-0.330889	-0.147598
604_t	3-oxoacyl-[acyl-carrier-protein] synthase II [EC:2.3.1.179]	11.2285	9.01136	10.5612		-0.317348	-0.0883894
605_t	F-box protein 21	49.4191	10.2307	24.778		-2.27217	-0.996009
606_t	UPF0533 protein C5orf44-like	7.45032	3.62378	6.16267		-1.03981	-0.273747
607_t	hypothetical protein	17.7558	10.2091	7.7391		-0.798426	-1.19805
608_t	MBB1; PsbB mRNA maturation factor	33.9854	18.9035	30.0992		-0.846263	-0.175193
609_t	uncharacterized LOC100261308	327.285	241.524	407.884		-0.438381	0.317614
610_t	CSP41b; chloroplast stem-loop-binding protein	162.845	128.937	197.473		-0.336831	0.278154
611_t	hypothetical protein	50.7966	15.3631	38.5135		-1.72527	-0.399369
612_t	hypothetical protein	36.0645	16.6836	25.8276		-1.11215	-0.481665
613_t	uncharacterized LOC100843238	12.1079	11.3506	10.0723		-0.0931747	-0.265557
614_t	No_hits_found	437.323	435.051	383.115		-0.00751392	-0.190921
615_t	hypothetical protein	1217.78	1181.31	1175.88		-0.0438631	-0.0505032
616_t	SSA3; hypothetical protein	10.3203	2.13061	3.34034		-2.27615	-1.62742
617_t	No_hits_found	9.65787	3.12222	4.04256		-1.62913	-1.25644
618_t	NADH dehydrogenase (ubiquinone) 1 beta subcomplex 10 [EC:1.6.5.3 1.6.99.3]	279.338	334.742	238.737		0.261039	-0.226592
619_t	hypothetical protein	7.33531	6.87367	7.13671		-0.0937762	-0.0395995
620_t	CGL31; hypothetical protein	100.996	142.045	96.6115		0.492049	-0.0640282
621_t	prpL34; plastid/chloroplast ribosomal protein L34	154.926	710.313	400.154		2.19687	1.36897
624_t	ATP-dependent Lon protease [EC:3.4.21.53]	11.4768	3.89909	7.42081		-1.55752	-0.629078
625_t	DNA damage-binding protein 2	15.4432	11.0299	12.8637		-0.485553	-0.263668
626_t	DNA damage-binding protein 2	16.6787	9.52267	14.6865		-0.808572	-0.183519
627_t	eif1axa, eif1ax, zgc:101670; eukaryotic translation initiation factor 1A, X-linked, a	356.96	411.415	317.763		0.204833	-0.167814
628_t	RNA exonuclease 1 [EC:3.1.-.-]	7.45684	6.41033	6.34839		-0.218165	-0.232173
629_t	No_hits_found	12.1219	15.0306	8.9754		0.310288	-0.433564
630_t	heterogeneous nuclear ribonucleoprotein A1/A3	62.2211	49.9939	31.4472		-0.315651	-0.984471
631_t	thioredoxin-like protein	17.2739	14.8385	8.66933		-0.219241	-0.994599
632_t	No_hits_found	2.90424	0.773774	2.51131		-1.90817	-0.20972
633_t	RNA-binding protein PNO1	26.8796	52.3658	26.1334		0.962116	-0.0406157
634_t	DNA-directed RNA polymerase II subunit RPB9	72.9646	89.2502	79.6277		0.290659	0.126074
635_t	hypothetical protein	4.46589	3.15305	3.71186		-0.502198	-0.266806
636_t	RING finger protein	6.06331	2.44938	5.25594		-1.30769	-0.206156
637_t	hypothetical protein	12.7502	6.62258	10.491		-0.945055	-0.281362
638_t	Zinc finger protein-like protein	20.7737	31.0295	22.5834		0.578883	0.120507
639_t	acetyl-CoA synthetase [EC:6.2.1.1]	45.6654	82.7948	26.7146		0.858437	-0.773474
640_t	alpha-galactosidase [EC:3.2.1.22]	31.8366	12.7568	30.6928		-1.31942	-0.0527855
641_t	No_hits_found	1.78052	0.783536	1.14057		-1.18423	-0.642548
642_t	etoposide-induced 2.4 mRNA	11.364	5.99493	12.6511		-0.922651	0.154798
643_t	large subunit ribosomal protein L15e	2915.58	2724.49	2427.61		-0.0977992	-0.264246
644_t	endonuclease III [EC:4.2.99.18]	8.47176	10.201	9.52121		0.267971	0.168483
645_t	MRPL21; mitochondrial ribosomal protein L21	34.7238	83.2024	36.169		1.2607	0.0588282
646_t	hypothetical protein	54.6959	38.0954	61.5512		-0.521816	0.170354
647_t	hypothetical protein	32.7818	13.1417	21.9668		-1.31874	-0.577569
648_t	HVA22-like protein i	72.6458	49.6104	47.8222		-0.550238	-0.6032
649_t	No_hits_found	14.4399	11.0119	20.4522		-0.391	0.502194
650_t	major facilitator superfamily transporter	10.4085	5.83674	14.0092		-0.834532	0.428608
651_t	glutaminyl-tRNA synthetase [EC:6.1.1.18]	32.2911	50.0094	30.3499		0.631061	-0.0894452
652_t	glutaminyl-tRNA synthetase [EC:6.1.1.18]	29.5181	49.2027	27.828		0.737136	-0.085062
653_t	glutaminyl-tRNA synthetase [EC:6.1.1.18]	39.9022	53.9733	38.8862		0.435776	-0.0372097
654_t	hypothetical protein	21.4508	10.988	15.478		-0.965105	-0.470815
655_t	hypothetical protein	50.3954	37.5634	47.3022		-0.423966	-0.0913854
656_t	ATP-dependent Clp protease ATP-binding subunit ClpB	50.7752	25.4961	45.2226		-0.993848	-0.167077
657_t	ATP-dependent Clp protease ATP-binding subunit ClpB	69.782	38.4326	65.449		-0.860524	-0.0924839
658_t	No_hits_found	0	0	0.015543		NA	NA
659_t	No_hits_found	0.0314247	0	0		NA	NA
660_t	histidine-containing phosphotransfer peotein	81.0181	48.3179	51.8433		-0.745689	-0.644087
661_t	conserved oligomeric Golgi complex subunit 5-like	29.6565	15.3218	19.2932		-0.952761	-0.620256
662_t	hypothetical protein	0.439037	0.81548	0.245023		0.893307	-0.841422
663_t	cog5; component of oligomeric golgi complex 5	23.1157	12.8484	15.6679		-0.847289	-0.561067
665_t	SET4; histone methyltransferase	8.61883	3.00155	4.29399		-1.52179	-1.00517
666_t	O-sialoglycoprotein endopeptidase [EC:3.4.24.57]	20.5442	15.4702	16.7966		-0.409245	-0.290561
667_t	calreticulin	249.059	306.63	203.025		0.300013	-0.294827
668_t	GDSL esterase/lipase At5g62930-like	37.357	29.3617	28.5097		-0.347444	-0.389926
669_t	No_hits_found	36.9631	5.97251	10.8801		-2.62967	-1.7644
670_t	solute carrier family 35, member F5	7.44198	13.1388	5.07346		0.820073	-0.552716
671_t	PHD finger family protein (ISS)	21.8487	11.2224	13.0124		-0.961164	-0.747659
672_t	hypothetical protein	34.9873	17.775	18.632		-0.976986	-0.909048
673_t	No_hits_found	12.1437	4.11086	15.0112		-1.5627	0.305824
674_t	ER lumen protein retaining receptor	56.571	54.1323	43.2351		-0.0635725	-0.387858
675_t	cytoplasmic tRNA 2-thiolation protein 2	6.06449	5.38786	4.8625		-0.170674	-0.318689
676_t	hypothetical protein	20.7517	18.0185	17.3462		-0.20375	-0.258608
677_t	No_hits_found	41.7589	64.3473	53.561		0.623798	0.3591
678_t	hypothetical protein	18.398	12.9739	12.8464		-0.503938	-0.518182
679_t	hypothetical protein	1.53744	0.267954	0.885176		-2.52047	-0.796489
680_t	No_hits_found	64.4634	30.9809	43.365		-1.0571	-0.57195
681_t	hypothetical protein	36.4029	47.0772	55.8578		0.370974	0.617705
682_t	NADPH-ferrihemoprotein reductase [EC:1.6.2.4]	11.8333	9.79998	7.90362		-0.272	-0.582265
683_t	hypothetical protein	688.793	768.232	600.34		0.157472	-0.198291
684_t	NAD-dependent deacetylase sirtuin 2 [EC:3.5.1.-]	8.50289	7.93649	8.819		-0.0994516	0.0526622
685_t	No_hits_found	11.3774	8.08632	9.13235		-0.492616	-0.317114
686_t	hypothetical protein	8.96569	5.69708	8.46863		-0.654193	-0.0822872
687_t	ammonium transporter, Amt family	0.554585	0.324665	0.291349		-0.772455	-0.928659
688_t	ammonium transporter, Amt family	23.3039	5.2343	15.5098		-2.1545	-0.587394
689_t	hypothetical protein	17.0559	28.854	15.332		0.758496	-0.153724
690_t	No_hits_found	0.224871	0.047329	0.0606637		-2.2483	-1.89019
691_t	hypothetical protein	25.7281	14.8759	15.6852		-0.79037	-0.713942
692_t	No_hits_found	10.7001	4.77284	4.30285		-1.1647	-1.31425
693_t	GINS complex subunit 2	30.3388	14.7625	20.7223		-1.03923	-0.549978
694_t	exodeoxyribonuclease V alpha subunit [EC:3.1.11.5]	11.8653	4.33755	7.26605		-1.4518	-0.707511
695_t	Os08g0156900; Spo11/DNA topoisomerase VI, subunit A family protein.	21.2466	24.8619	15.5293		0.226703	-0.452239
696_t	No_hits_found	0	0	0		NA	NA
697_t	No_hits_found	17.0179	13.417	14.0594		-0.342996	-0.275518
698_t	hypothetical protein	87.7843	44.5093	88.7454		-0.979854	0.0157096
699_t	hypothetical protein	11.225	5.59508	9.11344		-1.00448	-0.300647
700_t	hypothetical protein	16.7394	14.9529	13.6419		-0.16282	-0.295199
701_t	glutathione S-transferase [EC:2.5.1.18]	20.3298	16.4429	10.8819		-0.306129	-0.901661
702_t	hypothetical protein	15.2769	8.84314	32.7098		-0.788725	1.09837
703_t	hypothetical protein	19.6529	16.3755	18.3209		-0.263198	-0.101248
704_t	ribosome assembly protein RRB1	25.5802	50.0107	23.6756		0.967208	-0.111624
705_t	hypothetical protein	0	0	0		NA	NA
706_t	hypothetical protein	10.1014	6.03226	7.4745		-0.743789	-0.434509
707_t	hypothetical protein	35.988	24.1437	40.2322		-0.575865	0.160836
708_t	Os02g0221800	21.7885	9.47542	23.7121		-1.2013	0.122055
709_t	FAP50; flagellar associated protein	2.12166	0.143321	1.60801		-3.88787	-0.399916
710_t	hypothetical protein	12.8157	5.01582	8.45873		-1.35335	-0.599394
711_t	hypothetical protein	51.313	38.4737	37.8906		-0.41545	-0.437483
712_t	hypothetical protein	9.76414	7.20809	7.53226		-0.437876	-0.374411
713_t	U3 small nucleolar RNA-associated protein 12	11.0693	15.8806	9.34667		0.520693	-0.244044
714_t	hypothetical protein	19.4498	12.7657	10.8827		-0.607481	-0.837723
715_t	nicotinamidase/pyrazinamidase [EC:3.5.1.19 3.5.1.-]	12.9617	1.85026	4.52647		-2.80845	-1.51779
716_t	hypothetical protein	12.1385	4.18824	7.8385		-1.53517	-0.630942
717_t	lipoxygenase	2.73227	0.667375	1.77678		-2.03353	-0.620836
718_t	hypothetical protein	20.7803	54.1256	32.3823		1.3811	0.63999
719_t	uncharacterized LOC100832722	33.6631	53.4932	33.2671		0.668186	-0.0170742
720_t	hypothetical protein	27.6367	72.6521	33.1111		1.39442	0.260727
721_t	phosphoglucomutase [EC:5.4.2.2]	193.438	197.288	172.716		0.0284368	-0.163464
722_t	No_hits_found	0	0	0		NA	NA
723_t	hypothetical protein	29.2216	20.3528	18.7911		-0.521808	-0.63699
724_t	hypothetical protein	737.112	616.974	729.972		-0.256674	-0.0140439
725_t	RNA-binding protein, putative	19.0525	5.66903	8.62517		-1.7488	-1.14335
726_t	ATP synthase mitochondrial F1 complex assembly factor 2	11.771	13.7776	9.34207		0.227087	-0.333426
727_t	trx10; thioredoxin-like protein	65.1788	57.8394	74.417		-0.172351	0.191229
728_t	HAD family hydrolase	22.3902	16.1306	17.8334		-0.473067	-0.328287
729_t	No_hits_found	229.519	20.7932	252.267		-3.46443	0.13634
730_t	hypothetical protein	18.9589	18.4162	14.4158		-0.0419028	-0.395229
731_t	hypothetical protein	40.0517	37.5609	29.5471		-0.0926307	-0.438846
732_t	hypothetical protein	92.3196	57.9322	69.8913		-0.672271	-0.401524
733_t	No_hits_found	19.2739	39.5876	16.3013		1.0384	-0.241662
734_t	DNA topoisomerase III [EC:5.99.1.2]	6.12141	4.19754	5.35252		-0.54432	-0.193645
735_t	hypothetical protein	7.46771	4.28177	6.65883		-0.802459	-0.165396
736_t	SWI/SNF-related matrix-associated actin-dependent regulator of chromatin subfamily A3 [EC:3.6.4.- 6.3.2.19]	12.1534	5.51025	9.37495		-1.14117	-0.374474
737_t	SWI/SNF-related matrix-associated actin-dependent regulator of chromatin subfamily A3 [EC:3.6.4.- 6.3.2.19]	13.8521	6.39046	11.808		-1.11612	-0.230345
738_t	No_hits_found	0	0	0		NA	NA
739_t	PDR-like ABC transporter	15.7252	9.68937	13.429		-0.698603	-0.22773
740_t	Zeaxanthin epoxidase (EC:1.14.13.90)	21.3635	24.7376	32.9007		0.211557	0.622969
741_t	N-glycosylase/DNA lyase [EC:3.2.2.- 4.2.99.18]	35.116	15.6585	22.9037		-1.16518	-0.616547
742_t	uncharacterized LOC100807708	27.9607	26.3749	21.5053		-0.0842331	-0.378706
743_t	condensin complex subunit 3	31.2749	6.75826	9.98685		-2.21028	-1.64691
744_t	SORBIDRAFT_01g044460, Sb01g044460; hypothetical protein	32.4942	18.7621	30.6587		-0.792364	-0.0838875
746_t	ATP-binding cassette, subfamily B (MDR/TAP), member 9	6.65295	8.75387	8.25838		0.395927	0.311864
747_t	FOG: RCC1 domain (ISS)	7.91218	7.6043	8.81391		-0.0572602	0.155707
748_t	SORBIDRAFT_02g003490, Sb02g003490; hypothetical protein	20.6876	13.2103	15.4439		-0.647099	-0.421727
749_t	hypothetical protein	461.56	334.77	360.297		-0.463348	-0.357331
750_t	ras-related protein Rab11B-like	235.728	167.916	189.151		-0.489383	-0.317584
751_t	hypothetical protein	44.1233	31.8993	34.16		-0.468018	-0.369234
752_t	UBX domain-containing protein 1	25.9269	29.4909	23.9428		0.185817	-0.114862
753_t	hypothetical protein	95.6525	77.7371	71.4965		-0.299199	-0.419929
754_t	hypothetical protein	5.39305	14.4901	7.52821		1.4259	0.481205
755_t	oligosaccharyltransferase complex subunit beta	68.5465	74.7628	65.1196		0.125236	-0.0739913
756_t	oligosaccharyltransferase complex subunit beta	65.6884	60.7526	59.2181		-0.112694	-0.149601
757_t	putative oxidoreductase	11.7132	4.30126	9.66627		-1.4453	-0.277101
758_t	hypothetical protein	6.30765	3.24612	4.38053		-0.958387	-0.525997
759_t	adenylate kinase [EC:2.7.4.3]	153.311	297.44	166.395		0.956141	0.118157
760_t	dynein light chain 1, axonemal	1.51963	0.940776	0.404641		-0.691794	-1.909
761_t	small nuclear ribonucleoprotein B and B'	181.075	348.332	229.549		0.943875	0.342217
762_t	catalytic/ ligase	18.2863	5.72412	15.3894		-1.67563	-0.248822
763_t	hypothetical protein	15.344	5.51902	8.65448		-1.47519	-0.826155
764_t	SORBIDRAFT_04g000920, Sb04g000920; hypothetical protein	7.46592	2.19663	4.5823		-1.76502	-0.704249
765_t	No_hits_found	61.4946	12.941	23.4502		-2.24851	-1.39086
766_t	allantoinase [EC:3.5.2.5]	41.405	60.6633	34.5024		0.551017	-0.263109
767_t	tubulin-specific chaperone D-like	9.42341	4.55792	8.17302		-1.04787	-0.205381
768_t	hypothetical protein	8.80552	4.11841	5.89787		-1.09632	-0.578214
769_t	No_hits_found	5.84099	3.33768	5.03997		-0.807369	-0.212797
770_t	CPA1 family transporter: sodium ion/proton	5.33869	0.276571	0.338924		-4.27077	-3.97745
771_t	No_hits_found	9.97424	4.49153	5.62693		-1.151	-0.82586
772_t	protein transport protein SEC24	35.8034	27.1385	25.0333		-0.399756	-0.51625
773_t	cnk2; NimA-related protein kinase 2	5.21487	3.16149	3.77055		-0.722029	-0.467855
774_t	hypothetical protein	10.852	7.17361	8.05826		-0.597187	-0.429418
775_t	hypothetical protein	53.0014	53.0282	53.9358		0.000730072	0.0252123
776_t	MGC63470, zgc:103680, zgc:85731; zgc:63470	17.4642	23.7585	14.4333		0.444045	-0.274995
777_t	essential nuclear protein 1	15.362	48.8111	16.7007		1.66784	0.12054
778_t	SNW domain-containing protein 1	45.7949	25.6582	39.1649		-0.835766	-0.225623
779_t	SNW domain-containing protein 1	34.9651	20.2003	27.9929		-0.791542	-0.320855
780_t	3'(2'), 5'-bisphosphate nucleotidase / inositol polyphosphate 1-phosphatase [EC:3.1.3.7 3.1.3.57]	45.6745	61.659	42.8745		0.432925	-0.0912667
781_t	hypothetical protein	41.9285	27.1075	29.2621		-0.629236	-0.518897
782_t	hypothetical protein	148.808	191.775	165.935		0.365962	0.157163
783_t	hypothetical protein	260.589	281.19	217.898		0.109769	-0.258123
784_t	No_hits_found	117.829	6.30768	111.707		-4.22344	-0.0769647
785_t	cysteine desulfurase / selenocysteine lyase [EC:2.8.1.7 4.4.1.16]	0	0	0		NA	NA
786_t	hypothetical protein	16.5616	50.816	24.3805		1.61744	0.557887
787_t	hypothetical protein	25.2194	59.0303	24.9624		1.22693	-0.0147768
788_t	hypothetical protein	5.6311	3.87595	4.70966		-0.538867	-0.257795
789_t	hypothetical protein	22.2634	9.46036	13.8659		-1.23471	-0.68314
790_t	hypothetical protein	25.526	22.4119	21.5039		-0.187701	-0.247367
791_t	hypothetical protein	14.942	16.9508	14.5854		0.181977	-0.0348482
792_t	Os01g0254900; Similar to Syntaxin 22 (AtSYP22) (AtVAM3).	28.2008	27.6497	25.2669		-0.0284731	-0.158489
793_t	hypothetical protein	22.1454	46.229	23.089		1.06179	0.0602006
794_t	solute carrier family 35, member F5	24.972	21.3604	20.5008		-0.225374	-0.28463
795_t	hypothetical protein	35.5417	23.7227	24.0188		-0.583243	-0.565348
796_t	myoA; type XI myosin heavy chain MyoA	39.3475	19.6745	23.5055		-0.999944	-0.743274
797_t	hypothetical protein	41.3554	32.5791	39.3922		-0.344131	-0.0701656
798_t	trimethylguanosine synthase [EC:2.1.1.-]	18.301	12.492	16.296		-0.55092	-0.167406
799_t	No_hits_found	33.9747	24.8091	24.0572		-0.45359	-0.497992
800_t	No_hits_found	16.748	6.78469	10.6586		-1.30364	-0.651972
801_t	hypothetical protein	4.64066	2.25853	3.62169		-1.03894	-0.357667
802_t	camp-specific 35-cyclic phosphodiesterase	28.6803	16.0236	22.4183		-0.839861	-0.355384
803_t	hypothetical protein	13.0204	10.1593	11.0639		-0.357972	-0.234914
804_t	hypothetical protein	34.4342	10.8678	14.1854		-1.66379	-1.27943
805_t	transcription elongation factor SPT5	29.1291	19.2018	26.7708		-0.601222	-0.1218
806_t	sister chromatid cohesion protein PDS5	11.8752	3.02281	4.69059		-1.97399	-1.34011
807_t	catalase [EC:1.11.1.6]	0.0285473	0	0.023726		NA	-0.266887
808_t	uncharacterized protein	0	0	0		NA	NA
809_t	uncharacterized protein	0	0	0		NA	NA
810_t	hypothetical protein	58.7776	78.1247	51.5039		0.410513	-0.190585
811_t	Os04g0381600; GTPase EngC family protein.	17.0074	19.7165	17.1076		0.213244	0.00847667
812_t	hypothetical protein	277.71	336.147	390.564		0.275516	0.491983
813_t	omega-3 fatty acid desaturase (delta-15 desaturase) [EC:1.14.19.-]	158.595	189.312	155.75		0.255424	-0.0261116
814_t	uncharacterized LOC100825300	7.3677	4.02328	4.51021		-0.872842	-0.708019
815_t	diacylglycerol O-acyltransferase 1 [EC:2.3.1.20 2.3.1.75 2.3.1.76]	26.0938	15.6956	18.417		-0.733349	-0.502665
816_t	peptidyl-tRNA hydrolase, PTH2 family [EC:3.1.1.29]	19.2929	28.2127	26.9354		0.548273	0.481431
817_t	GT90A1; glycosyltransferase, CAZy family GT90	16.6755	15.0557	11.8555		-0.147423	-0.492168
818_t	hypothetical protein	0	0	0		NA	NA
819_t	No_hits_found	0	0.108392	0		NA	NA
820_t	AOC6; cationic amino acid transporter 2	12.6368	11.7422	13.0586		-0.105924	0.047368
821_t	TOC75; 75 kDa chloroplast membrane translocon	45.625	71.3526	43.4847		0.64514	-0.0693175
822_t	hypothetical protein	54.8756	95.4186	58.7017		0.798107	0.0972392
823_t	Os11g0116500; Similar to Chloroplastic outer envelope membrane protein (OEP75) precursor (Outer membrane protein).	92.2167	222.237	118.181		1.269	0.357903
824_t	THO complex subunit 3	10.1757	12.8436	10.9449		0.335922	0.105139
825_t	hypothetical protein	9.75112	14.1531	11.2678		0.537482	0.208572
826_t	retinol dehydrogenase 12-like	13.4313	9.78762	11.3712		-0.456565	-0.24021
827_t	No_hits_found	37.4671	15.5801	18.7671		-1.26592	-0.997421
828_t	viral A-type inclusion protein	39.4535	13.1606	17.4906		-1.58392	-1.17357
829_t	MLO-like protein 14	16.0719	7.75026	11.2997		-1.05222	-0.508253
830_t	hypothetical protein	13.9536	6.54693	11.1368		-1.09174	-0.325298
831_t	No_hits_found	34.8038	49.8961	31.3395		0.519682	-0.15126
832_t	menin	7.56144	5.50704	5.88905		-0.457384	-0.360628
833_t	U4/U6.U5 tri-snRNP-associated protein 2	26.8437	36.8937	28.4941		0.458792	0.0860773
834_t	No_hits_found	15.5803	14.5971	11.6011		-0.0940418	-0.425466
835_t	No_hits_found	1.13524	0.235096	0.37229		-2.27168	-1.6085
836_t	mannose-P-dolichol utilization defect 1	22.037	17.4534	15.7059		-0.336422	-0.488624
837_t	hypothetical protein	5.74579	0.722773	0.731012		-2.99089	-2.97454
838_t	No_hits_found	86.4115	40.3987	66.526		-1.09691	-0.377304
839_t	protein transport protein SEC24	27.3776	12.8807	13.2055		-1.08779	-1.05186
840_t	guanine deaminase [EC:3.5.4.3]	85.5071	68.2051	65.6298		-0.326164	-0.381693
841_t	hypothetical protein	135.483	53.9938	73.2452		-1.32725	-0.887306
842_t	hypothetical protein	20.5398	14.4837	14.7155		-0.503993	-0.481085
843_t	hypothetical protein	143.679	118.816	148.729		-0.274121	0.0498357
844_t	ESCRT-I complex subunit VPS37	28.5145	20.9917	22.4849		-0.441873	-0.34274
845_t	IFT20; intraflagellar transport particle protein 20	25.2664	16.2843	18.4172		-0.633737	-0.456165
846_t	uncharacterized LOC100248761	26.198	34.1907	31.2295		0.384146	0.253453
847_t	prolyl 4-hydroxylase [EC:1.14.11.2]	0	0	0		NA	NA
848_t	hypothetical protein	26.4368	23.7738	23.3758		-0.153169	-0.17753
849_t	photosystem I subunit V	2964.05	2787.69	4419.92		-0.0884959	0.576453
850_t	SORBIDRAFT_06g025640, Sb06g025640; hypothetical protein	4.51134	3.62116	3.45592		-0.317103	-0.384487
851_t	(S)-2-hydroxy-acid oxidase [EC:1.1.3.15]	12.8796	7.52213	8.74712		-0.775871	-0.558204
852_t	hypothetical protein	8.38527	1.34205	3.29923		-2.64342	-1.34573
853_t	zinc finger (CCCH-type) family protein	12.8082	10.0848	11.9442		-0.344884	-0.100766
854_t	zinc finger CCCH domain-containing protein 18-like	10.6952	4.40993	6.23893		-1.27814	-0.777598
855_t	RNA-binding protein Nova	140.94	140.055	92.7788		-0.00908983	-0.603214
856_t	alkylated DNA repair protein [EC:1.14.11.-]	10.9086	6.37773	6.93326		-0.774354	-0.653864
857_t	ATP-binding cassette, subfamily B (MDR/TAP), member 8	11.4535	5.45112	9.05136		-1.07117	-0.339587
858_t	SDG33-1; hypothetical protein	22.3228	10.12	15.9459		-1.1413	-0.485332
859_t	BRD906; bromodomain protein	15.0278	5.36523	8.42506		-1.48592	-0.834876
860_t	RNA-binding protein 39	60.4486	55.5682	51.7351		-0.121448	-0.224564
861_t	No_hits_found	25.5561	2.1324	6.25035		-3.58312	-2.03166
862_t	No_hits_found	0.220917	0	0		NA	NA
863_t	hypothetical protein	38.2523	32.9363	27.5179		-0.215871	-0.475178
864_t	hypothetical protein	6.77094	8.59535	9.28864		0.344199	0.456111
865_t	PKL1; protein phosphatase 1 beta (EC:3.1.3.16)	65.3802	43.1493	49.0531		-0.599516	-0.414511
866_t	kinesin family member 6/9	8.01466	1.51182	3.33427		-2.40635	-1.26527
867_t	hypothetical protein	41.0372	27.6524	37.5665		-0.569527	-0.127485
868_t	magnesium transporter	14.2879	10.1496	12.9168		-0.493375	-0.145546
869_t	3-oxo-5-alpha-steroid 4-dehydrogenase family protein	12.2222	11.4958	9.59274		-0.0884029	-0.349492
870_t	No_hits_found	40.4208	34.1584	45.1197		-0.242855	0.158661
871_t	hypothetical protein	23.494	5.02459	8.46485		-2.22522	-1.47274
872_t	hypothetical protein	21.0244	11.176	14.3979		-0.911663	-0.546205
873_t	hypothetical protein	0.0295983	0	0.198725		NA	2.74719
874_t	hypothetical protein	24.0839	23.9846	34.5517		-0.00596278	0.520688
875_t	CUG-BP- and ETR3-like factor	44.4054	103.517	63.6357		1.22106	0.5191
876_t	granule-bound starch synthase [EC:2.4.1.242]	453.177	319.792	326.835		-0.502939	-0.47151
877_t	granule-bound starch synthase [EC:2.4.1.242]	612.536	474.198	481.796		-0.369306	-0.346374
878_t	No_hits_found	1.49184	0.85277	0.51097		-0.806864	-1.54578
879_t	hypothetical protein	0	0	0		NA	NA
880_t	3-deoxy-7-phosphoheptulonate synthase [EC:2.5.1.54]	145.212	264.445	298.679		0.864811	1.04044
881_t	hypothetical protein	72.3106	69.5984	45.0461		-0.055152	-0.682803
882_t	POC16; centriole proteome protein	1.32871	0.15122	0.680346		-3.13531	-0.96569
883_t	uncharacterized LOC100258100	81.3462	51.8706	51.9196		-0.649157	-0.647796
884_t	hypothetical protein	26.0915	18.0747	20.3553		-0.529605	-0.358177
885_t	hypothetical protein	46.161	26.0386	30.8171		-0.826021	-0.582946
886_t	No_hits_found	25.907	11.3963	14.8977		-1.18478	-0.798249
887_t	uncharacterized LOC100251027	32.659	23.8351	30.4649		-0.454393	-0.100333
888_t	hypothetical protein	8.05029	2.347	4.59576		-1.77822	-0.808739
889_t	cytochrome c oxidase assembly protein subunit 11	26.4459	27.0435	24.2929		0.0322402	-0.122506
890_t	TEF5; rieske [2Fe-2S] protein	104.643	116.399	128.903		0.153605	0.300805
891_t	uncharacterized LOC100266711	70.466	43.3627	48.2478		-0.700473	-0.546463
892_t	phosphatidylinositol 3-kinase [EC:2.7.1.137]	13.3822	8.20993	10.8678		-0.704878	-0.30026
893_t	hypothetical protein	34.0888	8.73216	38.3595		-1.96489	0.170286
894_t	No_hits_found	21.8545	12.5244	15.3365		-0.803195	-0.510962
895_t	DNJ9; DnaJ-like protein	11.453	7.77504	9.65098		-0.558809	-0.246983
896_t	hypothetical protein	20.8809	47.2981	21.958		1.1796	0.0725637
897_t	hypothetical protein	0.212698	0.182978	0.114812		-0.217134	-0.889527
898_t	No_hits_found	15.9859	1.58829	4.67379		-3.33125	-1.77413
899_t	ataxia telangiectasia mutated family protein [EC:2.7.11.1]	10.148	4.03549	6.85288		-1.33037	-0.566407
900_t	ataxia telangiectasia mutated family protein [EC:2.7.11.1]	6.01706	1.60297	3.29908		-1.90831	-0.866993
902_t	ataxia telangiectasia mutated family protein [EC:2.7.11.1]	6.51476	2.409	3.98167		-1.43528	-0.71034
903_t	No_hits_found	14.496	6.08818	5.93543		-1.25158	-1.28823
904_t	dynein heavy chain	5.31184	2.23892	3.62508		-1.24641	-0.551198
905_t	ATP adenylyltransferase [EC:2.7.7.53]	14.5587	26.7676	22.0791		0.878601	0.600798
906_t	prolyl 4-hydroxylase [EC:1.14.11.2]	99.6347	91.8605	62.9379		-0.117204	-0.662721
907_t	zinc ion binding protein, putative	38.8183	7.85146	20.3684		-2.3057	-0.930403
908_t	cytochrome c heme-lyase [EC:4.4.1.17]	35.1147	51.1122	25.9154		0.541593	-0.438263
909_t	histone-binding protein RBBP4	69.6353	65.172	62.3596		-0.0955666	-0.159207
910_t	No_hits_found	0.237078	0.03073	0.378829		-2.94764	0.676186
911_t	No_hits_found	0.0704343	0.035498	0.235159		-0.988541	1.73928
912_t	glgb8; 1,4-alpha-glucan branching enzyme II, isoamylase	19.9299	18.2566	17.3081		-0.126514	-0.203486
913_t	No_hits_found	19.3466	19.8006	13.8797		0.0334643	-0.479105
914_t	light-harvesting complex I chlorophyll a/b binding protein 1	2433.06	2788.86	4141.87		0.196899	0.767509
915_t	light-harvesting complex I chlorophyll a/b binding protein 5	2604.31	2644.08	3804.05		0.0218653	0.546635
916_t	FSA1; fructose-6-P aldolase	76.6021	69.647	65.2061		-0.137324	-0.232377
917_t	CENP-C (ISS)	29.0598	7.24372	9.58544		-2.00423	-1.60011
918_t	mRNA export factor	61.035	78.891	49.9297		0.370224	-0.289738
919_t	No_hits_found	11.8618	5.87849	10.528		-1.0128	-0.172086
920_t	SORBIDRAFT_10g010840, Sb10g010840; hypothetical protein	7.6447	4.26619	6.1195		-0.84151	-0.321045
921_t	hypothetical protein	32.0931	16.7589	26.4151		-0.937338	-0.280898
922_t	calcium-dependent protein kinase [EC:2.7.11.1]	32.1683	24.6845	16.6257		-0.382035	-0.952222
923_t	replication factor C subunit 3/5	29.9204	14.0994	19.7002		-1.0855	-0.602919
924_t	hypothetical protein	12.5202	10.7622	14.2176		-0.218276	0.183425
925_t	cyclin-D3-1-like	27.0572	31.3197	37.0143		0.211058	0.452072
926_t	hypothetical protein	7.21458	7.35128	4.37679		0.0270804	-0.721041
927_t	cyclin A	122.602	30.4101	52.7655		-2.01136	-1.21631
928_t	S-formylglutathione hydrolase [EC:3.1.2.12]	75.9898	78.6531	67.616		0.0496971	-0.168441
929_t	minichromosome maintenance protein 7 (cell division control protein 47)	63.1948	20.3276	25.3271		-1.63637	-1.31913
930_t	hypothetical protein	92.1553	158.691	110.459		0.784081	0.261367
931_t	hypothetical protein	28.5696	12.3293	18.6915		-1.21239	-0.612098
932_t	312 protein (ISS)	16.0389	24.5103	14.5439		0.611809	-0.141167
933_t	hypothetical protein	4.02464	3.0482	2.29426		-0.400899	-0.810828
934_t	No_hits_found	4.19494	4.18069	3.91461		-0.00491002	-0.0997846
935_t	phage shock protein A	114.158	104.848	152.503		-0.122734	0.417802
936_t	No_hits_found	9.34755	3.96801	13.1602		-1.23617	0.49352
937_t	tRNA pseudouridine55 synthase [EC:5.4.99.25]	33.3445	34.4606	24.8502		0.047498	-0.424189
938_t	MFS transporter, OCT family, solute carrier family 22 (organic cation transporter), member 4/5	20.4115	11.4245	14.696		-0.837248	-0.473957
939_t	serine racemase [EC:5.1.1.18]	29.2204	39.7106	27.2692		0.442548	-0.0997003
940_t	pentatricopeptide repeat-containing protein	5.699	4.14283	4.83322		-0.460091	-0.237726
941_t	methionyl-tRNA formyltransferase [EC:2.1.2.9]	26.9264	34.035	26.2448		0.337999	-0.0369926
942_t	hypothetical protein	89.5355	54.3503	66.1609		-0.720172	-0.436482
943_t	hypothetical protein	202.814	125.329	157.06		-0.694442	-0.36884
944_t	hypothetical protein	0.0218827	0	0		NA	NA
945_t	hypothetical protein	0	0	0		NA	NA
946_t	vacuolar protein sorting-associated protein 53 homolog-like	22.6577	14.5618	19.8231		-0.637812	-0.192814
947_t	putative photosystem II 22 kDa protein (ISS)	64.2376	47.5069	60.2273		-0.435279	-0.0930006
948_t	hypothetical protein	5.30154	3.28543	5.20988		-0.690328	-0.0251593
949_t	alpha-1,6-mannosyltransferase [EC:2.4.1.260]	24.3391	15.4461	16.2058		-0.656033	-0.586762
950_t	hypothetical protein	9.71643	1.39734	2.85488		-2.79774	-1.76699
951_t	serine/threonine-protein kinase PRP4 [EC:2.7.11.1]	31.7708	18.0198	25.9155		-0.818124	-0.293887
952_t	large subunit ribosomal protein L21e	5870.78	6017.9	5191.54		0.0357064	-0.177389
953_t	3-isopropylmalate/(R)-2-methylmalate dehydratase small subunit [EC:4.2.1.33 4.2.1.35]	130.373	337.462	139.007		1.37208	0.0925172
954_t	uncharacterized LOC100776976	3.94544	0.428128	1.2268		-3.20407	-1.68528
955_t	ATP-binding cassette, subfamily G (WHITE), member 2	2.67688	1.20096	1.10698		-1.15636	-1.27392
956_t	No_hits_found	28.5782	5.76094	18.6499		-2.31054	-0.615749
957_t	SLT3; sodium/sulfate co-transporter	1.72355	0.118092	0.247621		-3.86739	-2.79918
958_t	No_hits_found	2.21024	0	1.5675		NA	-0.495738
959_t	No_hits_found	0	0	0		NA	NA
960_t	hypothetical protein	24.929	15.7522	16.0945		-0.662279	-0.63126
961_t	hypothetical protein	18.2619	5.97102	9.70499		-1.61279	-0.91204
962_t	No_hits_found	33.7073	10.1038	16.7564		-1.73817	-1.00835
963_t	translation initiation factor 3 subunit G	102.407	269.703	142.346		1.39706	0.475088
964_t	DNA excision repair protein ERCC-6	13.6048	5.16599	7.89447		-1.397	-0.785204
965_t	DNA excision repair protein ERCC-6	7.97294	4.27827	5.45391		-0.898084	-0.547821
966_t	DNA excision repair protein ERCC-6	12.043	6.14914	8.16457		-0.969738	-0.560744
967_t	No_hits_found	24.6437	8.64259	11.7153		-1.51168	-1.07282
969_t	hypothetical protein	39.2586	14.5163	26.4791		-1.43533	-0.568156
970_t	No_hits_found	3.79072	0	1.351		NA	-1.48844
971_t	No_hits_found	24.0228	3.2405	9.96866		-2.89012	-1.26893
972_t	polypeptide N-acetylglucosaminyltransferase [EC:2.4.1.-]	59.3299	22.6596	25.584		-1.38864	-1.21352
973_t	No_hits_found	0.142713	0.216722	0.361349		0.602725	1.34027
974_t	hypothetical protein	60.5162	38.5924	42.1707		-0.649003	-0.52108
975_t	hypothetical protein	84.9726	47.0633	47.3509		-0.852395	-0.843607
976_t	vesicle-associated membrane protein 7	27.3943	44.9307	37.5636		0.713828	0.455462
977_t	exocyst complex component 4	7.63894	4.09859	5.51903		-0.898245	-0.468958
978_t	hypothetical protein	19.2441	11.2346	12.7731		-0.776469	-0.591307
979_t	malate dehydrogenase (oxaloacetate-decarboxylating)(NADP+) [EC:1.1.1.40]	31.3608	17.6482	14.8837		-0.829442	-1.07523
980_t	hypothetical protein	39.7279	28.2079	37.2596		-0.494051	-0.0925398
981_t	hexosaminidase [EC:3.2.1.52]	8.55303	4.83505	6.7555		-0.822904	-0.340373
982_t	similar to beta-1,4-endoglucanase	3.11545	1.27649	2.03312		-1.28726	-0.615744
983_t	hypothetical protein	39.5101	29.1691	23.1581		-0.437784	-0.770704
984_t	aarF domain-containing kinase	14.148	13.7362	10.5248		-0.0426157	-0.426809
985_t	YEE2 integral membrane protein	56.1953	26.001	31.8728		-1.11188	-0.818125
986_t	hypothetical protein	22.9952	4.89825	7.1248		-2.231	-1.69041
987_t	condensin-2 complex subunit G2	21.5294	5.59188	6.89552		-1.9449	-1.64258
988_t	dynein intermediate chain 2, axonemal	4.85562	2.23311	3.66736		-1.1206	-0.404913
989_t	No_hits_found	15.7996	5.54305	9.89572		-1.51114	-0.675014
990_t	solute carrier family 50 (sugar transporter)	27.3348	54.7385	22.7889		1.00182	-0.262407
991_t	Os03g0746500; Similar to RNA helicase like protein.	8.05765	3.23554	5.44149		-1.31635	-0.566356
992_t	DNA-3-methyladenine glycosylase II [EC:3.2.2.21]	38.1827	22.2748	21.3277		-0.777507	-0.840187
993_t	SP29; serine protease 29	0.0655047	0	0		NA	NA
994_t	No_hits_found	94.1645	15.2725	45.508		-2.62424	-1.04906
995_t	hypothetical protein	23.0931	4.38919	7.89034		-2.39544	-1.5493
996_t	hypothetical protein	51.4503	6.36672	22.0113		-3.01456	-1.22493
997_t	hypothetical protein	23.7201	10.373	17.7982		-1.19328	-0.414381
998_t	hypothetical protein	5.21354	4.01734	3.09689		-0.376022	-0.751445
999_t	hypothetical protein	20.9958	10.1371	19.3661		-1.05046	-0.116571
1000_t	HSP70B; heat shock protein 70B	105.578	266.099	143.489		1.33366	0.442642
1001_t	hypothetical protein	21.7385	30.5306	18.6618		0.489999	-0.220168
1002_t	No_hits_found	9.19268	4.769	5.55656		-0.946799	-0.726294
1003_t	No_hits_found	6.91604	2.1646	4.37035		-1.67584	-0.662197
1004_t	No_hits_found	14.432	5.68661	10.8475		-1.34364	-0.411917
1005_t	PDR-like ABC transporter	5.51457	1.07039	3.27972		-2.36511	-0.749675
1006_t	pleiotropic drug resistance protein 4-like	10.7902	2.42441	6.64676		-2.15402	-0.699001
1007_t	No_hits_found	21.8484	8.25301	10.7811		-1.40453	-1.01902
1008_t	phosphatidylserine synthase 2 [EC:2.7.8.29]	28.4543	14.5602	20.7876		-0.966621	-0.452927
1009_t	far upstream element-binding protein	157.735	161.093	134.713		0.0303865	-0.227619
1010_t	No_hits_found	11.0192	3.7595	7.95647		-1.55141	-0.469821
1011_t	No_hits_found	39.6368	20.7145	27.8265		-0.936198	-0.510381
1012_t	hypothetical protein	22.2502	5.14986	11.0532		-2.11121	-1.00935
1013_t	nucleolar protein 14	5.31955	4.75201	3.25572		-0.162767	-0.708328
1014_t	No_hits_found	8.14922	5.44702	5.9439		-0.581195	-0.455252
1015_t	hypothetical protein	55.4336	22.6104	36.3425		-1.29377	-0.609103
1016_t	No_hits_found	33.7943	21.2607	20.8422		-0.668588	-0.69727
1017_t	F-type H+-transporting ATPase subunit gamma [EC:3.6.3.14]	628.371	1346.48	945.622		1.0995	0.589647
1018_t	GTP binding protein	10.8206	4.17352	6.59056		-1.37444	-0.715306
1019_t	GTP binding protein	24.9981	15.2699	21.3222		-0.711123	-0.229458
1020_t	No_hits_found	33.8767	10.1086	17.0283		-1.74472	-0.992355
1021_t	No_hits_found	17.2179	5.12273	7.89396		-1.74892	-1.12508
1022_t	No_hits_found	11.1905	4.66986	7.32911		-1.26082	-0.610561
1023_t	No_hits_found	5.79421	2.49412	3.37392		-1.21608	-0.780185
1024_t	proline dehydrogenase [EC:1.5.99.8]	27.7085	22.1954	23.4539		-0.320069	-0.240501
1025_t	GD17534 gene product from transcript GD17534-RA	30.0126	22.4488	27.2147		-0.418931	-0.141182
1026_t	V-type H+-transporting ATPase 16kDa proteolipid subunit [EC:3.6.3.14]	498.634	535.742	425.702		0.103556	-0.228138
1027_t	hypothetical protein	22.0714	16.8812	14.721		-0.386767	-0.584307
1028_t	NAB1; nucleic acid binding protein	163.678	100.06	222.079		-0.709995	0.440216
1029_t	hypothetical protein	23.7523	10.8637	17.9558		-1.12855	-0.403621
1030_t	GTR13; 1,3-beta-D-glucan synthase	31.4883	10.8552	9.39438		-1.53643	-1.74494
1031_t	hypothetical protein	36.5201	10.1879	10.1752		-1.84184	-1.84363
1032_t	hypothetical protein	34.5114	9.97393	12.2971		-1.79084	-1.48876
1033_t	1,3-beta-glucan synthase [EC:2.4.1.34]	153.238	96.5686	95.9506		-0.666145	-0.675407
1034_t	No_hits_found	12.6469	8.16727	8.49406		-0.63086	-0.574259
1035_t	histone deacetylase 11 [EC:3.5.1.98]	1.10108	0.826677	0.660062		-0.413518	-0.738241
1036_t	probable beta-1,3-galactosyltransferase 19-like	49.3724	23.9163	22.8521		-1.04571	-1.11138
1037_t	No_hits_found	0.155293	0	0		NA	NA
1038_t	No_hits_found	0.409581	0	0.343814		NA	-0.25252
1040_t	hypothetical protein	21.6159	8.86108	14.4232		-1.28654	-0.583703
1041_t	probable phosphoglycerate mutase [EC:5.4.2.1]	20.5969	25.2808	11.8027		0.295616	-0.803312
1042_t	large subunit ribosomal protein L40e	2791.5	4687.99	3310.18		0.747929	0.245871
1043_t	large subunit ribosomal protein L40e	20.3871	11.1814	16.4194		-0.866552	-0.312258
1044_t	No_hits_found	3.05397	2.77925	2.69677		-0.135988	-0.179452
1045_t	aarF domain-containing kinase	12.7392	8.70948	12.8943		-0.548615	0.0174573
1047_t	No_hits_found	18.483	12.9064	18.618		-0.518113	0.0104997
1048_t	uncharacterized LOC100217055	0.866044	0.0629193	0.711308		-3.78287	-0.283965
1049_t	No_hits_found	0	0	0		NA	NA
1050_t	hypothetical protein	13.7523	17.0574	12.0198		0.310725	-0.19426
1051_t	ribulose-1,5-bisphosphate carboxylase/oxygenase small subunit	172.934	125.448	195.815		-0.463124	0.179276
1052_t	hypothetical protein	26.992	6.15922	24.2207		-2.13171	-0.156291
1053_t	DNJ4; DnaJ-like protein	37.7579	27.2566	21.1348		-0.470173	-0.837162
1054_t	No_hits_found	5.26038	2.19415	2.06922		-1.2615	-1.34608
1055_t	No_hits_found	8.06177	4.59576	5.90532		-0.810793	-0.44908
1056_t	No_hits_found	0.088105	0	0		NA	NA
1057_t	hypothetical protein	58.5634	42.8034	56.6618		-0.452274	-0.0476223
1058_t	pflA; pyruvate formate-lyase activating enzyme	22.2925	28.5032	13.6269		0.354564	-0.710101
1059_t	monolysocardiolipin acyltransferase [EC:2.3.1.-]	13.1221	9.96096	6.97308		-0.397648	-0.912135
1060_t	hypothetical protein	13.4042	4.98316	10.2807		-1.42755	-0.38275
1061_t	hypothetical protein	32.1441	12.9948	20.9629		-1.30662	-0.616715
1062_t	TSP2; tail-specific protease	31.5032	13.4031	17.12		-1.23293	-0.879815
1063_t	hypothetical protein	38.323	14.0108	21.2776		-1.45167	-0.848873
1064_t	pre-mRNA cleavage complex 2 protein Pcf11	10.6275	5.82073	8.50633		-0.868523	-0.321186
1065_t	No_hits_found	22.0812	6.63138	7.75544		-1.73544	-1.50953
1066_t	No_hits_found	0.173436	0	0.287983		NA	0.73158
1067_t	6-phosphofructokinase [EC:2.7.1.11]	66.157	42.8882	47.0725		-0.625314	-0.49101
1068_t	hypothetical protein	34.0699	27.8006	33.5885		-0.293382	-0.0205319
1069_t	sulfate adenylyltransferase [EC:2.7.7.4]	55.3732	21.1971	17.7932		-1.38532	-1.63786
1070_t	solute carrier family 25 (mitochondrial phosphate transporter), member 23/24/25/41	30.1471	25.2385	20.4773		-0.256393	-0.557991
1071_t	hypothetical protein	19.6767	17.2027	16.7351		-0.193854	-0.233605
1072_t	hypothetical protein	19.244	13.4817	12.2009		-0.513409	-0.657421
1073_t	actin related protein 2/3 complex, subunit 1A/1B	8.96734	5.97616	6.50291		-0.585461	-0.463594
1074_t	hypothetical protein	0.675005	0.14538	1.59889		-2.21507	1.2441
1075_t	: sno, strawberry notch homolog 1 (ISS)	28.7	5.48514	8.89572		-2.38745	-1.68987
1076_t	hypothetical protein	15.7385	9.69936	12.6616		-0.69834	-0.313844
1077_t	hypothetical protein	40.5922	44.6458	38.9137		0.137325	-0.0609213
1078_t	hypothetical protein	35.2147	27.6466	28.5179		-0.349074	-0.30431
1079_t	No_hits_found	3.1059	1.09773	2.44939		-1.50049	-0.342593
1080_t	MOT13; hypothetical protein	8.95217	5.94806	7.17256		-0.589819	-0.319749
1081_t	hypothetical protein	24.6163	25.6103	23.2052		0.0571055	-0.0851695
1082_t	uridine cytidine kinase I, putative (EC:2.7.1.48)	50.5859	33.7846	32.0149		-0.582373	-0.659991
1083_t	methionyl-tRNA synthetase [EC:6.1.1.10]	22.2947	26.5748	20.944		0.253362	-0.0901597
1084_t	alk4; aurora like protein kinase	1.12799	0.211482	0.364579		-2.41515	-1.62945
1085_t	hypothetical protein	39.4116	10.4778	20.9174		-1.91128	-0.913918
1086_t	hypothetical protein	11.68	3.35242	8.68335		-1.80077	-0.427717
1087_t	hypothetical protein	8.33737	1.5116	3.98954		-2.46351	-1.06337
1088_t	No_hits_found	4.55012	0.975938	1.42249		-2.22104	-1.67749
1089_t	No_hits_found	3.38067	0.541874	0.973925		-2.64128	-1.79543
1090_t	hypothetical protein	3.13959	0.676713	1.17138		-2.21396	-1.42236
1091_t	transcription initiation factor TFIIF subunit beta [EC:3.6.4.12]	30.2466	28.1974	27.9607		-0.101208	-0.113373
1092_t	hypothetical protein	10.1114	2.91415	7.39473		-1.79483	-0.451409
1093_t	No_hits_found	32.118	11.7037	17.1205		-1.45642	-0.907656
1094_t	type I polyketide synthase	0.153824	0	0.0424737		NA	-1.85664
1095_t	type I polyketide synthase	1.50864	0.195844	0.566428		-2.94547	-1.41328
1096_t	5'-3' exonuclease	8.38266	8.54029	8.4679		0.0268779	0.0145963
1097_t	hypothetical protein	23.6538	15.4321	17.573		-0.616136	-0.428712
1098_t	No_hits_found	35.3774	13.9904	20.3807		-1.3384	-0.795623
1099_t	hypothetical protein	59.4292	52.224	46.4074		-0.186458	-0.356818
1100_t	No_hits_found	38.9602	32.3985	24.176		-0.266072	-0.688422
1101_t	Xaa-Pro dipeptidase [EC:3.4.13.9]	38.7618	64.5425	46.5406		0.735612	0.263854
1102_t	Kar3 member kinesin-like protein	255.309	149.022	133.932		-0.776716	-0.930744
1103_t	centromere protein J	7.51217	4.07306	6.18078		-0.883118	-0.281442
1105_t	hypothetical protein	3.7656	1.25127	1.42702		-1.58948	-1.39987
1106_t	No_hits_found	15.1442	8.49251	11.325		-0.834502	-0.419252
1107_t	20S proteasome subunit beta 6 [EC:3.4.25.1]	126.402	141.215	123.992		0.159881	-0.0277687
1108_t	hypothetical protein	15.6804	12.8169	16.1144		-0.290924	0.0393881
1109_t	No_hits_found	2.20445	1.46224	1.61841		-0.592238	-0.44584
1110_t	guanine nucleotide-binding protein subunit beta-2-like 1 protein	1221.2	1302.91	1263.13		0.0934402	0.0487073
1111_t	mitochondrial substrate carrier family protein B-like	31.2372	18.8828	16.6153		-0.726193	-0.910754
1112_t	solute carrier family 35 (adenosine 3'-phospho 5'-phosphosulfate transporter), member B2	60.6261	15.5699	21.902		-1.96118	-1.46888
1113_t	No_hits_found	103.728	86.2276	78.4493		-0.266579	-0.40297
1114_t	hypothetical protein	50.5324	35.6629	36.5595		-0.502785	-0.466963
1115_t	No_hits_found	66.7452	36.1764	34.156		-0.883614	-0.966524
1116_t	hypothetical protein	8.51391	5.52167	6.35606		-0.624717	-0.421688
1117_t	hypothetical protein	56.6816	33.165	44.4705		-0.773219	-0.35003
1118_t	hypothetical protein	199.32	95.4482	174.423		-1.0623	-0.192502
1119_t	hypothetical protein	8.89189	2.35196	4.20064		-1.91863	-1.08188
1120_t	polyadenylate-binding protein 2	200.222	234.711	199.428		0.229288	-0.00573153
1121_t	hypothetical protein	10.6186	5.44093	7.09096		-0.964666	-0.582537
1122_t	transaminase/ transferase, transferring nitrogenous groups	22.5636	18.6864	22.352		-0.272006	-0.0135922
1123_t	nab1; nucleic acid binding protein	48.0996	9.41191	41.1691		-2.35346	-0.224463
1124_t	hypothetical protein	406.779	1595.48	595.909		1.97167	0.550848
1125_t	AMP-activated protein kinase	0.727118	0.401281	0.890828		-0.857576	0.292956
1126_t	hypothetical protein	3.03928	1.68728	2.60429		-0.84903	-0.222839
1127_t	oxidoreductase, short chain dehydrogenase/reductase family	59.8803	43.302	50.7035		-0.467647	-0.239996
1128_t	similar to ankyrin 2,3/unc44	195.901	56.5029	56.5102		-1.79373	-1.79354
1129_t	glutathione synthase [EC:6.3.2.3]	25.3868	24.5358	21.2599		-0.0491945	-0.255947
1130_t	hypothetical protein	3.10612	1.4264	2.26826		-1.12274	-0.453525
1131_t	Os03g0808900; Similar to Seed imbibition protein (Fragment).	8.92081	3.64524	6.64268		-1.29116	-0.425409
1132_t	raffinose synthase [EC:2.4.1.82]	8.69499	4.02992	5.77648		-1.10943	-0.589994
1133_t	glutathione S-transferase [EC:2.5.1.18]	31.1313	66.9734	44.1537		1.10522	0.504166
1134_t	hypothetical protein	14.5061	5.3552	9.55055		-1.43765	-0.603005
1135_t	hypothetical protein	7.95922	3.59214	5.85069		-1.14778	-0.44402
1136_t	No_hits_found	21.4487	10.376	16.5065		-1.04764	-0.377859
1137_t	uncharacterized LOC100838264	9.12685	4.50202	7.01048		-1.01954	-0.380604
1138_t	lysophosphatidylcholine acyltransferase / lyso-PAF acetyltransferase [EC:2.3.1.23 2.3.1.67]	61.4288	52.347	51.8333		-0.230809	-0.245037
1139_t	hypothetical protein	2.10265	0.741461	1.92163		-1.50377	-0.12988
1140_t	hypothetical protein	28.1379	19.9924	19.6133		-0.493063	-0.520682
1141_t	GT4A4; glycosyltransferase, CAZy family GT4	30.4555	14.5544	17.1428		-1.06525	-0.829103
1142_t	hypothetical protein	3.37525	2.52067	3.43758		-0.421186	0.0263981
1143_t	hypothetical protein	9.29052	6.10833	5.42715		-0.604983	-0.775566
1144_t	hypothetical protein	48.1849	50.9107	41.9958		0.0793887	-0.198335
1145_t	hypothetical protein	7.63463	1.68071	3.03986		-2.18349	-1.32855
1146_t	bromodomain-containing factor 1	13.0568	3.04119	6.38118		-2.10209	-1.0329
1147_t	FK506-binding nuclear protein [EC:5.2.1.8]	0.46479	0.039172	0.132968		-3.56868	-1.8055
1148_t	hypothetical protein	8.18873	0.380836	0.292528		-4.4264	-4.80699
1150_t	No_hits_found	50.2329	21.213	37.9596		-1.24368	-0.404167
1151_t	SWI/SNF-related matrix-associated actin-dependent regulator of chromatin subfamily A containing DEAD/H box 1 [EC:3.6.4.12]	48.1813	21.4623	26.1235		-1.16667	-0.883122
1152_t	SWI/SNF-related matrix-associated actin-dependent regulator of chromatin subfamily A containing DEAD/H box 1 [EC:3.6.4.12]	41.8631	20.8528	24.9282		-1.00544	-0.747898
1153_t	SWI/SNF-related matrix-associated actin-dependent regulator of chromatin subfamily A containing DEAD/H box 1 [EC:3.6.4.12]	24.1487	12.0753	14.2112		-0.999892	-0.764916
1154_t	syntaxin 8	41.3085	44.3487	37.7014		0.102453	-0.13182
1155_t	hypothetical protein	23.3811	12.8536	15.0919		-0.863176	-0.631568
1156_t	cobalamin synthesis protein CobW	5.46619	3.85807	3.94667		-0.502657	-0.469899
1157_t	hypothetical protein	68.5654	98.6842	52.4561		0.525338	-0.386371
1158_t	hypothetical protein	24.3738	27.2199	20.9039		0.159331	-0.221558
1159_t	No_hits_found	39.7694	30.6773	29.1041		-0.374487	-0.450437
1160_t	No_hits_found	108.39	1051.63	353.783		3.27832	1.70663
1161_t	lysyl-tRNA synthetase, class II [EC:6.1.1.6]	25.4055	34.6844	27.6621		0.449146	0.12277
1162_t	hypothetical protein	11.7911	10.7528	8.46716		-0.132988	-0.477746
1163_t	hypothetical protein	26.345	14.3543	22.5623		-0.876048	-0.223618
1164_t	hypothetical protein	24.0043	41.7483	28.1579		0.798426	0.230248
1165_t	No_hits_found	0	0	0		NA	NA
1166_t	No_hits_found	0	0	0		NA	NA
1167_t	similar to F-box protein 44	23.4445	6.54123	13.0988		-1.84161	-0.839816
1168_t	ATP-dependent DNA helicase PIF1 [EC:3.6.4.12]	7.49741	3.12625	3.68873		-1.26196	-1.02327
1169_t	cellular nucleic acid-binding protein	79.7617	96.0051	86.5284		0.267415	0.117479
1170_t	hypothetical protein	17.5317	9.28875	12.495		-0.916405	-0.488608
1171_t	hypothetical protein	156.261	111.889	80.999		-0.481887	-0.947982
1172_t	4'-phosphopantetheinyl transferase [EC:2.7.8.-]	15.3289	6.69655	8.82096		-1.19476	-0.797245
1173_t	endo-beta-1,3-glucanase	137.534	105.374	37.2036		-0.384265	-1.88628
1174_t	hypothetical protein	15.2881	13.9343	24.8996		-0.133768	0.703719
1175_t	hypothetical protein	40.8158	9.9883	14.4051		-2.03082	-1.50255
1176_t	hypothetical protein	65.3141	24.4177	38.3136		-1.41947	-0.769537
1177_t	hypothetical protein	22.2358	11.1345	22.7049		-0.997851	0.0301157
1178_t	No_hits_found	22.6199	10.1493	14.5089		-1.15621	-0.640655
1179_t	glycylpeptide N-tetradecanoyltransferase [EC:2.3.1.97]	22.6766	28.3663	23.9574		0.322973	0.0792662
1180_t	LAP4 protein (Scribble protein) (Smell-impaired protein)	6.91404	2.15887	5.98882		-1.67925	-0.207258
1181_t	MAPKK1; mitogen-activated protein kinase kinase 1	17.4394	6.54577	8.61846		-1.41371	-1.01685
1182_t	hypothetical protein	23.7047	14.939	16.5908		-0.666093	-0.514788
1183_t	hypothetical protein	89.4869	67.3056	65.138		-0.41095	-0.458176
1184_t	hypothetical protein	7.03477	9.65599	8.39256		0.456921	0.254608
1185_t	hypothetical protein	21.6313	23.3766	20.3887		0.111939	-0.0853549
1186_t	succinate dehydrogenase (ubiquinone) iron-sulfur subunit [EC:1.3.5.1]	132.05	177.603	96.4078		0.427571	-0.453867
1187_t	Ca2+-transporting ATPase [EC:3.6.3.8]	44.4907	28.2058	28.8532		-0.65751	-0.624769
1188_t	hypothetical protein	52.4306	84.4411	63.663		0.687536	0.280045
1189_t	U6 snRNA-associated Sm-like protein LSm4	17.1231	18.6894	14.7936		0.126271	-0.210977
1190_t	hypothetical protein	37.8933	93.3021	53.8984		1.29996	0.508297
1191_t	ANK29; hypothetical protein	52.751	109.618	78.3838		1.05521	0.571357
1192_t	ferredoxin	213.377	248.143	295.332		0.217764	0.468929
1193_t	hypothetical protein	99.196	15.6325	51.076		-2.66573	-0.957637
1194_t	hypothetical protein	26.9422	8.46346	21.2525		-1.67055	-0.342237
1195_t	serine/threonine protein phosphatase	55.8553	35.4418	37.6865		-0.656243	-0.567646
1196_t	serine/threonine protein phosphatase	50.9007	33.0055	34.5725		-0.624978	-0.558062
1197_t	meiotic recombination protein DMC1	6.78051	3.56761	4.19981		-0.926435	-0.691069
1198_t	glutathione S-transferase [EC:2.5.1.18]	21.5523	21.4905	18.1526		-0.00414617	-0.247663
1199_t	hypothetical protein	29.5966	18.2442	21.8584		-0.69799	-0.437244
1200_t	UNC-50 family protein	32.6537	29.3505	21.3156		-0.153861	-0.615336
1201_t	translation initiation factor 5	115.679	165.608	117.554		0.51765	0.0231928
1202_t	No_hits_found	0.638348	0.0940773	0.335565		-2.76242	-0.927752
1203_t	ribonucleoside-diphosphate reductase subunit M2 [EC:1.17.4.1]	14.4015	6.51661	6.16907		-1.14403	-1.2231
1204_t	hypothetical protein	21.5364	10.9105	14.5221		-0.981058	-0.568528
1205_t	No_hits_found	56.2089	59.6681	58.7658		0.0861623	0.0641793
1206_t	hypothetical protein	15.0724	12.7324	13.199		-0.243401	-0.19148
1207_t	putative transcriptional regulator	120.23	31.5804	48.1087		-1.9287	-1.32143
1208_t	similar to predicted protein	11.2619	2.42703	4.07278		-2.21418	-1.46736
1209_t	No_hits_found	47.3851	6.49085	10.1416		-2.86795	-2.22415
1210_t	ribosomal RNA-processing protein 9	10.8188	12.8863	8.45043		0.252296	-0.356448
1211_t	nucleolar protein 56	48.0502	122.447	46.5318		1.34955	-0.0463251
1212_t	nucleolar protein 56	87.8988	225.184	80.807		1.35719	-0.121365
1213_t	DIT2.1; dicarboxylate transport 2.1	37.3018	50.4969	32.4029		0.436947	-0.203126
1214_t	hypothetical protein	10.1326	6.06765	7.44932		-0.739791	-0.44382
1215_t	PRPS15; plastid ribosomal protein S15	218.086	1004.42	520.198		2.20339	1.25416
1216_t	large subunit ribosomal protein L13	184.049	868.126	503.043		2.23782	1.45059
1218_t	uncharacterized LOC100261372	6.70836	3.54318	4.45259		-0.920915	-0.591315
1219_t	ERM6; ERD4-related membrane protein	9.2206	3.30878	6.27631		-1.47856	-0.554945
1220_t	hypothetical protein	14.4482	6.24827	9.40522		-1.20936	-0.619359
1221_t	glutaredoxin/malate transporter fusion protein	0.0899993	0	0.0197307		NA	-2.18947
1222_t	No_hits_found	401.576	570.122	338.424		0.505599	-0.246839
1223_t	hypothetical protein	3.43019	2.73632	1.58577		-0.326052	-1.1131
1224_t	COP9 signalosome complex subunit 4	34.9762	36.8499	31.0858		0.0752885	-0.170116
1225_t	hypothetical protein	10.1175	7.51551	6.426		-0.428905	-0.654855
1226_t	transmembrane protein 53A, putative	35.8651	26.3419	26.1438		-0.445222	-0.456112
1227_t	hypothetical protein	30.3892	19.0131	20.1519		-0.676563	-0.592644
1228_t	No_hits_found	2.73663	0.143753	0.112923		-4.25073	-4.59899
1229_t	peptidase S8/S53 subtilisin kexin sedolisin	8.19297	3.19821	3.52574		-1.35712	-1.21646
1230_t	hypothetical protein	29.5599	27.712	26.241		-0.0931345	-0.171822
1231_t	geranylgeranyl transferase type-2 subunit alpha [EC:2.5.1.60]	11.0685	9.53222	10.4666		-0.215582	-0.0806759
1232_t	actin-like protein 6B	25.5843	25.1376	19.0243		-0.0254125	-0.427418
1233_t	U4/U6 small nuclear ribonucleoprotein SNU13	872.192	1241.8	758.281		0.509712	-0.201913
1234_t	actin-like protein 6B	27.3312	26.0272	23.3289		-0.0705307	-0.228427
1235_t	FK506-binding protein 4/5 [EC:5.2.1.8]	10.9624	6.83189	8.52881		-0.682206	-0.362146
1236_t	hypothetical protein	10.7938	6.88537	7.55606		-0.648591	-0.514491
1237_t	uncharacterized LOC100830776	8.21875	7.55705	7.52367		-0.121096	-0.127482
1238_t	hypothetical protein	13.3602	8.31426	9.67607		-0.684281	-0.465447
1239_t	hypothetical protein	10.978	2.8854	4.34418		-1.92777	-1.33746
1240_t	5-oxoprolinase (ATP-hydrolysing) [EC:3.5.2.9]	6.91998	4.71769	6.0325		-0.552688	-0.198012
1241_t	NAD-dependent deacetylase sirtuin 2 [EC:3.5.1.-]	12.5659	11.9318	11.5379		-0.0747031	-0.123128
1242_t	CHR3504; hypothetical protein	49.104	20.655	24.2562		-1.24935	-1.01749
1243_t	hypothetical protein	55.3205	13.7443	27.1734		-2.00898	-1.02562
1244_t	homogentisate solanesyltransferase	23.1137	41.653	41.9569		0.849673	0.860162
1245_t	hypothetical protein	11.4151	4.54474	6.82225		-1.32867	-0.742618
1246_t	hypothetical protein	4.06739	3.39638	2.69904		-0.260104	-0.591657
1247_t	fatty acyl-ACP thioesterase A [EC:3.1.2.14 3.1.2.-]	64.3978	53.5732	29.7226		-0.2655	-1.11545
1249_t	Os10g0548800; Similar to Chloroplast outer envelope protein-like (Chloroplast outer envelope membrane-associated protein Toc120).	37.2272	54.4743	35.5509		0.54922	-0.0664707
1250_t	FAP24; flagellar associated protein	62.1131	120.773	80.256		0.959326	0.369712
1251_t	FAP24; flagellar associated protein	76.9953	142.488	98.3909		0.887997	0.353755
1252_t	hypothetical protein	30.6021	37.1744	33.4724		0.280676	0.129341
1254_t	chromobox protein 1	0.0338687	0	0.269308		NA	2.99123
1255_t	hypothetical protein	15.4212	14.8856	15.3429		-0.0510037	-0.00734389
1256_t	triosephosphate isomerase (TIM) [EC:5.3.1.1]	383.697	593.183	486.54		0.62851	0.342591
1257_t	hypothetical protein	99.0798	54.8574	45.2806		-0.852904	-1.1297
1258_t	No_hits_found	7.66026	4.9201	5.49859		-0.638705	-0.47833
1259_t	No_hits_found	1.06596	294.859	323.52		8.11173	8.24556
1260_t	hypothetical protein	17.171	17.8054	36.3658		0.052337	1.08261
1261_t	hypothetical protein	4.87104	1.88642	11.3101		-1.36858	1.21531
1262_t	hypothetical protein	4.8056	3.70235	7.68081		-0.376277	0.676541
1263_t	hypothetical protein	30.0157	1.27227	20.9168		-4.56023	-0.521051
1264_t	hypothetical protein	8.0413	5.59996	8.17704		-0.522013	0.0241488
1265_t	hypothetical protein	18.5302	6.65361	9.33971		-1.47767	-0.988427
1266_t	lysophosphatidylcholine acyltransferase / lyso-PAF acetyltransferase [EC:2.3.1.23 2.3.1.67]	54.0047	6.24475	14.4267		-3.11237	-1.90434
1267_t	GTP-binding protein HflX	16.1444	15.7811	14.7063		-0.0328302	-0.134591
1268_t	hypothetical protein	11.0357	7.2386	11.8377		-0.608398	0.101206
1269_t	CCCH zinc finger protein	3.60833	2.46248	5.10027		-0.55122	0.499243
1270_t	putative ABC transport system permease protein	28.0076	23.4068	27.9698		-0.258891	-0.00195023
1271_t	No_hits_found	6.94077	13.8212	13.7066		0.993713	0.981705
1272_t	No_hits_found	48.5618	33.155	31.8713		-0.550596	-0.607562
1273_t	putative CTR1-like protein kinase (ISS)	8.70285	2.92937	5.10994		-1.5709	-0.768181
1274_t	drkA; DRK subfamily protein kinase	9.46403	2.40462	4.46045		-1.97665	-1.08526
1275_t	No_hits_found	22.7521	52.0444	23.3507		1.19374	0.0374679
1276_t	No_hits_found	55.5994	47.2442	84.0885		-0.234933	0.59684
1277_t	ATP-dependent RNA helicase DDX35 [EC:3.6.4.13]	18.9054	13.5833	15.2444		-0.476962	-0.310517
1278_t	hypothetical protein	6.59505	11.3836	8.84839		0.7875	0.42403
1279_t	No_hits_found	3.77865	1.17717	2.64881		-1.68255	-0.512527
1280_t	hypothetical protein	29.3981	35.1629	32.9664		0.258333	0.165275
1281_t	No_hits_found	9.10605	4.01816	5.54963		-1.18029	-0.714434
1282_t	No_hits_found	14.349	11.1239	9.91284		-0.367283	-0.533579
1283_t	No_hits_found	2.30774	3.45197	4.26375		0.580942	0.885642
1284_t	No_hits_found	0.37298	0.685495	0.999578		0.878047	1.42222
1285_t	No_hits_found	45.2559	51.8101	43.6595		0.195125	-0.0518128
1286_t	No_hits_found	31.687	12.5331	19.9276		-1.33814	-0.669126
1287_t	No_hits_found	9.1016	2.62624	6.14882		-1.79312	-0.565809
1288_t	small GTP-binding protein	7.97196	3.18631	6.08852		-1.32305	-0.388841
1289_t	No_hits_found	9.18188	3.99581	6.67181		-1.2003	-0.460712
1290_t	putative lipoprotein	6.83656	2.23141	7.00229		-1.61532	0.0345551
1291_t	No_hits_found	5.09292	1.55933	1.63367		-1.70756	-1.64037
1292_t	No_hits_found	0	0	0		NA	NA
1293_t	chromatin assembly factor 1, subunit A, putative	26.5623	5.94717	9.50761		-2.1591	-1.48222
1294_t	hypothetical protein	0.0264907	0	0		NA	NA
1295_t	hypothetical protein	0.582363	0.79907	0.58612		0.456404	0.00927819
1297_t	hypothetical protein	50.5626	5.14499	29.506		-3.29683	-0.777063
1298_t	hypothetical protein	1.73833	0.664393	1.20874		-1.38759	-0.524201
1299_t	xylosylprotein 4-beta-galactosyltransferase [EC:2.4.1.133]	10.8942	10.1745	9.89565		-0.0985977	-0.138688
1300_t	hypothetical protein	4.07651	3.99148	1.92		-0.0304109	-1.08623
1301_t	hypothetical protein	5.42688	4.05413	1.81317		-0.420732	-1.58161
1302_t	hypothetical protein	7.93774	6.89789	4.27557		-0.202571	-0.892612
1303_t	hypothetical protein	23.8899	15.7148	16.8128		-0.604275	-0.506835
1304_t	SEP1; septin-like protein	1.2798	0.326988	0.923851		-1.96861	-0.470185
1305_t	hypothetical protein	12.8346	21.5572	13.7895		0.748124	0.103522
1306_t	hypothetical protein	19.3571	23.7044	21.5956		0.292294	0.157877
1307_t	hypothetical protein	7.72242	9.01415	4.51012		0.223139	-0.775887
1308_t	No_hits_found	58.8038	32.07	31.1916		-0.874686	-0.914752
1309_t	hypothetical protein	17.2322	7.42976	13.4524		-1.21371	-0.357244
1310_t	No_hits_found	15.1972	5.43135	9.68081		-1.48442	-0.650605
1311_t	No_hits_found	11.6637	7.87518	10.458		-0.566642	-0.157415
1312_t	hypothetical protein	40.8805	11.3549	23.6996		-1.84809	-0.78655
1313_t	lipase domain protein	12.4364	4.11915	8.13658		-1.59415	-0.612074
1314_t	mrp2; ATP-energized ABC transporter	399.975	1.59416	401.404		-7.97097	0.00514472
1315_t	hypothetical protein	0.896968	0.274524	1.132		-1.70812	0.335745
1316_t	hydroxyethylthiazole kinase [EC:2.7.1.50]	36.5535	111.594	67.5002		1.61019	0.884884
1317_t	thiaminase (transcriptional activator TenA) [EC:3.5.99.2]	27.6021	16.8798	20.9857		-0.709483	-0.395369
1318_t	multifunctional methyltransferase subunit TRM112	50.3267	130.958	68.0344		1.37971	0.43494
1319_t	hypothetical protein	48.4663	46.8613	42.146		-0.0485868	-0.201586
1320_t	hydroxymethylpyrimidine kinase / phosphomethylpyrimidine kinase / thiamine-phosphate diphosphorylase [EC:2.7.1.49 2.7.4.7 2.5.1.3]	84.9343	85.1253	76.1262		0.00324081	-0.157953
1321_t	zinc transporter, ZIP family	76.1162	0.564574	5.81613		-7.0749	-3.71007
1322_t	FK506-binding protein 4/5 [EC:5.2.1.8]	52.8752	113.392	42.5524		1.10065	-0.313353
1323_t	FK506-binding protein 4/5 [EC:5.2.1.8]	61.3442	136.651	52.3878		1.1555	-0.227695
1324_t	hypothetical protein	26.0433	38.8941	26.9067		0.578637	0.0470513
1325_t	hypothetical protein	96.9559	84.0094	55.3082		-0.206777	-0.809835
1326_t	hydroxypyruvate reductase 1	14.1821	5.8964	7.25144		-1.26617	-0.967738
1327_t	MRPL11; mitochondrial ribosomal protein L11	50.4229	78.475	40.3689		0.638154	-0.320837
1328_t	No_hits_found	162.743	58.9531	94.3646		-1.46495	-0.786274
1329_t	uncharacterized LOC100255680	6.85228	3.66478	4.72829		-0.902859	-0.535264
1330_t	tRNA-splicing endonuclease positive effector-related protein	6.29747	5.16151	5.78417		-0.286978	-0.122663
1331_t	abhydrolase domain-containing protein 11-like	0.05616	0.258373	0.593219		2.20184	3.40095
1332_t	UAPA2; uric acid-xanthine permease	13.0223	15.9683	71.3693		0.294231	2.45432
1333_t	TEF30; hypothetical protein	287.122	299.289	392.688		0.0598761	0.45172
1334_t	No_hits_found	16.936	4.47498	8.36562		-1.92014	-1.01755
1335_t	hypothetical protein	31.9345	8.24886	15.2589		-1.95285	-1.06547
1336_t	No_hits_found	8.55836	5.85583	9.86842		-0.547459	0.205486
1337_t	No_hits_found	6.15765	1.19364	3.12608		-2.36701	-0.978027
1338_t	No_hits_found	1.37586	0.41898	1.23556		-1.71538	-0.155174
1339_t	No_hits_found	3.24439	0.274608	0.859898		-3.5625	-1.91571
1340_t	uncharacterized LOC100280382	1.90877	0	0.465756		NA	-2.035
1341_t	hypothetical protein	14.3042	11.2163	13.7127		-0.350842	-0.0609268
1342_t	serine/threonine kinase 19 [EC:2.7.11.1]	34.2928	30.8984	24.6481		-0.150374	-0.476429
1343_t	Potassium transporter, putative	8.16204	18.8064	48.2564		1.20422	2.56372
1344_t	KUP system potassium uptake protein	12.7755	28.5608	75.5904		1.16066	2.56482
1345_t	hypothetical protein	26.0775	8.40205	12.7877		-1.63399	-1.02805
1346_t	uncharacterized LOC100810501	62.6456	48.2506	36.7862		-0.376665	-0.768047
1347_t	hypothetical protein	69.5384	73.8339	76.0822		0.0864738	0.129749
1348_t	hypothetical protein	100.353	74.8458	90.7626		-0.423088	-0.144911
1349_t	hypothetical protein	80.0482	128.684	83.3415		0.684892	0.0581666
1350_t	No_hits_found	2.59119	0.754286	1.38812		-1.78043	-0.900483
1351_t	No_hits_found	0.0904783	0.045101	0.01135		-1.00441	-2.99488
1352_t	serine/threonine-protein kinase SRK2 [EC:2.7.11.1]	29.1269	13.4067	17.9703		-1.1194	-0.69674
1353_t	DNA polymerase eta subunit [EC:2.7.7.7]	7.13903	3.63971	5.0796		-0.971905	-0.491012
1354_t	hypothetical protein	13.5767	8.31491	9.83128		-0.70736	-0.46568
1355_t	No_hits_found	12.2797	5.15997	7.55094		-1.25085	-0.701553
1356_t	No_hits_found	8.41481	0.772751	8.92095		-3.44486	0.0842663
1357_t	hypothetical protein	7.78699	0.591156	8.55449		-3.71945	0.135616
1358_t	No_hits_found	0	0	0		NA	NA
1359_t	No_hits_found	0	0	0		NA	NA
1360_t	No_hits_found	0.249298	0	0.582784		NA	1.22509
1361_t	SPL10; squamosa promoter-binding-like protein 10	1.68218	0.0158903	0.0973693		-6.72604	-4.11072
1362_t	No_hits_found	1.63351	0	0		NA	NA
1363_t	No_hits_found	0.744019	0	0.053008		NA	-3.81106
1364_t	squamosa promoter-binding protein 1-like	3.03488	0.280948	0.790965		-3.43326	-1.93995
1365_t	hypothetical protein	1.32391	0.166645	0.411166		-2.98996	-1.68702
1366_t	No_hits_found	2.41651	0.29065	1.07503		-3.05557	-1.16855
1367_t	No_hits_found	2.63982	0.461694	1.36321		-2.51543	-0.953428
1368_t	No_hits_found	3.30012	0.491463	2.83618		-2.74737	-0.218574
1369_t	No_hits_found	9.12343	5.84602	8.12781		-0.642122	-0.166711
1370_t	hypothetical protein	4.51323	1.42284	3.58446		-1.66538	-0.332403
1371_t	wbdA; mannosyltransferase	1.91917	0.95579	2.16761		-1.00572	0.175624
1372_t	hypothetical protein	3.70049	1.28388	2.59275		-1.5272	-0.513232
1374_t	malate dehydrogenase (decarboxylating) [EC:1.1.1.39]	31.2603	20.4137	15.2794		-0.614792	-1.03275
1375_t	hypothetical protein	43.487	11.2139	23.6532		-1.9553	-0.878552
1376_t	hypothetical protein	31.6131	5.5448	26.414		-2.51132	-0.259222
1377_t	PPR4; predicted mitochondrial protein	27.5171	3.36147	19.035		-3.03316	-0.531677
1378_t	hypothetical protein	49.6356	110.929	94.2012		1.16019	0.924369
1379_t	No_hits_found	1192.36	576.777	365.294		-1.04774	-1.70669
1380_t	DIT2.1; dicarboxylate transport 2.1	7.69151	4.65967	5.04459		-0.723038	-0.60853
1381_t	No_hits_found	21.3464	5.87948	12.2277		-1.86023	-0.803843
1382_t	No_hits_found	433.249	62.6324	122.7		-2.79022	-1.82007
1383_t	starch synthase [EC:2.4.1.21]	24.4699	20.7442	23.0077		-0.2383	-0.0888969
1384_t	starch synthase [EC:2.4.1.21]	30.2122	22.3286	26.6436		-0.436237	-0.181341
1385_t	hypothetical protein	68.277	61.5879	21.4673		-0.148753	-1.66926
1386_t	hypothetical protein	6.9396	5.01813	6.24088		-0.467703	-0.153105
1387_t	hypothetical protein	155.289	35.6589	62.1099		-2.12262	-1.32206
1388_t	hypothetical protein	45.5215	12.5319	17.7835		-1.86094	-1.35601
1389_t	kinetochore protein NDC80	62.9386	25.693	29.4583		-1.29257	-1.09527
1390_t	hypothetical protein	28.9144	37.5534	28.5044		0.377155	-0.0206034
1391_t	hypothetical protein	15.4964	18.4659	18.2517		0.252928	0.236096
1392_t	hypothetical protein	15.7001	22.2958	18.345		0.506	0.22461
1393_t	hypothetical protein	16.3026	5.58995	7.48586		-1.5442	-1.12286
1394_t	V-type H+-transporting ATPase subunit E [EC:3.6.3.14]	70.327	54.0649	55.2463		-0.379386	-0.348201
1395_t	hypothetical protein	46.0587	16.2507	14.6893		-1.50297	-1.64871
1396_t	histone-lysine N-methyltransferase ASHR2-like	9.84643	11.7487	7.94263		0.254828	-0.309983
1397_t	COG2072: Predicted flavoprotein involved in K+ transport (ISS)	3.38267	2.55768	4.33338		-0.403326	0.357332
1398_t	No_hits_found	24.3618	18.7191	24.0167		-0.380109	-0.0205865
1399_t	pre-mRNA-processing factor 40	40.6679	38.8658	43.8405		-0.0653894	0.108372
1400_t	pre-mRNA-processing factor 40	16.1312	12.9574	12.3635		-0.316077	-0.383765
1401_t	hypothetical protein	7.24332	1.96864	4.98063		-1.87945	-0.540324
1402_t	phosphoglycerate kinase [EC:2.7.2.3]	534.961	1108	832.57		1.05045	0.638137
1403_t	No_hits_found	374.314	174.109	236.097		-1.10426	-0.66487
1404_t	No_hits_found	4.31218	1.43521	1.88038		-1.58716	-1.19739
1406_t	No_hits_found	27.1009	6.82755	11.6898		-1.9889	-1.21309
1407_t	bromodomain-containing protein 7/9	24.4215	12.9659	16.0753		-0.913434	-0.603306
1408_t	No_hits_found	0.0167383	0.0485987	0		1.53776	NA
1409_t	zinc finger CCHC domain-containing protein 8	14.8771	5.14643	6.98622		-1.53145	-1.09051
1410_t	putative MFS transporter, AGZA family, xanthine/uracil permease	10.7681	5.25314	6.10832		-1.03551	-0.817917
1411_t	ribosomal protein L29 family protein	43.8346	83.7502	52.5002		0.934022	0.260252
1412_t	anthranilate synthase component I [EC:4.1.3.27]	28.7117	45.4912	32.507		0.663952	0.179115
1413_t	hypothetical protein	17.007	20.5726	10.5662		0.2746	-0.686671
1414_t	hypothetical protein	1.85008	0.064465	0.278622		-4.84293	-2.73121
1415_t	GE17554 gene product from transcript GE17554-RA	1.04182	0.729808	0.939696		-0.513512	-0.148834
1416_t	lea-1; plant Late Embryo Abundant (LEA) related family member (lea-1)	3.30902	0.203684	1.84538		-4.022	-0.842485
1417_t	No_hits_found	56.0059	108.888	43.5322		0.959201	-0.363496
1418_t	choline-phosphate cytidylyltransferase B-like	58.4149	49.0762	32.1364		-0.251312	-0.862125
1419_t	hypothetical protein	25.1177	16.8303	17.2097		-0.577643	-0.54548
1420_t	calcium-dependent protein kinase [EC:2.7.11.1]	31.2197	23.9182	30.6362		-0.384349	-0.0272189
1421_t	No_hits_found	1.99869	0.170061	0		-3.55493	NA
1422_t	No_hits_found	6.38554	5.44159	4.13386		-0.230781	-0.627319
1423_t	No_hits_found	1.07364	0.658059	0.44373		-0.70622	-1.27475
1424_t	Late embryogenesis abundant protein	9.96056	4.66745	5.50162		-1.09359	-0.856371
1425_t	hypothetical protein	0.1834	0.0805823	0.158494		-1.18646	-0.210562
1426_t	small subunit ribosomal protein SAe	1348.28	1550.24	1298.59		0.201367	-0.0541727
1427_t	No_hits_found	3.27147	0.919525	1.73639		-1.83098	-0.913847
1428_t	hypothetical protein	7.39545	2.55617	4.20048		-1.53265	-0.816085
1429_t	No_hits_found	0	0.277579	0.599717		NA	NA
1430_t	No_hits_found	166.139	57.4634	77.3061		-1.53168	-1.10374
1431_t	uncharacterized LOC100807199	37.9431	9.69438	12.0208		-1.96862	-1.65831
1432_t	propionate CoA-transferase [EC:2.8.3.1]	12.0511	5.83365	12.4058		-1.04669	0.0418581
1433_t	PE-PGRS family protein	16.6138	4.92123	4.35466		-1.75529	-1.93175
1434_t	APE1; hypothetical protein	25.5972	28.307	34.8948		0.145174	0.447026
1435_t	CGL18; hypothetical protein	12.5036	10.4716	10.2628		-0.255863	-0.284913
1436_t	hypothetical protein	14.1225	8.08375	12.9257		-0.804902	-0.127755
1437_t	hypothetical protein	18.5967	4.12802	6.18279		-2.17152	-1.58871
1438_t	No_hits_found	11.4375	2.98465	4.29732		-1.93814	-1.41226
1439_t	No_hits_found	0.352636	0.141134	0.208447		-1.32112	-0.758501
1440_t	MORN repeat protein (ISS)	2.5095	1.16314	3.70135		-1.10938	0.560653
1441_t	glycosyl hydrolase family 18 protein	12.0512	4.28632	12.1514		-1.49136	0.0119489
1442_t	hypothetical protein, unknown function	12.5512	3.11972	7.9297		-2.00834	-0.662492
1443_t	F-box protein At4g00755-like	15.2005	9.93104	12.4697		-0.6141	-0.285688
1444_t	hypothetical protein	0.0350327	0.161486	0.0952333		2.20464	1.44277
1445_t	No_hits_found	3.32511	0.906096	0.712468		-1.87567	-2.22251
1446_t	No_hits_found	7.61118	1.78588	2.63234		-2.09149	-1.53177
1447_t	hypothetical protein	8.67884	2.26036	4.34575		-1.94095	-0.997898
1448_t	uncharacterized LOC100303813	20.7746	12.9134	12.9019		-0.685948	-0.687232
1449_t	hypothetical protein	19.545	12.0511	12.0697		-0.697636	-0.695413
1450_t	chlorophyllide a oxygenase [EC:1.14.13.122]	115.431	71.4047	108.727		-0.692944	-0.086329
1451_t	aprataxin [EC:3.-.-.-]	6.13029	3.05641	4.6095		-1.00412	-0.411345
1452_t	UDP-sugar diphosphatase [EC:3.6.1.45]	10.0476	7.27008	9.20877		-0.466805	-0.125768
1453_t	spastin [EC:3.6.4.3]	32.7479	28.1725	30.4937		-0.217116	-0.102892
1454_t	No_hits_found	22.3409	14.9345	14.1615		-0.581038	-0.657711
1455_t	OmpA domain-containing protein	3.01298	1.13707	3.05154		-1.40587	0.0183458
1456_t	photosystem I subunit PsaO	3416.29	3579.79	5357.62		0.0674436	0.649163
1457_t	hypothetical protein	136.677	112.378	95.8901		-0.282404	-0.511315
1458_t	hypothetical protein	17.0385	8.35831	13.187		-1.02752	-0.369681
1459_t	hypothetical protein	7.46529	3.30234	4.68426		-1.17671	-0.672377
1460_t	No_hits_found	26.3615	16.7972	14.0474		-0.650214	-0.908128
1461_t	2,3-bisphosphoglycerate-independent phosphoglycerate mutase [EC:5.4.2.1]	110.305	114.378	93.0004		0.0523041	-0.246191
1462_t	2,3-bisphosphoglycerate-independent phosphoglycerate mutase [EC:5.4.2.1]	47.7173	22.5784	29.1901		-1.07957	-0.709032
1463_t	hypothetical protein	19.1901	18.4379	16.9771		-0.0576868	-0.176771
1464_t	hydroxyatrazine ethylaminohydrolase [EC:3.5.99.3]	33.8525	41.0986	41.1242		0.279827	0.280725
1465_t	pre-rRNA-processing protein TSR2	13.1357	22.5709	10.4646		0.78097	-0.327972
1466_t	No_hits_found	49.8757	11.0263	24.1233		-2.17738	-1.04791
1467_t	ferritin heavy chain [EC:1.16.3.1]	34.6893	24.6465	26.2895		-0.493107	-0.400007
1468_t	hypothetical protein	69.3834	32.0991	49.7592		-1.11206	-0.479628
1469_t	similar to ankyrin 2,3/unc44	15.1297	15.3384	16.0756		0.0197582	0.0874889
1470_t	No_hits_found	13.4878	4.41158	10.0327		-1.61229	-0.426949
1471_t	CAIB/BAIF family protein	8.17177	11.6442	12.2428		0.510885	0.583212
1472_t	No_hits_found	2.58074	1.87576	1.55964		-0.460309	-0.726571
1473_t	No_hits_found	2.93896	0.459385	0.778845		-2.67753	-1.9159
1474_t	malonate-semialdehyde dehydrogenase (acetylating) / methylmalonate-semialdehyde dehydrogenase [EC:1.2.1.18 1.2.1.27]	15.3124	20.213	27.3651		0.400586	0.83764
1475_t	alanine-glyoxylate transaminase / (R)-3-amino-2-methylpropionate-pyruvate transaminase [EC:2.6.1.44 2.6.1.40]	59.4096	56.3691	78.9079		-0.0757908	0.409472
1476_t	solute carrier family 23 (nucleobase transporter), member 1/2	32.9482	2.42363	12.4955		-3.76496	-1.39879
1477_t	No_hits_found	10.1865	3.04752	5.38687		-1.74095	-0.919135
1478_t	RNA pseudourine synthase	4.88534	3.55178	4.4246		-0.459916	-0.142912
1479_t	hypothetical protein	33.5338	59.4742	41.4316		0.826646	0.305114
1480_t	No_hits_found	14.5828	10.9504	12.3689		-0.413285	-0.237557
1481_t	aqualysin 1 (EC:3.4.21.111)	35.5353	10.5321	15.0796		-1.75446	-1.23665
1482_t	glyceraldehyde 3-phosphate dehydrogenase [EC:1.2.1.12]	1051.22	1348.14	1029.47		0.358909	-0.0301647
1483_t	glyceraldehyde 3-phosphate dehydrogenase [EC:1.2.1.12]	117.058	134.06	131.683		0.195656	0.169846
1484_t	ATP-binding cassette, subfamily G (WHITE), member 2	0	0	0		NA	NA
1485_t	mannosyl-oligosaccharide alpha-1,2-mannosidase [EC:3.2.1.113]	4.46243	1.53679	2.94644		-1.53791	-0.598854
1486_t	M-phase phosphoprotein 6, animal type	11.7506	12.2075	9.32631		0.0550363	-0.333358
1487_t	hypothetical protein	12.8237	6.72041	7.01501		-0.93219	-0.870293
1488_t	No_hits_found	16.0867	6.00551	7.89594		-1.42151	-1.02668
1489_t	hypothetical protein	4.73881	27.8257	24.6257		2.55382	2.37757
1490_t	DNA polymerase type I (ISS)	11.1196	8.72379	10.092		-0.350078	-0.139897
1491_t	CYC6; cytochrome c6	0.448997	0.240438	0		-0.901038	NA
1492_t	INT1-2; hypothetical protein	13.2533	6.53976	9.79236		-1.01904	-0.436625
1493_t	hypothetical protein	29.5415	13.6459	24.3787		-1.11428	-0.277119
1494_t	hypothetical protein	26.1649	28.6126	25.4929		0.129018	-0.0375382
1495_t	nucleolar protein 15	17.3484	25.4904	15.7434		0.555154	-0.140051
1496_t	No_hits_found	58.9825	33.1582	48.9395		-0.830922	-0.269286
1497_t	splicing factor U2AF 65 kDa subunit	3.65432	3.41418	1.2416		-0.0980628	-1.5574
1498_t	hypothetical protein	9.77731	16.6168	8.96067		0.765138	-0.12583
1499_t	hypothetical protein	19.7959	17.7966	12.6131		-0.153599	-0.650281
1500_t	polyribonucleotide nucleotidyltransferase [EC:2.7.7.8]	10.9947	10.6563	10.8466		-0.0450994	-0.019564
1501_t	polyribonucleotide nucleotidyltransferase [EC:2.7.7.8]	55.8009	18.3275	17.6805		-1.60628	-1.65813
1503_t	No_hits_found	0.271349	0.0400497	0.0493053		-2.76029	-2.46034
1504_t	No_hits_found	6.19559	2.80534	3.53138		-1.14306	-0.811012
1505_t	LHCA2; light-harvesting protein of photosystem I	1937.47	912.449	2190.67		-1.08636	0.177193
1506_t	light-harvesting complex I chlorophyll a/b binding protein 5	2130.55	1186.44	2480.09		-0.84459	0.219168
1507_t	sulfatase	3.5987	1.51591	2.97539		-1.24729	-0.274396
1508_t	hypothetical protein	3.53978	2.32637	5.41488		-0.605579	0.613271
1509_t	SULTR2; sulfate transporter	2.3664	1.0921	1.46312		-1.11559	-0.693646
1510_t	Sugar transport protein	1.37978	0.954006	1.02195		-0.532366	-0.433116
1511_t	No_hits_found	2.92884	0.813434	1.2221		-1.84823	-1.26096
1512_t	No_hits_found	1.04736	0.285066	1.60905		-1.87739	0.619453
1513_t	26S proteasome regulatory subunit T6	95.6982	93.6113	93.836		-0.0318095	-0.0283516
1514_t	26S proteasome regulatory subunit T6	113.051	116.051	112.288		0.0377838	-0.00976627
1515_t	No_hits_found	65.331	64.8389	85.8022		-0.0109083	0.393247
1516_t	ZNJ1; DnaJ-like zinc-finger protein	65.6404	132.778	80.6428		1.01636	0.296962
1517_t	No_hits_found	13.5385	5.08497	8.13956		-1.41276	-0.734047
1518_t	pyruvate decarboxylase [EC:4.1.1.1]	22.7116	17.8171	17.168		-0.350162	-0.403709
1519_t	RNB1; 3'-5' exoribonuclease (EC:3.1.13.-)	15.4748	6.89192	10.1293		-1.16694	-0.611388
1520_t	hypothetical protein	37.0513	22.8133	21.5577		-0.699651	-0.781323
1521_t	pyruvate kinase [EC:2.7.1.40]	27.4847	20	26.5386		-0.458626	-0.0505349
1522_t	No_hits_found	29.6489	29.6751	28.508		0.00127251	-0.0566151
1523_t	No_hits_found	21.5613	7.63879	10.4848		-1.49703	-1.04014
1524_t	hypothetical protein	78.7889	37.582	49.056		-1.06795	-0.683563
1525_t	hypothetical protein	11.435	13.2541	10.5973		0.212986	-0.109752
1526_t	peptide-methionine (S)-S-oxide reductase [EC:1.8.4.11]	144.433	199.263	151.275		0.464273	0.0667676
1527_t	No_hits_found	9.20255	2.06101	3.82631		-2.15868	-1.26608
1528_t	No_hits_found	4.01861	0.85514	1.7559		-2.23246	-1.19448
1529_t	No_hits_found	2.48526	0	1.29419		NA	-0.94135
1530_t	SUB1; secreted protease and protease inhibitor	8.2172	3.74155	6.01984		-1.13501	-0.448923
1531_t	26S proteasome regulatory subunit N1	44.4352	46.0102	43.8881		0.0502512	-0.0178707
1532_t	hypothetical protein	68.9861	67.4759	81.1919		-0.031934	0.23503
1533_t	ATP-dependent RNA helicase DDX47/RRP3 [EC:3.6.4.13]	40.8967	78.5326	32.3929		0.941308	-0.336304
1534_t	No_hits_found	0	0	0		NA	NA
1535_t	No_hits_found	8.93419	5.14288	5.79291		-0.796759	-0.625049
1536_t	hypothetical protein	55.9976	31.328	34.464		-0.837913	-0.700276
1537_t	ribulose-1,5-bisphosphate carboxylase/oxygenase small subunit	942.896	672.476	1033.06		-0.487615	0.131755
1538_t	hypothetical protein	12.1016	9.73378	9.48293		-0.314124	-0.351792
1539_t	hypothetical protein	8.61251	1.25871	4.58376		-2.77449	-0.909901
1540_t	hypothetical protein	210.219	214.116	217.16		0.0264947	0.0468603
1541_t	No_hits_found	40.1013	11.4293	16.0552		-1.81091	-1.32061
1542_t	No_hits_found	44.8097	22.3634	30.9916		-1.00267	-0.531931
1543_t	hypothetical protein	11.6695	7.03212	6.47355		-0.730707	-0.850108
1544_t	hypothetical protein	7.81314	2.79797	4.21866		-1.48152	-0.889118
1545_t	hypothetical protein	9.31533	1.59696	3.5872		-2.54428	-1.37675
1546_t	No_hits_found	0.30781	0	0.139069		NA	-1.14623
1547_t	hypothetical protein	12.7019	3.07037	7.63876		-2.04856	-0.733632
1548_t	hypothetical protein	7.48667	1.80656	3.62395		-2.05108	-1.04676
1549_t	hypothetical protein	8.56759	5.26443	6.02638		-0.702611	-0.507597
1550_t	No_hits_found	86.1662	67.0485	97.3569		-0.361917	0.176163
1551_t	hypothetical protein	36.3297	37.912	37.3286		0.0615053	0.0391345
1552_t	No_hits_found	7.64168	4.38136	8.31556		-0.802511	0.121923
1553_t	No_hits_found	7.2802	4.60537	9.88142		-0.66066	0.440742
1554_t	No_hits_found	2.24956	0.29641	2.21822		-2.92397	-0.020238
1555_t	No_hits_found	2.6687	0.268682	2.82421		-3.31216	0.0817127
1556_t	senescence/dehydration-associated protein	1.07024	0.084468	0.689086		-3.66338	-0.635172
1557_t	ATP phosphoribosyltransferase [EC:2.4.2.17]	61.3474	109.242	71.4179		0.832447	0.219285
1558_t	ATP phosphoribosyltransferase [EC:2.4.2.17]	46.5042	85.6669	57.1458		0.881375	0.297285
1559_t	No_hits_found	7.04143	0.866103	3.2268		-3.02326	-1.12576
1560_t	hypothetical protein	11.844	2.65912	4.22817		-2.15514	-1.48605
1561_t	hypothetical protein	7.67293	3.89213	5.54371		-0.979219	-0.468925
1562_t	alkylated DNA repair protein alkB homolog 6 [EC:1.14.11.-]	16.0272	8.11352	10.728		-0.982121	-0.579141
1563_t	No_hits_found	277.483	343.349	342.031		0.307278	0.301731
1564_t	fructose-1,6-bisphosphatase I [EC:3.1.3.11]	121.509	141.474	147.161		0.219472	0.276333
1565_t	glycerol dehydrogenase [EC:1.1.1.6]	5.92405	1.89406	4.37681		-1.6451	-0.436704
1566_t	RNP-1 like RNA-binding protein	1643.33	3126.75	1690.2		0.928047	0.0405749
1567_t	No_hits_found	7.67235	2.06493	4.2665		-1.89358	-0.846615
1568_t	No_hits_found	3.13788	1.2473	1.33943		-1.33099	-1.22817
1569_t	Peptidase U32 (ISS)	3.70004	2.60837	2.85978		-0.504394	-0.371639
1570_t	hypothetical protein	4.10514	1.9961	2.20934		-1.04024	-0.893816
1571_t	hypothetical protein	34.3626	10.6062	24.8961		-1.69593	-0.464919
1572_t	hypothetical protein	12.2652	9.28982	10.4253		-0.400844	-0.234476
1573_t	No_hits_found	46.1278	13.3498	31.8556		-1.78881	-0.534089
1574_t	No_hits_found	0.245045	0.101619	0.459981		-1.26987	0.908528
1575_t	E3 ubiquitin-protein ligase HUWE1 [EC:6.3.2.19]	7.82746	2.82926	4.28737		-1.46812	-0.868452
1576_t	UPL1; ubiquitin-protein ligase 1	13.0696	4.42956	7.87814		-1.56099	-0.730293
1577_t	No_hits_found	15.7961	5.92618	10.2033		-1.41439	-0.630534
1578_t	E3 ubiquitin-protein ligase HUWE1 [EC:6.3.2.19]	44.4468	18.783	32.0799		-1.24265	-0.470408
1579_t	TatD DNase family protein [EC:3.1.21.-]	16.6092	10.1385	11.5133		-0.71214	-0.528679
1580_t	cyclin B	241.553	85.5584	94.9189		-1.49736	-1.34758
1581_t	extended synaptotagmin-1-like	0.251295	0	0.098835		NA	-1.34629
1582_t	CSP41a; chloroplast stem-loop-binding protein	121.957	102.813	156.72		-0.246348	0.361812
1583_t	No_hits_found	10.2245	5.21329	6.97153		-0.971768	-0.552485
1584_t	peptidyl-tRNA hydrolase, PTH1 family [EC:3.1.1.29]	55.4657	47.6095	47.9977		-0.220346	-0.208629
1585_t	hypothetical protein	53.9478	23.6626	32.844		-1.18896	-0.715934
1586_t	carboxylesterase np, putative	12.8802	1.03922	2.18409		-3.63159	-2.56006
1587_t	lupus La protein	16.5275	29.1988	14.1138		0.821036	-0.227761
1588_t	glycosyl transferase family protein	11.5954	19.5256	21.8328		0.751818	0.912943
1589_t	O-methyltransferase, family 3	21.1124	21.8957	19.8141		0.0525552	-0.0915621
1590_t	hypothetical protein	7.14654	1.5412	2.83914		-2.21319	-1.33179
1591_t	beta-carotene 3-hydroxylase [EC:1.14.13.129]	86.4514	82.3864	96.6438		-0.0694825	0.160788
1592_t	acyl-CoA--sterol O-acyltransferase 1-like	10.9476	4.02284	8.53175		-1.44433	-0.359697
1593_t	hypothetical protein	50.5855	17.4769	40.5551		-1.53327	-0.318841
1594_t	light-harvesting complex I chlorophyll a/b binding protein 5	1852.79	1758.06	2547.28		-0.0757227	0.459257
1595_t	monodehydroascorbate reductase (NADH) [EC:1.6.5.4]	67.5307	293.863	166.534		2.12153	1.3022
1596_t	No_hits_found	67.2886	38.4098	38.4156		-0.808887	-0.808671
1597_t	type II pantothenate kinase [EC:2.7.1.33]	14.6544	8.58833	10.0742		-0.770885	-0.540672
1598_t	uncharacterized LOC100788885	37.3982	19.8977	26.0336		-0.910367	-0.522595
1599_t	cell growth-regulating nucleolar protein	10.5848	41.2051	10.6194		1.96083	0.00470095
1600_t	cad; clavaldehyde dehydrogenase	0.550877	0.583524	0.978842		0.0830618	0.829345
1601_t	hypothetical protein	11.3866	4.77485	5.35592		-1.25381	-1.08813
1602_t	No_hits_found	7.19223	6.05176	5.40545		-0.249083	-0.412024
1603_t	hypothetical protein	34.2658	66.8173	40.8407		0.963452	0.253239
1604_t	hypothetical protein	24.295	23.325	23.2308		-0.0587827	-0.0646215
1605_t	hypothetical protein	17.0278	16.3721	17.5886		-0.056658	0.0467497
1606_t	polyadenylate-binding protein	18.3739	16.304	16.713		-0.172428	-0.136682
1607_t	U3 small nucleolar RNA-associated protein MPP10	7.97369	9.08579	6.68586		0.188366	-0.254133
1608_t	No_hits_found	3.11075	1.76482	0.684625		-0.817745	-2.18388
1609_t	Os01g0388566	3.30131	0.904015	1.55384		-1.86862	-1.0872
1610_t	No_hits_found	8.27189	1.79566	5.12108		-2.2037	-0.691769
1612_t	hypothetical protein	23.9109	14.1176	21.4618		-0.760172	-0.155895
1613_t	No_hits_found	12.0872	2.75955	4.38446		-2.13097	-1.46301
1614_t	No_hits_found	32.3684	67.7547	50.1693		1.06573	0.632217
1615_t	hypothetical protein	43.4129	17.9931	25.8857		-1.27068	-0.745965
1616_t	No_hits_found	30.0072	8.68386	17.3606		-1.7889	-0.789489
1617_t	hypothetical protein	11.1308	9.85331	8.75459		-0.175872	-0.346441
1618_t	hypothetical protein	41.0355	39.9519	49.3071		-0.038608	0.264923
1619_t	No_hits_found	1.58535	0.435757	2.17108		-1.86321	0.453611
1620_t	hypothetical protein	17.3661	3.35263	13.6332		-2.37291	-0.349142
1621_t	peroxiredoxin (alkyl hydroperoxide reductase subunit C) [EC:1.11.1.15]	335.922	1111.07	750.907		1.72576	1.16051
1622_t	No_hits_found	2.11553	0.144406	0.423353		-3.87281	-2.32108
1623_t	hypothetical protein	70.5418	54.4016	53.972		-0.37483	-0.386268
1624_t	hypothetical protein	23.9956	17.5839	19.6411		-0.448517	-0.288893
1625_t	PRFA1; peptide chain release factor	101.727	273.488	196.438		1.42677	0.949367
1626_t	PRFA1; peptide chain release factor	54.8586	128.032	91.8362		1.22271	0.743344
1627_t	hypothetical protein	25.0607	74.6181	56.1429		1.5741	1.16368
1628_t	small subunit ribosomal protein S15Ae	2793.69	3650.33	2520.91		0.385856	-0.148229
1629_t	No_hits_found	18.1774	7.93876	13.9048		-1.19516	-0.386561
1630_t	No_hits_found	3.9739	6.9657	4.10397		0.809715	0.0464671
1631_t	No_hits_found	0	0	0		NA	NA
1632_t	hypothetical protein	12.6294	17.6318	13.4423		0.481395	0.0900004
1633_t	No_hits_found	19.3731	15.0169	16.7496		-0.367468	-0.209931
1634_t	No_hits_found	3.25179	2.10748	3.76879		-0.625714	0.212867
1635_t	hypothetical protein	30.0196	7.10474	10.3757		-2.07905	-1.5327
1636_t	LCID; limiting CO2 inducible protein	562.231	291.067	944.138		-0.949811	0.747834
1637_t	hypothetical protein	12.0156	36.2322	12.6868		1.59236	0.0784204
1638_t	hypothetical protein	212.143	163.73	312.431		-0.373716	0.5585
1639_t	LCID; limiting CO2 inducible protein	1146.67	840.136	3460.36		-0.44875	1.59348
1640_t	replication factor A1	18.2164	9.83833	12.8225		-0.888749	-0.506561
1641_t	haloacid dehalogenase-like hydrolase domain-containing protein 3	46.8283	24.7068	46.0959		-0.922472	-0.0227427
1642_t	No_hits_found	9.15868	2.59749	5.67896		-1.81802	-0.689512
1643_t	No_hits_found	27.6994	13.9138	19.5515		-0.993342	-0.502579
1644_t	hypothetical protein	15.9473	9.22054	12.7873		-0.790389	-0.3186
1645_t	inositol hexakisphosphate/diphosphoinositol-pentakisphosphate kinase [EC:2.7.4.21 2.7.4.24]	14.1044	7.37505	10.0275		-0.935424	-0.492189
1646_t	inositol hexakisphosphate/diphosphoinositol-pentakisphosphate kinase [EC:2.7.4.21 2.7.4.24]	11.6752	4.72418	6.72721		-1.30531	-0.795366
1648_t	inositol hexakisphosphate/diphosphoinositol-pentakisphosphate kinase [EC:2.7.4.21 2.7.4.24]	14.9801	8.65512	9.73135		-0.791422	-0.622336
1649_t	inositol hexakisphosphate/diphosphoinositol-pentakisphosphate kinase [EC:2.7.4.21 2.7.4.24]	6.37408	3.84838	5.44319		-0.727966	-0.227763
1650_t	No_hits_found	19.4612	7.58152	10.9225		-1.36004	-0.833296
1651_t	phosphoribosyl-ATP pyrophosphohydrolase / phosphoribosyl-AMP cyclohydrolase [EC:3.6.1.31 3.5.4.19]	26.4124	40.8158	28.5153		0.627912	0.110518
1652_t	15-cis-phytoene desaturase [EC:1.3.5.5]	87.3015	86.6953	91.1614		-0.0100531	0.0624158
1653_t	nucleolar GTP-binding protein	8.14001	8.08407	6.30826		-0.00994834	-0.367789
1654_t	nucleolar GTP-binding protein	6.33664	6.56049	4.81089		0.0500843	-0.397415
1655_t	No_hits_found	7.49208	5.24816	7.06126		-0.513555	-0.0854403
1656_t	E3 ubiquitin ligase interacting with arginine methyltransferase (ISS)	5.63503	5.19465	4.14602		-0.117398	-0.442697
1657_t	cell cycle checkpoint protein [EC:3.1.11.2]	45.177	44.0217	57.9278		-0.0373736	0.358666
1658_t	No_hits_found	3.20332	1.82407	3.52134		-0.812406	0.136559
1659_t	No_hits_found	415.917	169.578	77.124		-1.29434	-2.43104
1660_t	No_hits_found	15.1823	4.1515	7.49116		-1.87069	-1.01913
1661_t	similar to predicted protein	25.3573	5.42591	10.2234		-2.22447	-1.31053
1662_t	ribonuclease HI [EC:3.1.26.4]	3.93192	1.17049	1.5148		-1.74812	-1.37611
1663_t	hypothetical protein	23.5625	33.2695	23.4443		0.497711	-0.00725083
1664_t	No_hits_found	37.9188	19.8674	21.5237		-0.932508	-0.816985
1665_t	hypothetical protein	3.74349	2.72757	1.95388		-0.456768	-0.93804
1666_t	No_hits_found	1.43719	16.8456	1.60867		3.55105	0.162616
1667_t	uncharacterized LOC100218016	1.24852	0.993812	0.467003		-0.329176	-1.41872
1668_t	uncharacterized oxidoreductase C663.06c-like	49.1575	2.95731	22.2653		-4.05505	-1.14261
1669_t	CsgA protein (ISS)	9.43238	4.47049	7.77614		-1.07719	-0.278568
1670_t	hypothetical protein	59.9587	58.2141	47.7651		-0.0425999	-0.328012
1671_t	hypothetical protein	40.9231	44.1748	41.5198		0.110309	0.0208834
1672_t	protein BREAST CANCER SUSCEPTIBILITY 1 homolog	3.21582	0.44917	1.05886		-2.83985	-1.60268
1674_t	SORBIDRAFT_04g022750, Sb04g022750; hypothetical protein	19.7506	7.37086	9.53969		-1.42199	-1.04988
1675_t	No_hits_found	3.75662	0.252227	2.74148		-3.89664	-0.454482
1676_t	hypothetical protein	12.8358	9.76609	12.7865		-0.394316	-0.00554847
1677_t	hypothetical protein	20.2251	15.5758	16.3682		-0.376841	-0.305254
1678_t	hypothetical protein	19.8893	13.2944	16.9635		-0.581172	-0.229563
1679_t	translation initiation factor 3 subunit L	49.2933	124.319	54.065		1.33459	0.133304
1680_t	No_hits_found	78.2622	218.391	101.884		1.48053	0.38054
1681_t	No_hits_found	0	0	0		NA	NA
1682_t	hypothetical protein	15.4835	22.8912	19.403		0.56406	0.325543
1683_t	KUP3 (K+ uptake transporter 3)	1.99762	4.79044	4.51263		1.26187	1.17568
1684_t	hypothetical protein	2.24874	0.746734	2.18282		-1.59045	-0.0429239
1685_t	No_hits_found	17.7034	11.821	14.5898		-0.582671	-0.279071
1686_t	hypothetical protein	38.1215	32.4267	33.3143		-0.233424	-0.194463
1687_t	No_hits_found	2.31449	1.08816	0.843464		-1.08881	-1.4563
1688_t	No_hits_found	336.06	265.078	173.313		-0.342302	-0.95534
1689_t	hypothetical protein	0	0.0204757	0.069099		NA	NA
1690_t	hypothetical protein	0.0341957	0.205698	2.5499		2.58864	6.22049
1691_t	No_hits_found	0	0	0		NA	NA
1692_t	HYDEF; iron hydrogenase assembly protein	22.6906	7.25549	16.6023		-1.64495	-0.450714
1693_t	iron hydrogenase assembly protein	27.957	28.7521	29.1541		0.0404553	0.0604876
1694_t	HYDG; hydrogenase assembly factor	23.1999	32.2974	22.5744		0.4773	-0.0394317
1695_t	No_hits_found	18.7638	24.3367	21.8299		0.375185	0.218354
1696_t	No_hits_found	0	0	0		NA	NA
1697_t	No_hits_found	0.500539	0.124477	0.665801		-2.0076	0.411609
1698_t	NADH dehydrogenase (ubiquinone) flavoprotein 2 [EC:1.6.5.3 1.6.99.3]	128.169	166.78	130.093		0.3799	0.0214938
1699_t	uncharacterized LOC100250952	27.9813	19.0473	16.621		-0.55488	-0.751459
1700_t	No_hits_found	27.8433	6.49399	15.986		-2.10015	-0.800521
1701_t	No_hits_found	15.8661	2.86048	6.37249		-2.47162	-1.31602
1702_t	phosphoribosylaminoimidazole-succinocarboxamide synthase [EC:6.3.2.6]	15.1365	33.614	16.3289		1.15103	0.10939
1703_t	Oxa1 family transporter: inner membrane ALBINO3 chloroplast	9.52324	5.83227	6.8168		-0.707394	-0.482356
1704_t	No_hits_found	249.97	269.005	180.845		0.105877	-0.467006
1705_t	uncharacterized LOC100276173	13.7213	19.2894	11.2195		0.491384	-0.290407
1706_t	nitrogen assimilation regulatory protein	0.433018	0.14091	0.331711		-1.61965	-0.384499
1707_t	SET4; histone methyltransferase	15.7657	3.27796	7.44767		-2.26592	-1.08193
1708_t	acyl-[acyl-carrier-protein] desaturase [EC:1.14.19.2]	93.0755	84.1651	114.305		-0.145179	0.296418
1709_t	hypothetical protein	20.7353	10.3762	17.1777		-0.998814	-0.271558
1710_t	hypothetical protein	129.108	90.8325	95.3774		-0.507297	-0.436858
1711_t	No_hits_found	72.4967	92.3262	68.2598		0.348824	-0.086879
1712_t	No_hits_found	10.3085	2.698	3.84435		-1.93388	-1.42303
1713_t	exportin-T	11.5764	10.1679	8.33684		-0.187163	-0.473618
1714_t	No_hits_found	0.052373	0	0		NA	NA
1715_t	No_hits_found	0	0	0		NA	NA
1716_t	No_hits_found	0.289091	0	0.308288		NA	0.0927518
1717_t	No_hits_found	0.101336	0.042469	0		-1.25466	NA
1718_t	No_hits_found	0	0	0		NA	NA
1720_t	No_hits_found	40.1207	15.6979	28.1287		-1.35377	-0.512305
1721_t	No_hits_found	18.6803	5.14073	9.48631		-1.86147	-0.977598
1722_t	No_hits_found	28.7862	34.9207	25.5004		0.278708	-0.174855
1723_t	hypothetical protein	0.114336	0.084353	0.179155		-0.438764	0.647935
1724_t	hypothetical protein	13.5853	11.156	9.22352		-0.28423	-0.558657
1725_t	hypothetical protein	4.07885	2.77187	3.30424		-0.557303	-0.303843
1726_t	hypothetical protein	8.70074	0.238434	4.35797		-5.18948	-0.997482
1727_t	hypothetical protein	3.07568	3.57117	2.48442		0.215493	-0.307996
1728_t	SORBIDRAFT_02g023360, Sb02g023360; hypothetical protein	5.84923	2.35821	4.96766		-1.31056	-0.235679
1729_t	hypothetical protein	0.149712	0.125382	0.267465		-0.255867	0.837155
1730_t	polynucleotide 3'-phosphatase [EC:3.1.3.32]	12.3766	5.4435	14.2013		-1.18501	0.198413
1731_t	hypothetical protein	11.5914	0.212755	1.18573		-5.76772	-3.28922
1732_t	Ferric-chelate reductase	0.14219	3.43306	1.89028		4.59361	3.73271
1733_t	SORBIDRAFT_03g042540, Sb03g042540; hypothetical protein	1.39769	39.7968	30.6036		4.83154	4.45259
1734_t	Ferric-chelate reductase	7.77421	3.19505	4.59152		-1.28286	-0.759726
1735_t	peroxin-5	10.2318	7.27116	9.22428		-0.492808	-0.149558
1736_t	hypothetical protein	22.8643	11.4327	18.7406		-0.999933	-0.286929
1737_t	hypothetical protein	14.1199	6.77321	8.5761		-1.05982	-0.719337
1738_t	hypothetical protein	82.8707	31.571	77.417		-1.39226	-0.0982122
1739_t	hypothetical protein	141.582	73.4625	145.334		-0.946559	0.0377329
1740_t	No_hits_found	11.4071	3.55528	8.35604		-1.6819	-0.449043
1741_t	No_hits_found	10.9488	5.65845	8.1311		-0.952291	-0.429248
1742_t	citrate synthase [EC:2.3.3.1]	27.7332	20.5014	22.1996		-0.435889	-0.321081
1743_t	titin [EC:2.7.11.1]	10.5402	2.96937	4.11502		-1.82767	-1.35693
1744_t	CYP710B1; cytochrome P450, C-22 desaturase	136.492	88.6629	80.0221		-0.622409	-0.770341
1745_t	hypothetical protein	13.3824	13.84	12.9371		0.0485083	-0.0488247
1746_t	hypothetical protein	3.59516	0.811486	2.23706		-2.14742	-0.684451
1747_t	PP2A regulatory subunit TAP46-like	10.6568	10.0555	8.48748		-0.0837976	-0.328371
1748_t	hypothetical protein	55.045	14.1393	16.6783		-1.9609	-1.72264
1749_t	CCR4-NOT transcription complex subunit 3	34.4525	29.3185	27.8866		-0.232796	-0.305036
1750_t	CCR4-NOT transcription complex subunit 3	0.73529	0	0.33834		NA	-1.11984
1751_t	hypothetical protein	39.4647	28.2726	23.3638		-0.481157	-0.756285
1752_t	enhancer of yellow 2 transcription factor	102.373	120.499	96.7979		0.235188	-0.0807908
1753_t	hypothetical protein	28.1399	39.8234	24.284		0.500996	-0.212615
1754_t	putative glutathione S-transferase	97.8982	92.0033	90.2382		-0.0895977	-0.117545
1755_t	hypothetical protein	31.6297	15.0972	21.4872		-1.067	-0.557806
1756_t	FAP126; flagellar associated protein	0	0.45257	0		NA	NA
1757_t	PRPS16; plastid ribosomal protein S16	115.655	567.104	317.374		2.29379	1.45636
1758_t	DNA replication ATP-dependent helicase Dna2 [EC:3.6.4.12]	12.1689	1.73104	4.56144		-2.81349	-1.41564
1759_t	gpm46; LOC100304358	3.19424	1.82499	1.57545		-0.807584	-1.01971
1760_t	No_hits_found	9.2672	7.54446	5.59182		-0.296716	-0.728815
1761_t	No_hits_found	1.93492	0.384806	0.938609		-2.33007	-1.04368
1762_t	hypothetical protein	1.066	0.079299	0.167466		-3.74875	-2.67026
1763_t	hypothetical protein	8.29082	4.39673	6.01454		-0.915084	-0.463061
1764_t	hypothetical protein	13.4459	20.2122	11.4293		0.588067	-0.234424
1765_t	shikimate kinase [EC:2.7.1.71]	31.9005	58.1764	32.0501		0.866855	0.00674961
1766_t	NADH dehydrogenase (ubiquinone) Fe-S protein 1 [EC:1.6.5.3 1.6.99.3]	70.0564	60.472	57.6521		-0.212248	-0.281143
1767_t	NADH dehydrogenase (ubiquinone) Fe-S protein 1 [EC:1.6.5.3 1.6.99.3]	70.7474	67.5845	110.155		-0.0659831	0.638783
1769_t	No_hits_found	150.801	27.4569	44.1184		-2.4574	-1.77319
1771_t	lipoxygenase [EC:1.13.11.12]	11.3694	5.56222	8.49543		-1.03142	-0.420391
1772_t	E3 ubiquitin-protein ligase RFWD2 [EC:6.3.2.19]	83.3788	13.8527	39.91		-2.58951	-1.06293
1773_t	hypothetical protein	47.2286	9.64543	25.7302		-2.29174	-0.876197
1774_t	26S proteasome regulatory subunit T5	72.1871	86.296	82.782		0.257553	0.197576
1775_t	hypothetical protein	29.5531	15.5148	17.7727		-0.929661	-0.733644
1776_t	tetratricopeptide repeat protein 27 homolog	7.72582	6.24342	7.20239		-0.307351	-0.101214
1777_t	PtrPHT1-7; high affinity inorganic phosphate transporter	0.664226	0.3043	0.580754		-1.12618	-0.193748
1778_t	hypothetical protein	7.56359	6.68349	6.88184		-0.178469	-0.136277
1779_t	light-harvesting complex II chlorophyll a/b binding protein 1	9.60067	3.2077	5.53193		-1.58159	-0.795351
1780_t	hypothetical protein	0.613317	0	0.077381		NA	-2.98658
1781_t	class V aminotransferase	15.7561	14.8718	18.2529		-0.0833329	0.212212
1782_t	No_hits_found	0.35825	0.134874	0.43042		-1.40936	0.264777
1783_t	No_hits_found	0.566996	0.0590123	0.693117		-3.26425	0.28976
1784_t	hypothetical protein	58.9071	55.111	52.6123		-0.0961007	-0.163041
1785_t	No_hits_found	170.443	243.468	139.528		0.514443	-0.288742
1786_t	Dioxygenase RAMOSUS1	11.0491	1.36082	2.0618		-3.02138	-2.42195
1787_t	hypothetical protein	10.983	4.59945	7.98746		-1.25574	-0.459461
1788_t	ALK1; aurora-like kinase	0	0	0		NA	NA
1789_t	TEF11; S-isoprenylcysteine O-methyltransferase	0.12639	1.1296	0.304371		3.15986	1.26795
1790_t	No_hits_found	0.0877493	0.999937	0.628073		3.51038	2.83947
1791_t	No_hits_found	0.557752	0.304773	0.591781		-0.871889	0.0854405
1792_t	No_hits_found	17.7927	4.60168	6.79857		-1.95105	-1.38798
1793_t	No_hits_found	2.43467	1.6368	2.19878		-0.572847	-0.147021
1794_t	hypothetical protein	39.4743	14.2885	22.5903		-1.46606	-0.80521
1795_t	mannosyl-oligosaccharide glucosidase [EC:3.2.1.106]	34.8257	12.5456	16.7446		-1.47297	-1.05645
1796_t	dTMP kinase [EC:2.7.4.9]	32.5622	25.9362	22.6976		-0.32823	-0.520658
1797_t	hypothetical protein	56.9021	103.041	50.5759		0.856669	-0.170031
1798_t	hypothetical protein	27.9051	45.647	20.1555		0.709988	-0.469358
1799_t	hypothetical protein	43.2365	26.2298	22.6319		-0.721039	-0.933888
1800_t	No_hits_found	47.6326	28.752	25.8333		-0.728286	-0.882715
1801_t	hypothetical protein	44.8091	48.5818	49.6376		0.116624	0.14764
1802_t	No_hits_found	62.6314	7.62799	24.8874		-3.03751	-1.33147
1803_t	hypothetical protein	12.7176	4.37292	8.52432		-1.54016	-0.577168
1804_t	cardiolipin-specific phospholipase [EC:3.1.1.-]	8.48207	3.05283	4.67905		-1.47427	-0.8582
1805_t	No_hits_found	86.331	158.179	90.8585		0.873604	0.0737437
1806_t	Leucine-rich repeat (LRR) family protein	14.6256	12.006	10.318		-0.284744	-0.503336
1807_t	No_hits_found	0	0	0		NA	NA
1808_t	No_hits_found	0	0	0		NA	NA
1810_t	No_hits_found	15.0358	17.2703	21.1317		0.199893	0.491011
1811_t	No_hits_found	40.2884	38.4756	35.5266		-0.0664188	-0.181464
1812_t	hypothetical protein	0	0	0.039678		NA	NA
1813_t	No_hits_found	50.1921	12.3024	13.6448		-2.02852	-1.87911
1814_t	20S proteasome subunit beta 1 [EC:3.4.25.1]	52.029	71.0225	55.5668		0.448961	0.094908
1815_t	CNX1C; molybdopterin biosynthesis protein	41.8166	57.9554	49.5293		0.470869	0.244207
1816_t	No_hits_found	26.6569	9.00017	13.7763		-1.56648	-0.952318
1817_t	hypothetical protein	24.031	11.1946	16.8675		-1.10209	-0.510651
1818_t	No_hits_found	153.958	176.221	198.421		0.194843	0.366025
1819_t	acetyl-CoA carboxylase biotin carboxyl carrier protein	195.882	219.065	236.041		0.161374	0.269051
1820_t	adenosylhomocysteinase [EC:3.3.1.1]	12.1597	8.53395	10.4521		-0.510819	-0.218307
1821_t	Lytic transglycosylase catalytic	3.99452	4.92603	4.36499		0.302404	0.127956
1822_t	F-type H+-transporting ATPase subunit d [EC:3.6.3.14]	127.668	200.217	134.61		0.649163	0.0763918
1823_t	MSCL2; hypothetical protein	16.1924	6.15728	9.43208		-1.39495	-0.779671
1824_t	large subunit ribosomal protein L9e	1746.96	1894.97	1512.83		0.11733	-0.207595
1825_t	ApaG protein	52.5804	22.1545	26.627		-1.24693	-0.981635
1826_t	hypothetical protein	53.445	33.3576	44.6723		-0.680038	-0.258674
1827_t	hypothetical protein	21.9285	28.7307	16.7396		0.38979	-0.389537
1828_t	1,4-dihydroxy-2-naphthoate polyprenyltransferase, chloroplastic-like	37.9989	60.2589	31.8322		0.665218	-0.255469
1829_t	No_hits_found	0	0	0		NA	NA
1830_t	hypothetical protein	3.62024	2.72965	2.92121		-0.407372	-0.309519
1831_t	hypothetical protein	12.6958	6.84405	12.6101		-0.891435	-0.00977811
1832_t	hypothetical protein	1839.64	2108.93	1604.35		0.197093	-0.197434
1833_t	hypothetical protein	19.6781	5.04321	7.50237		-1.96417	-1.39117
1834_t	hypothetical protein	35.1333	10.6604	19.1418		-1.72058	-0.876114
1835_t	kelch domain-containing protein 3-like	61.9894	36.2752	46.6764		-0.773039	-0.409328
1836_t	No_hits_found	10.3249	6.74657	6.76749		-0.6139	-0.609433
1837_t	CYP747A1; cytochrome P450	9.93313	4.15391	8.1549		-1.25778	-0.284582
1838_t	CYP747A1; cytochrome P450	55.8807	4.85017	39.4864		-3.52624	-0.500994
1839_t	No_hits_found	1.29524	0	0		NA	NA
1840_t	No_hits_found	1.44393	0.0403883	0.108796		-5.15992	-3.73031
1841_t	60S ribosome subunit biogenesis protein NIP7	76.5133	146.494	125.788		0.937061	0.717216
1842_t	transmembrane protein	34.2579	31.3553	29.0941		-0.127727	-0.235712
1843_t	MRPL18; Putative mitochondrial ribosomal protein L18	113.775	169.697	114.256		0.576777	0.00608659
1844_t	hypothetical protein	21.061	23.6385	17.9219		0.166562	-0.232855
1845_t	No_hits_found	0	0	0.035396		NA	NA
1846_t	No_hits_found	0.0501193	0.065816	0.0969007		0.393071	0.951139
1847_t	No_hits_found	0.924341	0.102714	0.244161		-3.16979	-1.92059
1848_t	U3 small nucleolar RNA-associated protein 25	10.6005	10.6785	8.13496		0.0105699	-0.381928
1849_t	No_hits_found	9.35768	11.4475	9.08892		0.290812	-0.0420423
1850_t	ribosome biogenesis protein BMS1	13.1756	14.4379	8.4944		0.131987	-0.633287
1851_t	ribosome biogenesis protein BMS1	8.57554	9.78497	6.41954		0.190341	-0.417756
1852_t	No_hits_found	11.9372	22.5883	16.5206		0.920109	0.468797
1853_t	inversin protein alternative isoform	3.77824	1.09775	1.36593		-1.78317	-1.46783
1854_t	hypothetical protein	7.10014	3.71428	4.30747		-0.934764	-0.721004
1855_t	hypothetical protein	1.04359	0.333408	0.373647		-1.64619	-1.48181
1856_t	No_hits_found	16.7603	5.19832	8.71276		-1.68893	-0.943844
1857_t	No_hits_found	34.2851	18.8376	20.1223		-0.863971	-0.768785
1858_t	No_hits_found	14.6746	4.34269	5.55852		-1.75666	-1.40055
1859_t	No_hits_found	2.58912	1.18126	3.24047		-1.13214	0.323744
1860_t	No_hits_found	11.6967	3.13294	5.91556		-1.90051	-0.983517
1861_t	hypothetical protein	20.6463	17.0366	15.4437		-0.277246	-0.418867
1862_t	No_hits_found	0	0	0		NA	NA
1863_t	No_hits_found	1.59482	1.92961	2.28436		0.274919	0.518398
1864_t	No_hits_found	0.061701	0.112378	0.155476		0.864998	1.33333
1865_t	beta-1,4-mannosyltransferase [EC:2.4.1.142]	18.1798	15.192	17.127		-0.259026	-0.0860596
1866_t	No_hits_found	15.5082	6.80129	17.0236		-1.18915	0.1345
1867_t	No_hits_found	0.687874	1.64589	2.41137		1.25865	1.80964
1868_t	No_hits_found	12.7958	4.45248	8.21687		-1.523	-0.639014
1869_t	hypothetical protein	0	0	0.0329723		NA	NA
1870_t	AraC family transcriptional regulator	53.0422	0.378181	1.21978		-7.13192	-5.44245
1872_t	acetamidase/formamidase	50.5351	0	0.862821		NA	-5.87208
1873_t	hypothetical protein	21.241	1.9828	7.48804		-3.42124	-1.50419
1874_t	hypothetical protein	16.7821	1.10621	6.32107		-3.92323	-1.40868
1875_t	hypothetical protein	9.88231	0.576063	2.11727		-4.10055	-2.22264
1876_t	coproporphyrinogen III oxidase [EC:1.3.3.3]	13.2915	30.2687	59.9729		1.18733	2.17381
1877_t	coproporphyrinogen III oxidase [EC:1.3.3.3]	79.5787	117.733	116.468		0.565064	0.549476
1878_t	hypothetical protein	251.466	433.004	361.463		0.784017	0.523483
1879_t	No_hits_found	7.38036	3.68369	3.87897		-1.00254	-0.928016
1880_t	YggT family protein	175.628	224.156	224.634		0.35198	0.355054
1881_t	No_hits_found	0	0	0		NA	NA
1882_t	hypothetical protein	9.73559	6.97847	8.50432		-0.480358	-0.195072
1883_t	hypothetical protein	73.0867	53.6296	70.4853		-0.446579	-0.0522876
1884_t	No_hits_found	1.37852	0.183537	0.482404		-2.90897	-1.5148
1885_t	hypothetical protein	4.36882	1.25268	2.1829		-1.80223	-1.001
1886_t	emb1441; zinc knuckle (CCHC-type) family protein	10.4312	10.3124	10.5165		-0.0165282	0.0117444
1887_t	hypothetical protein	7.11882	6.05242	6.89497		-0.234125	-0.046093
1888_t	protein disulfide-isomerase A1 [EC:5.3.4.1]	113.044	147.126	120.737		0.380163	0.0949815
1889_t	protein disulfide-isomerase A1 [EC:5.3.4.1]	149.072	177.48	135.273		0.251645	-0.140137
1890_t	No_hits_found	3.53805	1.79703	3.58353		-0.977342	0.0184283
1891_t	small GTP-binding protein	7.37356	2.36419	4.25973		-1.64102	-0.791601
1892_t	hypothetical protein	21.7621	14.1278	17.5338		-0.62328	-0.31168
1893_t	Magnesium transporter	3.88089	1.79615	2.82098		-1.11148	-0.460194
1894_t	5'-3' exoribonuclease 2 [EC:3.1.13.-]	62.786	29.8773	34.8001		-1.07139	-0.851354
1895_t	similar to predicted protein	19.346	10.979	18.9279		-0.817291	-0.0315196
1896_t	hypothetical protein	12.2822	10.4644	11.4825		-0.231081	-0.0971392
1897_t	phosphodiesterase	37.5517	29.4866	36.5885		-0.348817	-0.0374857
1898_t	hypothetical protein	26.7374	13.9097	17.0806		-0.94277	-0.646501
1899_t	hypothetical protein	21.19	8.00881	13.298		-1.40372	-0.672176
1900_t	No_hits_found	17.8398	8.19509	10.7577		-1.12227	-0.729731
1901_t	hypothetical protein	24.7047	33.5228	27.6686		0.440358	0.163464
1902_t	bud site selection protein 31	59.9345	66.2755	66.1072		0.145087	0.141419
1903_t	regulator of nonsense transcripts 2	31.5147	16.3836	24.37		-0.943774	-0.370917
1904_t	regulator of nonsense transcripts 2	18.9784	10.2378	14.4433		-0.890453	-0.393958
1905_t	hypothetical protein	16.802	5.12916	6.75733		-1.71184	-1.31411
1906_t	similar to FAN protein	15.9863	5.0652	9.95873		-1.65815	-0.682806
1907_t	hypothetical protein	9.19335	11.8276	10.2182		0.363494	0.152478
1908_t	cicesa; CiCesA protein	71.7418	46.007	62.1808		-0.64096	-0.206345
1909_t	hypothetical protein	110.202	126.718	157.829		0.20148	0.518221
1910_t	hypothetical protein	0	0	0		NA	NA
1911_t	No_hits_found	9.14811	1.8477	3.33669		-2.30774	-1.45506
1912_t	No_hits_found	5.85704	1.51808	1.53414		-1.94792	-1.93274
1913_t	No_hits_found	3.06217	0.532191	3.07287		-2.52454	0.0050358
1914_t	related to CaP19.12773 on same contig	175.477	68.6842	95.7786		-1.35323	-0.873504
1915_t	light-harvesting complex II chlorophyll a/b binding protein 7	26.2014	34.5579	31.9644		0.399372	0.286825
1916_t	legumain [EC:3.4.22.34]	74.5578	14.1811	45.6108		-2.39439	-0.708984
1917_t	hypothetical protein	35.0915	25.0668	27.8866		-0.485346	-0.331548
1918_t	hypothetical protein	15.606	14.9734	11.369		-0.0597028	-0.457004
1919_t	superoxide dismutase, Fe-Mn family [EC:1.15.1.1]	238.772	29.626	18.9753		-3.0107	-3.65344
1921_t	hypothetical protein	12.6246	13.8325	11.8015		0.131819	-0.0972754
1922_t	importin-9-like	12.6689	7.71192	8.53477		-0.71613	-0.569868
1923_t	hypothetical protein	13.2257	17.9895	11.4439		0.44381	-0.208761
1924_t	hypothetical protein	205.848	183.653	282.504		-0.164596	0.45669
1925_t	hypothetical protein	30.382	69.6081	45.4386		1.19604	0.580701
1926_t	hypothetical protein	0.542498	0.027345	0.215684		-4.31027	-1.3307
1927_t	NADH-quinone oxidoreductase subunit G [EC:1.6.5.3]	4.41838	2.25127	4.80068		-0.97278	0.119722
1928_t	hypothetical protein	28.8499	16.6595	28.4207		-0.792223	-0.0216261
1929_t	NADH-quinone oxidoreductase subunit G [EC:1.6.5.3]	10.8491	4.84553	6.17888		-1.16284	-0.812152
1930_t	light-harvesting complex II chlorophyll a/b binding protein 5	2286.51	2562.25	3490.12		0.164262	0.610125
1931_t	cohesin complex subunit SCC1	32.5416	12.1218	13.6906		-1.42468	-1.2491
1932_t	DNA polymerase delta subunit 2	26.4385	16.1285	22.2526		-0.713021	-0.248667
1933_t	TPR6; tetratricopeptide repeat protein, circadian expression	47.7898	45.6311	42.3531		-0.0666873	-0.174236
1934_t	No_hits_found	7.0025	6.29534	6.59363		-0.153586	-0.0867983
1935_t	transcription initiation factor TFIIB	28.0358	26.3566	35.3327		-0.0891065	0.333734
1936_t	hypothetical protein	36.8384	65.9735	40.2095		0.840677	0.126326
1937_t	hypothetical protein	63.664	44.8477	46.3931		-0.505443	-0.456567
1938_t	microtubule-associated serine/threonine kinase [EC:2.7.11.1]	11.2484	4.16974	6.55731		-1.43169	-0.778538
1939_t	microtubule-associated serine/threonine kinase [EC:2.7.11.1]	10.0265	3.90314	6.21686		-1.3611	-0.689554
1940_t	hypothetical protein	4.85028	0.0629783	3.55886		-6.26707	-0.446653
1941_t	large subunit ribosomal protein L44e	2302.41	3000.59	2292.88		0.382101	-0.00598538
1942_t	hypothetical protein	140.933	144.937	118.538		0.0404162	-0.249661
1943_t	5'-3' exoribonuclease 2 [EC:3.1.13.-]	8.66221	4.32288	5.93158		-1.00274	-0.546318
1944_t	5'-3' exoribonuclease 2 [EC:3.1.13.-]	8.60296	4.65611	5.01634		-0.885708	-0.778197
1945_t	5'-3' exoribonuclease 2 [EC:3.1.13.-]	18.6671	10.1168	12.2919		-0.883746	-0.602795
1946_t	hypothetical protein	47.8513	71.9035	53.7411		0.587504	0.167469
1947_t	translation initiation factor 2 subunit 1	58.0387	132.495	67.6287		1.19085	0.22062
1948_t	photosystem II PsbW protein	3414.95	3225.56	4681.46		-0.0823159	0.455094
1949_t	hypothetical protein	28.6311	22.1668	23.0398		-0.36918	-0.313454
1950_t	clpD; ClpD chaperone, Hsp100 family	40.1382	5.83992	12.02		-2.78096	-1.73954
1951_t	pathogenesis-related genes transcriptional activator	0	0.0205387	0		NA	NA
1952_t	cationic amino acid transporter, putative	24.9792	13.5788	16.0715		-0.879371	-0.636224
1953_t	AOC5; cationic amino acid transporter	14.1433	5.96772	10.0667		-1.24487	-0.490533
1955_t	DNA polymerase zeta subunit [EC:2.7.7.7]	5.04938	1.02072	2.07437		-2.30652	-1.28343
1956_t	VASHH1; histone H3 Lys 36 methyltransferase/ASH1	28.4104	8.0777	13.1668		-1.8144	-1.10952
1957_t	charged multivesicular body protein 3	76.8833	68.2778	73.2772		-0.171254	-0.0693054
1958_t	No_hits_found	13.6439	7.23293	10.2936		-0.915605	-0.406507
1959_t	No_hits_found	0.650957	0.083036	0.262723		-2.97075	-1.30902
1960_t	hypothetical protein	0.099377	0.0868803	0.0867177		-0.193882	-0.196586
1961_t	putative TOM20 (ISS)	123.535	197.778	153.346		0.678962	0.311871
1962_t	succinate dehydrogenase (ubiquinone) flavoprotein subunit [EC:1.3.5.1]	97.6053	118.95	77.443		0.285327	-0.333825
1963_t	hypothetical protein	24.1449	53.9023	22.6247		1.15863	-0.0938185
1964_t	superoxide dismutase, Fe-Mn family [EC:1.15.1.1]	283.543	161.907	259.713		-0.8084	-0.126652
1965_t	No_hits_found	628.416	998.469	652.065		0.667997	0.0532952
1966_t	F-type H+-transporting ATPase oligomycin sensitivity conferral protein [EC:3.6.3.14]	272.636	420.731	275.391		0.625921	0.0145034
1967_t	hypothetical protein	9.28376	7.29007	7.65163		-0.348776	-0.278941
1968_t	kinetochore protein Spc24, animal type	54.3396	20.1211	23.253		-1.4333	-1.22459
1969_t	mediator of RNA polymerase II transcription subunit 13	7.02118	2.42626	3.96614		-1.53298	-0.823976
1970_t	CPLD18; hypothetical protein	18.9805	8.90191	11.2381		-1.09234	-0.756126
1971_t	SCO1 cytochrome c oxidase assembly factor	20.2821	29.7604	20.4007		0.553184	0.0084085
1972_t	RING finger protein 113A	24.8116	22.9033	19.2176		-0.115457	-0.368583
1973_t	DnaJ homolog subfamily C member 9	32.0443	19.7218	19.6107		-0.700279	-0.708423
1974_t	CGL46; hypothetical protein	34.9644	11.4634	13.1149		-1.60886	-1.41468
1975_t	COMPASS component SWD3	17.5356	12.6931	13.0413		-0.466241	-0.427199
1976_t	nucleolar protein 4	9.77115	9.47638	6.34257		-0.0441927	-0.623462
1977_t	mRNA-capping enzyme [EC:2.7.7.50 3.1.3.33]	17.1622	12.0025	16.459		-0.515905	-0.0603629
1978_t	No_hits_found	3.91358	2.55156	3.03206		-0.617112	-0.368191
1979_t	No_hits_found	1.05832	0.144522	0.156704		-2.87241	-2.75566
1980_t	aspartate aminotransferase, mitochondrial [EC:2.6.1.1]	21.3124	41.8475	29.0184		0.973448	0.445273
1981_t	hypothetical protein	69.2806	82.9828	63.4817		0.260361	-0.126111
1982_t	hypothetical protein	94.1468	71.4051	105.71		-0.398884	0.167132
1983_t	hypothetical protein	17.0427	17.2237	17.3214		0.0152411	0.0234049
1984_t	SWI/SNF related-matrix-associated actin-dependent regulator of chromatin subfamily C	22.3545	12.2867	14.9066		-0.863475	-0.584618
1985_t	SWI/SNF related-matrix-associated actin-dependent regulator of chromatin subfamily C	17.239	9.93509	11.8533		-0.795072	-0.540388
1986_t	hypothetical protein	24.4512	8.39955	13.334		-1.54152	-0.874793
1987_t	HSP20 family protein	2.25705	2.17747	1.64643		-0.0517854	-0.455097
1988_t	threonine dehydratase [EC:4.3.1.19]	21.2191	15.8595	16.1963		-0.420012	-0.389702
1989_t	DNA-directed RNA polymerase II subunit RPB1 [EC:2.7.7.6]	23.2482	14.7267	16.0924		-0.658681	-0.53074
1990_t	DNA-directed RNA polymerase II subunit RPB1 [EC:2.7.7.6]	28.7713	18.3069	21.0202		-0.652246	-0.452857
1991_t	No_hits_found	101.467	47.0039	45.4844		-1.11016	-1.15756
1992_t	chromosome transmission fidelity protein 8	109.3	59.1789	59.4028		-0.885144	-0.879694
1993_t	ODA14; outer dynein arm-docking complex subunit 3	21.3046	12.1864	15.1933		-0.805889	-0.487731
1994_t	tropine dehydrogenase [EC:1.1.1.206]	46.1415	56.5246	47.148		0.292813	0.0311325
1995_t	hypothetical protein	36.8845	16.0984	27.5425		-1.1961	-0.421354
1996_t	hypothetical protein	39.4526	32.008	28.8823		-0.301691	-0.449934
1997_t	serine/threonine-protein kinase CTR1 [EC:2.7.11.1]	45.8129	20.2075	23.9844		-1.18086	-0.933658
1998_t	uncharacterized LOC100262774	7.06458	10.4604	8.00427		0.566261	0.180166
1999_t	hypothetical protein	115.127	185.819	76.6945		0.690666	-0.586034
2000_t	MTP2; CDF transporter, membrane protein	12.6517	9.11415	8.42639		-0.473153	-0.586346
2001_t	Brox, 0610010K06Rik; BRO1 domain and CAAX motif containing	18.2947	11.6421	14.827		-0.652074	-0.303194
2002_t	alkylated DNA repair protein alkB homolog 8-like	8.70932	6.75005	5.71298		-0.367661	-0.608318
2003_t	cellular apoptosis susceptibility/chromosome segregation 1-like protein	22.2372	18.5821	19.1123		-0.259059	-0.218472
2004_t	uroporphyrinogen decarboxylase [EC:4.1.1.37]	39.2086	50.4379	44.4732		0.36334	0.181766
2005_t	CGL66; hypothetical protein	36.4448	33.126	25.7405		-0.137751	-0.501675
2006_t	No_hits_found	58.17	88.6835	53.84		0.608391	-0.111596
2007_t	hypothetical protein	19.7088	13.0458	19.7356		-0.595248	0.00196391
2008_t	hypothetical protein	128.338	194.861	125.655		0.6025	-0.0304765
2009_t	cytochrome-b5 reductase [EC:1.6.2.2]	47.5356	52.7813	44.7128		0.15102	-0.0883183
2010_t	VPS55; vacuolar trafficking protein	33.9069	24.3458	28.0307		-0.477907	-0.27457
2011_t	No_hits_found	21.6421	4.91392	7.05742		-2.1389	-1.61663
2012_t	hypothetical protein	14.7653	19.9259	15.3465		0.432433	0.055699
2013_t	hypothetical protein	20.6726	19.1848	17.1089		-0.107753	-0.272967
2014_t	ankyrin repeat-containing protein	10.8366	9.57469	9.05601		-0.178611	-0.258961
2015_t	peroxin-1	5.15669	1.99421	3.79311		-1.37062	-0.443066
2016_t	6-phosphofructokinase [EC:2.7.1.11]	5.48818	1.58672	2.23104		-1.79028	-1.29861
2017_t	peptidase S9, prolyl oligopeptidase active site region	28.1747	18.5516	31.9693		-0.60286	0.182286
2018_t	glutamyl-tRNA synthetase [EC:6.1.1.17]	69.215	75.0822	87.1968		0.117388	0.333191
2019_t	lipoic acid synthetase [EC:2.8.1.8]	45.3021	36.5538	43.6787		-0.309555	-0.0526463
2020_t	U3 small nucleolar RNA-associated protein 6	5.87395	7.87005	4.92898		0.422041	-0.253041
2022_t	Os03g0270200	49.65	35.9946	38.2327		-0.464012	-0.376988
2023_t	hypothetical protein	26.7293	12.3952	15.9511		-1.10863	-0.74476
2024_t	V-type H+-transporting ATPase subunit B [EC:3.6.3.14]	141.156	112.878	113.807		-0.322521	-0.310703
2025_t	hypothetical protein	38.5295	23.5707	29.1952		-0.708966	-0.400231
2026_t	hypothetical protein	54.7988	143.822	166.197		1.39207	1.60068
2027_t	hypothetical protein	287.715	173.375	584.838		-0.730747	1.0234
2028_t	hypothetical protein	9.42107	8.89322	7.25209		-0.0831858	-0.377494
2029_t	formate--tetrahydrofolate ligase [EC:6.3.4.3]	113.44	116.93	187.133		0.0437176	0.722135
2030_t	TPR Domain containing protein	8.97421	4.75367	4.5381		-0.916745	-0.983696
2031_t	hypothetical protein	61.814	26.4658	48.8844		-1.2238	-0.338559
2032_t	ubiquinone/menaquinone biosynthesis methyltransferase [EC:2.1.1.163 2.1.1.201]	20.6085	26.0867	19.6164		0.340074	-0.0711831
2033_t	phosphatidylinositol glycan, class O	4.35294	1.497	2.85509		-1.53991	-0.608452
2034_t	hypothetical protein	8.87967	8.68663	8.29804		-0.0317101	-0.0977362
[truncated: 10,772 more rows]
