# Supplementary material for: Cellular response of Parachlorella kessleri to a solid surface culture environment
Source: Front Plant Sci. 2023 Jun 5;14:1175080. doi: 10.3389/fpls.2023.1175080 (PMC10277731; doi:10.3389/fpls.2023.1175080)
Supplement: Supplementary file 9 [file Table_8.xlsx]

## Sheet: Sheet1
Table S8: Expression levels of upregulated genes.
Parachlorella gene ID*	Predict function*	12 h / 0 h			24 h / 0 h			24 h / 12 h
		log2 fold change	padj**		log2 fold change	padj**		log2 fold change	padj**
533_t	No_hits_found	12.5533	2.63924e-14		11.745	1.51168e-11		-0.808236	0.745432
10690_t	SET4; histone methyltransferase	10.4829	4.02832e-24		10.2842	1.30417e-22		-0.198741	0.838611
5168_t	hypothetical protein	9.241	4.54767e-06		9.09998	7.72033e-05		-0.141019	0.971227
1259_t	No_hits_found	8.85603	1.08795e-06		8.73863	1.92025e-05		-0.117399	0.975009
2354_t	S-adenosylmethionine uptake transporter	8.57598	1.28004e-07		7.54613	4.97919e-05		-1.02984	0.668028
8082_t	No_hits_found	7.35801	3.83671e-06		4.70536	0.0249326		-2.65265	0.151868
7612_t	No_hits_found	6.85456	0.000117301		4.43403	0.0734519		-2.42053	0.181096
9884_t	No_hits_found	6.84053	0.00522737		7.51156	0.0129358		0.671033	0.84759
6325_t	hypothetical protein	6.38736	2.16173e-07		5.32175	0.000209615		-1.0656	0.563052
9350_t	No_hits_found	6.08959	8.28665e-06		5.4554	0.000685694		-0.634195	0.770838
1733_t	SORBIDRAFT_03g042540, Sb03g042540; hypothetical protein	5.50931	2.29222e-07		4.86609	7.23744e-05		-0.643215	0.70111
1732_t	Ferric-chelate reductase	5.4324	0.0019929		4.28464	0.0735288		-1.14775	0.623385
8669_t	hypothetical protein	5.42637	0.00468277		4.23451	0.122112		-1.19187	0.576448
3771_t	CYP55B1; cytochrome P450, nitric oxide reductase	5.19058	0.00386597		5.01327	0.0293743		-0.177312	0.959835
11246_t	No_hits_found	5.13727	3.14755e-15		5.13499	3.20289e-14		-0.00227611	0.999186
4473_t	No_hits_found	5.08742	0.0230448		3.14871	0.41108		-1.93872	0.472829
7742_t	hypothetical protein	5.03107	2.66916e-05		3.83367	0.0116627		-1.1974	0.492423
12891_t	No_hits_found	4.97261	2.85464e-05		3.815	0.0113333		-1.15762	0.5053
3772_t	CYP55B1; cytochrome P450, nitric oxide reductase	4.91689	1.17533e-05		4.84898	0.00016726		-0.0679027	0.968914
10332_t	natural resistance-associated macrophage protein	4.79849	1.7526e-05		3.95322	0.00380265		-0.84527	0.608697
3733_t	No_hits_found	4.67632	0.000837047		3.52031	0.0642615		-1.156	0.572813
3704_t	No_hits_found	4.5834	0.0363877		5.00827	0.0808951		0.424868	0.888104
8179_t	probable LRR receptor-like serine/threonine-protein kinase At4g08850-like	4.54559	0.0241335		5.71423	0.0184425		1.16864	0.588858
9990_t	oligopeptide transporter, putative	4.51818	4.65994e-09		4.94236	1.48642e-09		0.424178	0.694556
10814_t	peptidoglycan-binding protein LysM	4.37649	0.0549816		4.81984	0.110253		0.443356	0.8894
9558_t	No_hits_found	4.2537	9.8095e-10		2.13094	0.0230854		-2.12275	0.00609784
12074_t	PTA1; proton/phosphate symporter	4.20072	5.00104e-17		2.7595	1.29153e-06		-1.44121	0.015149
9991_t	oligopeptide transporter OPT family	4.17151	4.03364e-05		4.27954	0.000267623		0.108025	0.95959
6388_t	probable beta-1,3-galactosyltransferase 12-like	4.10484	0.0289118		4.218	0.0924641		0.113165	0.967604
2395_t	No_hits_found	4.07761	0.00551149		5.65225	0.000717472		1.57464	0.441077
10066_t	No_hits_found	4.0735	1.62538e-06		0.634144	0.76095		-3.43936	0.000122012
1790_t	No_hits_found	4.05053	0.0707621		3.14859	0.37443		-0.901942	0.745065
8396_t	No_hits_found	4.03853	0.0127296		1.91464	0.49669		-2.1239	0.309598
9775_t	histone H4	3.98954	0.0730789		4.77345	0.0963439		0.783916	0.774347
3450_t	Rieske (2Fe-2S) domain-containing protein	3.9739	0.026207		6.16627	0.00253321		2.19237	0.307007
1160_t	No_hits_found	3.91522	7.26051e-05		2.23299	0.109765		-1.68223	0.18915
9755_t	histone H2B	3.89891	5.19935e-07		2.13697	0.0519757		-1.76194	0.0335945
6685_t	No_hits_found	3.84055	0.000549769		2.19334	0.179246		-1.64721	0.261125
2438_t	No_hits_found	3.80279	5.49912e-15		2.08694	0.000469978		-1.71585	0.000907549
12444_t	Apolipoprotein D	3.80095	1.76925e-10		4.81957	1.63915e-15		1.01861	0.0950551
2577_t	hypothetical protein	3.72543	3.65905e-06		1.70071	0.170966		-2.02472	0.0194114
6740_t	No_hits_found	3.68063	0.0588447		0.284179	0.956483		-3.39645	0.148753
7019_t	solute carrier family 39 (zinc transporter), member 1/2/3	3.67555	4.52811e-11		4.056	3.08968e-12		0.380456	0.661322
10109_t	No_hits_found	3.6629	0.0149799		-0.277957	0.956633		-3.94085	0.0375037
4416_t	No_hits_found	3.59138	0.0782939		0.256395	0.967907		-3.33499	0.178934
4265_t	No_hits_found	3.57119	0.000234512		0.689598	0.777334		-2.88159	0.00535795
11679_t	No_hits_found	3.56798	5.8939e-06		3.48687	0.000109263		-0.0811122	0.94698
11966_t	uncharacterized LOC100527593	3.56686	0.00160439		3.77087	0.0058696		0.204018	0.917948
12054_t	glutathione dehydrogenase (ascorbate) (EC:1.8.5.1)	3.54416	0.0160201		5.08468	0.0023241		1.54052	0.29575
12222_t	hypothetical protein	3.39666	2.53363e-13		1.49439	0.0151309		-1.90227	0.0002623
6001_t	No_hits_found	3.39295	0.00709397		1.52948	0.498703		-1.86348	0.215721
2278_t	cathepsin H [EC:3.4.22.16]	3.34609	2.01786e-05		1.4663	0.233452		-1.87979	0.0388383
6662_t	Amino acid permease	3.34215	1.9092e-15		1.27399	0.0264273		-2.06816	6.19471e-06
2171_t	hypothetical protein	3.33958	3.36473e-30		1.32253	0.000208556		-2.01705	1.29275e-10
8112_t	solute carrier family 31 (copper transporter), member 1	3.32665	3.92137e-19		1.54605	0.000868123		-1.78061	5.22197e-06
6552_t	hypothetical protein	3.32503	0.000768624		1.78738	0.233649		-1.53765	0.232488
3507_t	No_hits_found	3.31496	4.7535e-13		-0.453703	0.659009		-3.76866	6.51951e-15
7518_t	hypothetical protein	3.24917	7.4477e-06		3.76262	2.06666e-06		0.513446	0.610129
8196_t	similar to synaptotagmin, putative	3.23267	0.0713909		3.43158	0.163367		0.198912	0.936183
1489_t	hypothetical protein	3.20509	5.73598e-13		2.7852	7.21225e-09		-0.419891	0.515999
9727_t	histone H4	3.16883	0.00344705		1.13877	0.607127		-2.03006	0.0879346
11430_t	No_hits_found	3.16711	0.055561		4.77288	0.0168409		1.60577	0.46898
11505_t	No_hits_found	3.11026	0.00510654		1.83669	0.302314		-1.27358	0.320051
6993_t	hypothetical protein	3.08958	1.99736e-17		1.89053	6.47144e-06		-1.19905	0.00503196
10430_t	prpL28; plastid/chloroplast ribosomal protein L28	3.0802	1.09059e-19		1.90842	6.12597e-07		-1.17178	0.00300086
7744_t	No_hits_found	3.07843	0.00010687		1.02916	0.482497		-2.04927	0.020833
3813_t	large subunit ribosomal protein L17	3.06134	6.17636e-18		1.8257	7.39685e-06		-1.23563	0.00258947
2730_t	thiamine biosynthesis protein ThiC	3.03404	4.97969e-10		2.10684	0.000267623		-0.9272	0.147851
12851_t	No_hits_found	3.01849	0.0553011		0.852569	0.803053		-2.16592	0.27886
11327_t	isocitrate lyase [EC:4.1.3.1]	3.01128	7.30913e-10		0.13338	0.923584		-2.8779	3.07372e-08
1757_t	PRPS16; plastid ribosomal protein S16	2.98266	1.48855e-12		1.83819	0.000268318		-1.14447	0.0243923
4902_t	hypothetical protein	2.96461	7.55087e-14		0.719652	0.270515		-2.24496	1.34716e-07
12443_t	hypothetical protein	2.9619	2.3629e-06		2.92477	3.92361e-05		-0.0371284	0.977622
12075_t	PTA4; proton/phosphate symporter	2.94205	0.00832255		1.5895	0.400917		-1.35255	0.306937
10092_t	50S ribosomal protein L22, chloroplast	2.92777	1.03786e-17		1.85116	1.90449e-06		-1.07661	0.00748388
1216_t	large subunit ribosomal protein L13	2.91897	2.62333e-18		1.83217	1.32056e-06		-1.0868	0.00562535
8908_t	hstH2A-11; histone H2A	2.89804	9.76777e-08		1.30069	0.11304		-1.59734	0.00578717
1215_t	PRPS15; plastid ribosomal protein S15	2.897	1.05279e-17		1.64907	2.92878e-05		-1.24793	0.00126698
12384_t	No_hits_found	2.89639	1.37212e-11		1.25764	0.0312672		-1.63875	0.000685763
12178_t	No_hits_found	2.8963	0.0210537		2.62996	0.12882		-0.266336	0.904914
621_t	prpL34; plastid/chloroplast ribosomal protein L34	2.88356	1.20638e-17		1.75407	6.42098e-06		-1.12949	0.00410745
2203_t	CPN60A; chaperonin 60A	2.87619	2.21728e-26		0.931072	0.00948531		-1.94512	1.1549e-11
11527_t	cellulosome anchoring protein cohesin subunit	2.84723	3.10318e-13		1.39016	0.00554444		-1.45707	0.000927516
6056_t	large subunit ribosomal protein L11	2.84652	2.02996e-14		1.5943	0.000378072		-1.25222	0.00381075
11226_t	aspartate-semialdehyde dehydrogenase [EC:1.2.1.11]	2.83392	8.25792e-17		0.883189	0.0734519		-1.95073	1.17623e-07
5107_t	small subunit ribosomal protein S5	2.83161	2.31168e-06		1.61662	0.0489944		-1.21499	0.106689
5108_t	small subunit ribosomal protein S5	2.82895	1.73258e-14		1.55773	0.000469978		-1.27122	0.00291706
3929_t	cellulosome anchoring protein cohesin subunit	2.82399	1.45478e-08		1.47442	0.0265778		-1.34957	0.0233535
12478_t	hypothetical protein	2.81352	1.40671e-15		1.74093	2.00223e-05		-1.07258	0.0101052
7314_t	hypothetical protein	2.80421	7.83305e-09		0.861347	0.275938		-1.94286	0.000277315
10768_t	HSP20 family protein	2.80405	1.00376e-07		0.943328	0.275938		-1.86072	0.00124704
12442_t	Tyrosine-protein kinase Lyn	2.80139	7.35457e-08		2.88169	4.24602e-07		0.0802962	0.933186
7746_t	large subunit ribosomal protein L4	2.78576	1.86481e-15		1.53137	0.000270487		-1.25439	0.00186827
8969_t	large subunit ribosomal protein L24	2.75601	1.88772e-11		1.47716	0.00431519		-1.27885	0.00787427
2587_t	PSRP-3; plastid-specific ribosomal protein 3	2.75316	3.33379e-15		1.40909	0.0010156		-1.34407	0.000692835
5551_t	hypothetical protein	2.74988	6.50754e-08		1.424	0.0413541		-1.32588	0.0279665
13051_t	No_hits_found	2.74657	1.77926e-06		2.48211	0.000194634		-0.264457	0.775022
2915_t	SORBIDRAFT_04g029960, Sb04g029960; hypothetical protein	2.71755	0.0064298		1.71624	0.261892		-1.00131	0.450156
522_t	large subunit ribosomal protein L9	2.71704	4.18261e-15		1.72719	1.59984e-05		-0.989848	0.0172114
7710_t	ferredoxin	2.7146	1.59972e-08		2.05717	0.000270487		-0.657431	0.326689
9471_t	protein arginine N-methyltransferase 1 [EC:2.1.1.-]	2.69887	7.20133e-11		0.550985	0.46813		-2.14788	1.49697e-06
7201_t	No_hits_found	2.69687	9.62141e-10		0.546477	0.531876		-2.1504	4.54736e-06
9890_t	SORBIDRAFT_04g032300, Sb04g032300; hypothetical protein	2.69458	6.07038e-08		1.28448	0.0666595		-1.4101	0.0158314
8511_t	No_hits_found	2.69361	0.00119838		1.41312	0.282269		-1.28049	0.21604
5550_t	hypothetical protein	2.67482	1.25608e-10		1.58728	0.00194849		-1.08754	0.0298275
5256_t	small subunit ribosomal protein S13	2.66968	8.99563e-11		1.6259	0.00118698		-1.04378	0.0384909
2615_t	prpL1; plastid/chloroplast ribosomal protein L1	2.66381	1.6333e-16		1.71879	3.31896e-06		-0.945014	0.0147193
3711_t	hypothetical protein	2.66171	0.0290293		3.23031	0.0356097		0.568601	0.740848
9977_t	small subunit ribosomal protein S20	2.66003	1.99736e-17		1.41827	0.000148014		-1.24177	0.000458939
3167_t	nucleolin	2.65368	2.59236e-17		0.571805	0.265363		-2.08187	3.85045e-10
8875_t	No_hits_found	2.6515	1.52815e-07		1.59118	0.0154513		-1.06032	0.0937849
1595_t	monodehydroascorbate reductase (NADH) [EC:1.6.5.4]	2.63739	1.71451e-09		1.69511	0.00146259		-0.942277	0.088891
1599_t	cell growth-regulating nucleolar protein	2.62122	9.38606e-12		0.385421	0.632651		-2.2358	5.22291e-08
7193_t	large subunit ribosomal protein L27	2.62097	5.73237e-15		1.51992	0.000134399		-1.10105	0.00497515
1124_t	hypothetical protein	2.57877	2.5911e-11		0.918714	0.103038		-1.66005	0.000105655
10713_t	large subunit ribosomal protein L15	2.57089	1.27103e-14		1.42834	0.000378072		-1.14255	0.00320647
6459_t	PRPS6; plastid ribosomal protein S6	2.56506	2.73045e-11		1.36565	0.00515488		-1.19941	0.00776241
2245_t	No_hits_found	2.56079	1.49435e-06		-0.644636	0.556203		-3.20542	3.90683e-08
7203_t	hypothetical protein	2.56071	8.45117e-12		0.560537	0.402187		-2.00017	6.31249e-07
10792_t	CPN60B2; chaperonin 60B2	2.55416	8.62717e-17		0.758784	0.0905845		-1.79537	6.29754e-08
2951_t	prpL21; plastid/chloroplast ribosomal protein L21	2.51444	3.18792e-14		1.65737	1.54601e-05		-0.857068	0.0360438
12592_t	large subunit ribosomal protein L3	2.50526	4.52237e-13		1.43393	0.000613608		-1.07133	0.00875884
317_t	large subunit ribosomal protein L10	2.4963	2.71051e-13		1.48685	0.000270487		-1.00944	0.0132472
8223_t	ribosome maturation protein SDO1	2.49429	1.05906e-12		1.3233	0.0023564		-1.17098	0.00400366
7701_t	3-isopropylmalate dehydrogenase [EC:1.1.1.85]	2.48229	2.5275e-14		0.865354	0.0642615		-1.61694	5.57405e-06
10763_t	HSP20 family protein	2.48204	2.45734e-06		0.619682	0.536135		-1.86236	0.00137001
5917_t	ribosome biogenesis protein UTP30	2.47305	3.29396e-09		0.114878	0.926225		-2.35817	1.41907e-07
3770_t	CYP55B1; cytochrome P450, nitric oxide reductase	2.46879	0.00771047		0.85239	0.63511		-1.6164	0.162256
9047_t	hypothetical protein	2.4526	9.24195e-11		0.78563	0.187123		-1.66697	4.38255e-05
410_t	hypothetical protein	2.44568	3.8332e-05		2.25139	0.00143875		-0.194294	0.840249
9086_t	prpL31; plastid/chloroplast ribosomal protein L31	2.43882	4.5995e-11		1.31599	0.00504609		-1.12283	0.00985202
5830_t	nucleoside-diphosphate kinase [EC:2.7.4.6]	2.41715	1.36347e-10		1.58636	0.000408529		-0.830782	0.080204
11617_t	large subunit ribosomal protein L6	2.41682	7.33122e-13		1.38337	0.000708569		-1.03344	0.00934441
12327_t	aspartyl-tRNA synthetase [EC:6.1.1.12]	2.40782	2.18104e-13		0.850309	0.0734519		-1.55751	1.34884e-05
12265_t	hypothetical protein	2.40706	5.63959e-09		1.31336	0.0151671		-1.0937	0.0268265
7376_t	CGL20; hypothetical protein	2.40079	5.26852e-11		1.17585	0.0150706		-1.22494	0.0034642
3896_t	thioredoxin 1	2.39929	1.79729e-10		0.936114	0.0866715		-1.46318	0.000467533
1621_t	peroxiredoxin (alkyl hydroperoxide reductase subunit C) [EC:1.11.1.15]	2.38814	1.02819e-14		1.54291	1.54601e-05		-0.845227	0.0244638
11644_t	chaperonin GroES	2.38755	3.44781e-16		0.705877	0.103392		-1.68167	1.07573e-07
9606_t	An01g13750; CUE domain protein	2.37649	1.3595e-07		1.70908	0.00180027		-0.667401	0.273645
7728_t	translation initiation factor 2 subunit 2	2.35829	9.44686e-18		1.0468	0.00232079		-1.31149	1.41282e-05
10300_t	molecular chaperone HtpG	2.34862	1.17902e-16		0.807001	0.0420782		-1.54162	6.0043e-07
4792_t	No_hits_found	2.34212	2.1309e-05		0.119909	0.941062		-2.22221	0.000225396
5314_t	dihydroxy-acid dehydratase [EC:4.2.1.9]	2.33587	1.98649e-14		1.01553	0.0115753		-1.32035	0.000104988
6991_t	prpL33; plastid/chloroplast ribosomal protein L33	2.32955	0.0566274		1.023	0.665797		-1.30655	0.423369
5513_t	hypothetical protein	2.31518	5.96583e-08		1.65232	0.00147883		-0.662862	0.228326
3547_t	PPE family protein	2.31441	1.7919e-08		1.32722	0.0125567		-0.987197	0.0510068
3788_t	hypothetical protein	2.31408	7.36614e-12		1.04407	0.0214354		-1.27001	0.00084284
11286_t	No_hits_found	2.30931	0.00580744		0.165256	0.947512		-2.14406	0.026727
4673_t	translation initiation factor 4E	2.30752	2.6945e-14		0.66703	0.148549		-1.64049	6.1284e-07
10485_t	regulator of ribosome biosynthesis	2.30691	4.23146e-11		0.521933	0.399577		-1.78498	2.12925e-06
777_t	essential nuclear protein 1	2.30159	1.88938e-09		0.509864	0.468518		-1.79173	1.47637e-05
8419_t	uncharacterized LOC100135405	2.29806	0.00196303		1.10029	0.369858		-1.19776	0.196751
3325_t	gspk47; gonidia-specific protein KA_k47	2.29561	6.83762e-11		1.33173	0.00214382		-0.963877	0.0228474
6178_t	MTP2; CDF transporter, membrane protein	2.29127	1.25498e-08		1.49439	0.00253321		-0.796886	0.119785
1627_t	hypothetical protein	2.28909	3.45792e-06		1.53194	0.0174262		-0.757144	0.228645
11154_t	homoserine kinase [EC:2.7.1.39]	2.28635	1.59671e-14		0.761473	0.0804545		-1.52488	2.16423e-06
368_t	glycosyl transferase family protein	2.28262	4.67416e-13		0.600305	0.23413		-1.68231	8.42199e-07
10718_t	small subunit ribosomal protein S26e	2.28125	8.67447e-15		0.827523	0.0443829		-1.45372	6.23235e-06
11845_t	hypothetical protein	2.26491	6.08057e-06		0.328235	0.772985		-1.93667	0.000427023
466_t	TIC20; 20 kDa translocon at the inner membrane of chloroplasts	2.26394	2.99192e-09		1.01002	0.0597487		-1.25392	0.00426297
6177_t	MTP2; CDF transporter, membrane protein	2.26167	1.49926e-05		0.976507	0.240684		-1.28516	0.0322289
207_t	TIM22A; mitochondrial inner membrane translocase	2.26026	1.37931e-09		0.782339	0.17371		-1.47792	0.000334941
7705_t	FK506-binding nuclear protein [EC:5.2.1.8]	2.2568	3.42546e-10		0.445154	0.508544		-1.81164	2.87794e-06
4171_t	hypothetical protein	2.25631	0.0789859		2.26335	0.212251		0.00704215	0.998726
1316_t	hydroxyethylthiazole kinase [EC:2.7.1.50]	2.25484	5.83499e-11		1.26766	0.00323354		-0.987183	0.0153199
8516_t	hypothetical protein	2.24954	1.25608e-10		1.38738	0.0011926		-0.862168	0.0409587
7329_t	pyruvate-ferredoxin oxidoreductase	2.24848	0.0116606		1.18376	0.436437		-1.06472	0.351258
9166_t	hypothetical protein	2.24559	0.0164089		-1.74575	0.379819		-3.99135	0.00165486
12341_t	hypothetical protein	2.24231	9.19826e-13		0.275562	0.691798		-1.96674	3.69841e-09
7463_t	aspartate carbamoyltransferase catalytic subunit [EC:2.1.3.2]	2.24206	2.47886e-12		1.0034	0.0194309		-1.23866	0.000562212
7725_t	translation initiation factor 3 subunit E	2.23997	9.30352e-13		0.731749	0.114849		-1.50822	1.08324e-05
359_t	extradiol ring-cleavage dioxygenase class III protein subunit B	2.23732	7.13252e-06		0.495937	0.615899		-1.74138	0.00171095
11529_t	chalcone-flavanone isomerase	2.23465	5.26445e-07		1.50486	0.00759949		-0.729797	0.216297
9999_t	hypothetical protein	2.23367	0.0420162		2.85826	0.0361514		0.62459	0.664488
1637_t	hypothetical protein	2.23116	8.44966e-17		0.465563	0.305558		-1.76559	4.29217e-10
12326_t	aspartyl-tRNA synthetase [EC:6.1.1.12]	2.23036	5.41471e-12		0.678105	0.173634		-1.55226	1.08324e-05
786_t	hypothetical protein	2.22962	1.763e-10		0.959333	0.051807		-1.27029	0.00121051
5313_t	hypothetical protein	2.22816	4.14187e-13		0.720408	0.11305		-1.50775	6.69255e-06
2342_t	hypothetical protein	2.22707	3.05171e-10		0.604998	0.302314		-1.62207	2.39926e-05
6968_t	cathepsin L [EC:3.4.22.15]	2.22131	1.4079e-08		0.357646	0.664413		-1.86367	1.03027e-05
8685_t	mRNA turnover protein 4	2.20591	1.37931e-09		0.424425	0.546687		-1.78149	5.59988e-06
9462_t	hypothetical protein	2.1995	6.54694e-06		1.36283	0.0374093		-0.836671	0.18999
8637_t	uroporphyrinogen decarboxylase [EC:4.1.1.37]	2.19502	2.40786e-07		1.57423	0.00234445		-0.620782	0.286
4447_t	FAP25; flagellar associated protein	2.19283	1.02755e-10		0.631032	0.249402		-1.5618	2.20736e-05
4106_t	hypothetical protein	2.18889	2.05522e-06		1.26834	0.0467116		-0.920547	0.100482
11861_t	translation initiation factor 3 subunit M	2.1819	2.14889e-12		0.591975	0.231416		-1.58993	2.42175e-06
5565_t	No_hits_found	2.18137	6.13246e-05		2.60855	1.2746e-05		0.427176	0.561683
8512_t	prpS1; plastid/chloroplast ribosomal protein S1	2.16641	2.79064e-13		1.26224	0.000392755		-0.904164	0.0100138
5410_t	Trp repressor binding protein	2.1662	6.78911e-05		0.535511	0.61419		-1.63069	0.00840681
7116_t	large subunit ribosomal protein L18	2.16379	3.61571e-06		1.15818	0.0756954		-1.00562	0.0828067
4095_t	MRPL20; Putative mitochondrial ribosomal protein L20	2.16307	5.07262e-06		0.897311	0.227768		-1.26576	0.0204515
8991_t	magnesium-protoporphyrin O-methyltransferase [EC:2.1.1.11]	2.15564	3.23724e-08		1.55252	0.000883086		-0.60312	0.254331
12338_t	pantoate--beta-alanine ligase [EC:6.3.2.1]	2.14898	1.97708e-08		0.531333	0.449636		-1.61765	9.83504e-05
9451_t	hypothetical protein	2.14817	2.49046e-06		2.30396	5.52028e-06		0.155789	0.845059
9725_t	histone H2B	2.14406	1.69295e-05		1.28736	0.0674768		-0.856703	0.161634
4232_t	No_hits_found	2.14018	1.5084e-05		1.42856	0.0288603		-0.711623	0.283478
8636_t	uroporphyrinogen decarboxylase [EC:4.1.1.37]	2.13519	1.33822e-07		1.56634	0.00133442		-0.56885	0.308486
4997_t	No_hits_found	2.13473	0.0404238		1.80263	0.240684		-0.332101	0.825161
6952_t	aspartate beta-hydroxylase [EC:1.14.11.16]	2.12645	1.01333e-05		1.28743	0.0558962		-0.839011	0.15537
1625_t	PRFA1; peptide chain release factor	2.12299	1.19041e-06		1.31094	0.0230168		-0.812048	0.146025
2315_t	aminotransferase, classes I and II	2.11989	3.57825e-08		0.777931	0.187403		-1.34196	0.00188096
754_t	hypothetical protein	2.11988	1.08556e-06		0.895827	0.181669		-1.22405	0.0130928
1680_t	No_hits_found	2.11917	4.19278e-05		0.732935	0.426431		-1.38624	0.0181138
3719_t	peroxiredoxin (alkyl hydroperoxide reductase subunit C) [EC:1.11.1.15]	2.1138	1.34728e-16		0.494523	0.225534		-1.61928	3.03093e-09
2168_t	AO090012000276; hypothetical protein	2.1125	3.38622e-05		1.31447	0.0631274		-0.798033	0.226925
5596_t	hypothetical protein	2.10781	1.90866e-05		0.927813	0.226725		-1.18	0.0430092
8515_t	molecular chaperone HtpG	2.10778	4.71779e-12		0.539072	0.276954		-1.56871	2.12925e-06
9404_t	3-oxoacyl-[acyl-carrier protein] reductase [EC:1.1.1.100]	2.10768	0.0188851		2.61438	0.016469		0.506691	0.67871
3873_t	phosphoribosylglycinamide formyltransferase [EC:2.1.2.2]	2.10617	1.33822e-07		0.563694	0.424197		-1.54248	0.000472767
2026_t	hypothetical protein	2.10383	0.000250903		1.96213	0.00507599		-0.141701	0.891319
2066_t	PSRP-6; plastid-specific ribosomal protein 6	2.09444	3.55362e-09		0.891388	0.0774125		-1.20305	0.00301089
7508_t	tryptophan synthase alpha chain [EC:4.2.1.20]	2.09272	8.50631e-09		1.04149	0.0360925		-1.05123	0.0131783
2724_t	No_hits_found	2.09195	5.87128e-09		0.814076	0.134814		-1.27787	0.00130944
240_t	U3 small nucleolar RNA-associated protein 7	2.09108	0.00484397		1.22246	0.291215		-0.86862	0.376758
3181_t	translation initiation factor 5A	2.09064	1.38307e-12		0.936655	0.0167554		-1.15399	0.000542554
5884_t	MTT1; mitochondrial transcription termination factor	2.08757	9.13734e-10		1.01917	0.0264273		-1.0684	0.00666687
10811_t	hypothetical protein	2.0814	1.49435e-06		0.303027	0.767039		-1.77837	0.000160887
10452_t	2-isopropylmalate synthase [EC:2.3.3.13]	2.08012	6.53064e-14		0.990213	0.00525001		-1.08991	0.000522537
5081_t	hypothetical protein	2.06999	0.00395414		4.49355	1.43278e-11		2.42356	8.10966e-06
6985_t	translation initiation factor 3 subunit H	2.06811	3.41603e-11		0.644258	0.178613		-1.42385	2.98679e-05
4236_t	No_hits_found	2.06758	4.4583e-06		1.45373	0.0115848		-0.613849	0.314682
5502_t	ribosome assembly protein 4	2.06654	9.52875e-05		0.0178792	0.990838		-2.04866	0.000483936
4801_t	hypothetical protein	2.06543	1.05352e-11		0.52238	0.302064		-1.54305	2.57125e-06
12163_t	ankyrin repeat-containing protein, putative	2.06373	1.17955e-06		0.0733012	0.953182		-1.99043	1.4437e-05
963_t	translation initiation factor 3 subunit G	2.06223	6.40773e-13		0.86519	0.026144		-1.19704	0.000188993
7688_t	hypothetical protein	2.05123	4.47436e-05		0.438383	0.693429		-1.61284	0.00398773
720_t	hypothetical protein	2.05032	4.4815e-14		0.661973	0.0996161		-1.38834	2.55028e-06
11603_t	COG3208: thioesterase involved in non-ri (ISS)	2.04762	2.04413e-10		0.823253	0.0788397		-1.22436	0.000586201
5595_t	NLP/P60 protein	2.04746	0.000743655		0.392134	0.772173		-1.65533	0.017069
4387_t	SEC-C motif domain protein	2.0469	2.80869e-08		1.46997	0.000923602		-0.576934	0.235286
5162_t	uncharacterized LOC100305757	2.04634	2.15693e-06		0.263212	0.795758		-1.78313	0.000150274
718_t	hypothetical protein	2.04507	3.81555e-09		1.03012	0.0290008		-1.01495	0.0112617
2095_t	hypothetical protein	2.04427	2.89206e-10		0.678021	0.171962		-1.36624	0.000138981
13029_t	glutamine synthetase [EC:6.3.1.2]	2.04344	2.07899e-14		0.845381	0.0180264		-1.19806	5.15755e-05
10601_t	50S ribosomal protein L7/L12, putative	2.04306	1.12034e-08		0.533806	0.385033		-1.50925	0.000119465
1318_t	multifunctional methyltransferase subunit TRM112	2.04227	1.69852e-10		0.828114	0.0734519		-1.21416	0.000621321
6039_t	vacuolar protein 8	2.03915	0.0493634		2.70231	0.0336671		0.663162	0.606843
6852_t	U3 small nucleolar ribonucleoprotein protein IMP3	2.03442	2.8163e-06		0.38905	0.671261		-1.64537	0.000572008
2839_t	phosphoribosylaminoimidazolecarboxamide formyltransferase / IMP cyclohydrolase [EC:2.1.2.3 3.5.4.10]	2.03389	1.17011e-11		0.336755	0.56764		-1.69714	1.34716e-07
953_t	3-isopropylmalate/(R)-2-methylmalate dehydratase small subunit [EC:4.2.1.33 4.2.1.35]	2.03272	4.52811e-11		0.497506	0.340027		-1.53521	4.29685e-06
11945_t	No_hits_found	2.03248	1.28154e-08		0.7724	0.151681		-1.26008	0.00169727
12402_t	cytochrome c	2.03121	1.32083e-11		0.429264	0.419541		-1.60194	7.51272e-07
3289_t	PSBP4; lumenal PsbP-like protein	2.03018	3.40717e-06		1.17774	0.0500023		-0.852439	0.121272
1212_t	nucleolar protein 56	2.0228	2.1207e-09		0.285442	0.700784		-1.73735	1.76108e-06
4214_t	nicotinate-nucleotide pyrophosphorylase (carboxylating) [EC:2.4.2.19]	2.01633	1.65215e-12		0.709145	0.0932056		-1.30719	2.53947e-05
6033_t	glutamate-1-semialdehyde 2,1-aminomutase [EC:5.4.3.8]	2.01334	1.81026e-10		0.893932	0.0399866		-1.11941	0.00189094
12564_t	glutamine synthetase [EC:6.3.1.2]	2.01146	5.26086e-14		0.907209	0.00955433		-1.10425	0.000232506
8917_t	hypothetical protein	2.00821	6.53959e-11		0.929794	0.024348		-1.07842	0.00213824
6492_t	No_hits_found	2.00707	0.000487137		2.05602	0.00265899		0.0489493	0.968005
2824_t	hypothetical protein	2.00272	3.91115e-08		0.49438	0.448251		-1.50834	0.000160887
4560_t	small subunit ribosomal protein S6	2.00217	2.00596e-06		0.365422	0.680082		-1.63675	0.000410273
5016_t	hypothetical protein	2.002	6.32128e-07		1.60007	0.000807222		-0.401938	0.492499
6371_t	solute carrier family 25 (mitochondrial S-adenosylmethionine transporter), member 26	1.9988	1.13658e-08		1.10684	0.0158412		-0.891965	0.0344113
1211_t	nucleolar protein 56	1.99675	1.21433e-12		0.343504	0.519572		-1.65325	3.98844e-08
8365_t	phosphoserine aminotransferase [EC:2.6.1.52]	1.99639	2.16534e-09		0.34963	0.598097		-1.64676	4.70732e-06
1679_t	translation initiation factor 3 subunit L	1.99494	2.20163e-10		0.539502	0.294684		-1.45544	2.17557e-05
9024_t	uncharacterized LOC100499842	1.99221	6.6056e-07		0.692731	0.280542		-1.29948	0.00441355
8426_t	mitochondrial import inner membrane translocase subunit tim9, putative	1.98638	1.04357e-07		0.471455	0.491257		-1.51492	0.000221231
2337_t	probable FKBP-type peptidyl-prolyl cis-trans isomerase 7, chloroplastic-like	1.98457	7.95515e-07		0.997817	0.0788397		-0.986749	0.0410403
10032_t	No_hits_found	1.98257	3.45509e-10		1.43881	0.00010723		-0.543764	0.185786
4238_t	photosystem II 13kDa protein	1.98245	6.01695e-08		1.04393	0.0360925		-0.938521	0.031391
4211_t	elongation factor Tu	1.98211	9.41036e-12		0.862209	0.0311331		-1.1199	0.000562212
374_t	acyl carrier protein	1.97558	6.29433e-05		1.21661	0.074935		-0.758967	0.247574
11130_t	translation initiation factor 3 subunit J	1.9739	2.63792e-09		0.750634	0.124838		-1.22326	0.000995769
177_t	ribosomal RNA-processing protein 1	1.97184	2.1628e-05		0.206175	0.853911		-1.76566	0.000529287
1876_t	coproporphyrinogen III oxidase [EC:1.3.3.3]	1.97134	0.000176157		2.62198	5.06745e-06		0.650639	0.365255
12286_t	hypothetical protein	1.97054	2.25994e-07		0.96287	0.0734519		-1.00766	0.0252145
4670_t	hypothetical protein	1.96942	3.87697e-05		0.534538	0.55352		-1.43488	0.00859969
5674_t	HSP20 family protein	1.96896	9.08163e-07		-0.436491	0.586859		-2.40545	1.49644e-08
1000_t	HSP70B; heat shock protein 70B	1.96565	1.62095e-11		0.828953	0.0395689		-1.13669	0.000544271
3154_t	phb1; prohibitin	1.96523	3.29933e-13		0.662143	0.0932056		-1.30308	1.01705e-05
4218_t	No_hits_found	1.96436	3.55362e-09		0.690469	0.175045		-1.27389	0.000576603
10872_t	solute carrier family 35, member E1	1.96327	1.65169e-14		0.834012	0.0142048		-1.12926	6.51092e-05
4471_t	F-type H+-transporting ATPase subunit delta [EC:3.6.3.14]	1.96212	9.11938e-12		1.14396	0.00109475		-0.81816	0.0174757
1190_t	hypothetical protein	1.96128	5.16477e-12		0.896935	0.0177163		-1.06435	0.000924549
3822_t	hypothetical protein	1.96042	1.34722e-06		0.626408	0.358611		-1.33401	0.00357707
6776_t	enolase [EC:4.2.1.11]	1.95523	4.07928e-14		0.707001	0.0538622		-1.24823	1.1088e-05
2953_t	hypothetical protein	1.9552	0.000617829		1.05605	0.217143		-0.899142	0.228176
4149_t	hypothetical protein	1.95482	5.16997e-07		0.620646	0.332158		-1.33417	0.00237385
19_t	cytochrome c6	1.94911	0.000153898		1.10551	0.139874		-0.843601	0.202264
7456_t	XPT1 Xpt1p (EC:2.4.2.-)	1.94455	2.17792e-06		0.290543	0.754937		-1.65401	0.000229087
7509_t	tryptophan synthase alpha chain [EC:4.2.1.20]	1.94447	6.05917e-10		0.879479	0.0440524		-1.06499	0.00301054
5312_t	elongation factor P	1.9431	1.88475e-07		1.07081	0.032892		-0.872291	0.0562219
546_t	short-chain dehydrogenase/reductase SDR	1.94104	1.7998e-08		0.641508	0.240684		-1.29953	0.000701765
3773_t	CYP55B1; cytochrome P450, nitric oxide reductase	1.93862	0.057666		1.48953	0.348017		-0.449091	0.759003
9363_t	transferase, transferring glycosyl groups, putative (EC:2.4.1.223)	1.93495	0.000185411		1.20943	0.09506		-0.725518	0.296321
4734_t	raffinose synthase [EC:2.4.1.82]	1.93259	0.00350083		-0.125983	0.947196		-2.05857	0.00535795
10389_t	ribulose-1,5-bisphosphate carboxylase/oxygenase small subunit	1.93226	3.94414e-06		0.0601537	0.960221		-1.8721	3.01059e-05
7403_t	anthranilate synthase component II [EC:4.1.3.27]	1.92989	4.06275e-09		0.736788	0.129796		-1.19311	0.00119255
7937_t	hypothetical protein	1.92926	4.21252e-07		1.12884	0.0273224		-0.80042	0.0839577
6034_t	glutamate-1-semialdehyde 2,1-aminomutase [EC:5.4.3.8]	1.92282	7.35541e-08		0.839633	0.102699		-1.08319	0.00890128
11326_t	solute carrier family 25 (mitochondrial citrate transporter), member 1	1.92032	1.92864e-05		-0.212918	0.844592		-2.13324	8.26337e-06
11949_t	hypothetical protein	1.92012	0.0552824		1.3134	0.415479		-0.606718	0.682263
787_t	hypothetical protein	1.91815	1.32991e-07		0.376464	0.603861		-1.54169	0.000104055
5500_t	ribosome assembly protein 4	1.91793	0.000396917		0.577625	0.590228		-1.3403	0.0318221
5161_t	DNA-directed RNA polymerase I subunit RPA43	1.91559	5.08209e-07		0.313538	0.707317		-1.60206	0.000115597
2387_t	sulfite reductase (ferredoxin) [EC:1.8.7.1]	1.9118	4.96284e-11		0.391359	0.455858		-1.52044	1.30742e-06
116_t	hypothetical protein	1.91018	1.19041e-06		1.13584	0.0313949		-0.774339	0.115633
3494_t	hypothetical protein	1.91003	3.33801e-06		-0.0727081	0.949668		-1.98273	5.95559e-06
8721_t	translation initiation factor 2 subunit 3	1.90874	1.85841e-11		0.89546	0.0174262		-1.01328	0.00179841
4212_t	elongation factor Tu	1.90599	1.79432e-10		0.582678	0.215233		-1.32331	5.15755e-05
7686_t	hypothetical protein	1.90325	0.000306973		0.942389	0.244542		-0.960857	0.149008
5683_t	No_hits_found	1.90243	0.0133695		2.02847	0.0389636		0.126037	0.917097
6561_t	3-oxoacyl-[acyl-carrier-protein] synthase III [EC:2.3.1.180]	1.90124	6.82092e-10		1.01613	0.0113346		-0.885111	0.0146906
9382_t	hypothetical protein	1.90022	6.33767e-08		1.05813	0.0233153		-0.842084	0.04882
12625_t	phosphoethanolamine N-methyltransferase [EC:2.1.1.103]	1.89529	3.4372e-09		0.408981	0.486227		-1.48631	1.89495e-05
6289_t	hypothetical protein	1.89318	6.33439e-05		1.57309	0.00763282		-0.320085	0.663972
645_t	MRPL21; mitochondrial ribosomal protein L21	1.89254	7.18692e-10		0.440716	0.420863		-1.45183	1.25591e-05
6083_t	FAS2; fasciclin-like protein	1.88901	0.00881445		0.186747	0.926432		-1.70226	0.0432997
11142_t	translation initiation factor 3 subunit I	1.889	2.73531e-08		0.469468	0.434625		-1.41953	0.000141958
1683_t	KUP3 (K+ uptake transporter 3)	1.88842	0.000287465		1.64475	0.011922		-0.243676	0.768129
1626_t	PRFA1; peptide chain release factor	1.8852	1.86724e-08		1.11778	0.00952246		-0.767416	0.0635726
6604_t	FKB20-2; peptidyl-prolyl cis-trans isomerase, FKBP-type (EC:5.2.1.8)	1.88389	6.97197e-08		0.911068	0.0655208		-0.97282	0.0170153
2370_t	Predicted Fe-S oxidoreductase (ISS)	1.8819	5.07295e-07		0.405944	0.58055		-1.47595	0.000338917
1925_t	hypothetical protein	1.87991	1.06893e-06		0.964273	0.0744797		-0.915633	0.0506119
11528_t	hypothetical protein	1.87889	1.48167e-05		1.1691	0.0484781		-0.70979	0.209679
7798_t	No_hits_found	1.87816	3.57148e-08		0.889343	0.0646191		-0.988815	0.0128723
896_t	hypothetical protein	1.87642	3.93913e-07		0.458094	0.497115		-1.41833	0.000522537
7633_t	small nuclear ribonucleoprotein F	1.87513	0.000121306		0.694584	0.399334		-1.18055	0.0418871
4701_t	pyridoxine biosynthesis protein [EC:4.-.-.-]	1.86996	1.37931e-09		0.292779	0.646411		-1.57718	2.08243e-06
192_t	HDT902; histone deacetylase	1.86986	2.73711e-09		0.647099	0.176914		-1.22276	0.000491062
1275_t	No_hits_found	1.86643	5.43633e-07		0.433904	0.537838		-1.43252	0.000491756
9410_t	hypothetical protein	1.86619	1.59227e-08		0.356129	0.590228		-1.51006	2.37125e-05
2416_t	ribose 5-phosphate isomerase A [EC:5.3.1.6]	1.86445	9.87764e-10		0.876338	0.0351181		-0.988117	0.00513361
3928_t	hypothetical protein	1.86311	0.000635706		1.49643	0.0371789		-0.366675	0.657479
1947_t	translation initiation factor 2 subunit 1	1.86159	1.18312e-10		0.611568	0.164412		-1.25002	8.81481e-05
6922_t	rieske ferredoxin	1.8602	9.46544e-07		1.68459	0.000116965		-0.175608	0.779072
9469_t	U3 small nucleolar RNA-associated protein 5	1.85925	2.0981e-08		0.318571	0.643351		-1.54068	1.70906e-05
4827_t	ppabcg4; ATP-binding cassette transporter, subfamily G, member 4, group WBC protein PpABCG4	1.85607	2.81419e-06		1.43661	0.00284588		-0.419461	0.465114
4808_t	cytochrome b6-f complex subunit 8	1.85581	5.18911e-09		1.34823	0.000342377		-0.507575	0.238134
11701_t	Mitochondrial ribosomal protein L17 (ISS)	1.85537	4.00901e-08		0.38626	0.56335		-1.46911	6.14599e-05
3123_t	No_hits_found	1.85517	0.00110701		0.566655	0.610572		-1.28852	0.0558644
152_t	UROD3; uroporphyrinogen decarboxylase (EC:4.1.1.37)	1.85209	3.6457e-06		1.65867	0.000378072		-0.193416	0.766441
4133_t	CYN19-2; peptidyl-prolyl cis-trans isomerase, cyclophilin-type (EC:5.2.1.8)	1.85121	3.40575e-08		0.923674	0.0453702		-0.927541	0.0196153
1702_t	phosphoribosylaminoimidazole-succinocarboxamide synthase [EC:6.3.2.6]	1.85063	5.92881e-06		0.516148	0.485837		-1.33448	0.00375544
6477_t	zinc finger (ISS)	1.84906	3.12182e-09		0.543892	0.289322		-1.30517	0.000139386
336_t	deoxyhypusine synthase [EC:2.5.1.46]	1.8478	6.959e-06		0.22355	0.818557		-1.62425	0.000310527
10583_t	heat shock 70kDa protein 1/8	1.84166	9.72118e-15		0.2461	0.610591		-1.59556	2.05355e-10
3_t	GTP-binding nuclear protein Ran	1.84058	4.8059e-12		0.604873	0.126401		-1.23571	2.33339e-05
12751_t	hypothetical protein	1.84054	0.0278982		0.540962	0.771456		-1.29958	0.209354
1378_t	hypothetical protein	1.83766	1.08763e-06		1.30856	0.00525263		-0.529101	0.305722
103_t	H/ACA ribonucleoprotein complex subunit 2	1.83722	1.96427e-07		0.274005	0.725481		-1.56321	4.36512e-05
10320_t	chlorophyll synthase [EC:2.5.1.62]	1.83704	1.28004e-07		1.13247	0.0115848		-0.704567	0.109565
5216_t	tyrosyl-tRNA synthetase [EC:6.1.1.1]	1.83646	4.26744e-09		0.836319	0.0561269		-1.00015	0.00561686
62_t	auxin-induced protein PCNT115-like	1.83479	0.00308793		0.0587946	0.971873		-1.77599	0.0109244
9366_t	hypothetical protein	1.83425	3.45509e-10		0.268363	0.670074		-1.56589	6.1284e-07
9459_t	exosome complex component RRP4	1.8337	5.74785e-07		0.72072	0.200214		-1.11298	0.00823344
5611_t	No_hits_found	1.83303	6.08057e-06		0.400448	0.624192		-1.43259	0.00148192
4614_t	N-carbamoylputrescine amidase [EC:3.5.1.53]	1.82933	2.16067e-07		0.751716	0.163252		-1.07761	0.00709828
12076_t	riboflavin synthase [EC:2.5.1.9]	1.82798	0.000207053		0.450991	0.654888		-1.37699	0.014512
2685_t	ribosome production factor 2	1.82444	1.65799e-07		0.186638	0.824847		-1.63781	1.30055e-05
1963_t	hypothetical protein	1.82411	2.95303e-05		0.320496	0.743765		-1.50362	0.00197288
2189_t	hypothetical protein	1.82388	3.90349e-06		1.26302	0.0123367		-0.560854	0.298408
1133_t	glutathione S-transferase [EC:2.5.1.18]	1.81854	4.88514e-06		0.909134	0.112106		-0.909406	0.0601646
9915_t	Mitochondrial import inner membrane translocase subunit tim23, putative	1.81711	6.05917e-10		0.236955	0.716992		-1.58016	5.29822e-07
10247_t	No_hits_found	1.81658	0.0121504		1.16109	0.306552		-0.655491	0.499363
7291_t	STR1; strictosidine synthase	1.81505	1.92893e-06		1.31688	0.00554259		-0.498171	0.343057
8428_t	CHLI2; magnesium chelatase subunit I	1.81369	1.71161e-08		1.08448	0.00836916		-0.729209	0.067841
7326_t	hypothetical protein	1.81202	2.75169e-06		0.0655641	0.952255		-1.74645	2.5822e-05
8513_t	umc2368; LOC100280204	1.8116	0.0432396		1.49109	0.260367		-0.320512	0.82655
6870_t	hypothetical protein	1.81001	1.12741e-07		0.612821	0.257665		-1.19719	0.00184232
6948_t	hypothetical protein	1.80983	6.30807e-08		0.779793	0.108513		-1.03003	0.00743548
11898_t	nucleolin	1.80936	6.50845e-08		0.171419	0.832652		-1.63794	5.39995e-06
4796_t	PRF1; pyruvate-ferredoxin oxidoreductase	1.8087	0.00275243		0.928735	0.336838		-0.879969	0.25915
5610_t	nucleolar protein 58	1.80801	1.36395e-05		0.281946	0.770163		-1.52606	0.000865251
9499_t	low molecular mass early light-induced protein	1.80749	2.60077e-08		1.11893	0.00630428		-0.688559	0.0929569
12619_t	tryptophan synthase beta chain [EC:4.2.1.20]	1.80194	4.63328e-07		0.628332	0.269031		-1.17361	0.00389496
12658_t	No_hits_found	1.80179	2.48724e-06		0.819979	0.149886		-0.981806	0.0296617
1323_t	FK506-binding protein 4/5 [EC:5.2.1.8]	1.79997	3.78981e-08		0.187863	0.808518		-1.6121	4.47528e-06
2981_t	hypothetical protein	1.79989	4.53525e-09		1.03484	0.00891318		-0.765046	0.0399284
4346_t	phb2; prohibitin	1.79953	3.47791e-12		0.62834	0.0964079		-1.17119	3.77286e-05
588_t	porphobilinogen synthase [EC:4.2.1.24]	1.79914	4.15515e-06		1.04596	0.0505918		-0.753184	0.132003
9778_t	hydroxymethylbilane synthase [EC:2.5.1.61]	1.79529	4.43822e-06		1.25028	0.0123208		-0.545008	0.308772
8848_t	18S rRNA (adenine1779-N6/adenine1780-N6)-dimethyltransferase [EC:2.1.1.183]	1.79017	3.1172e-08		0.250135	0.731671		-1.54003	1.01554e-05
9421_t	phenylalanyl-tRNA synthetase beta chain [EC:6.1.1.20]	1.78921	2.10766e-10		0.668717	0.103496		-1.12049	0.000368204
4098_t	spermidine synthase [EC:2.5.1.16]	1.787	4.35048e-09		0.196785	0.781933		-1.59021	1.15807e-06
9724_t	histone H2A	1.78555	0.0460286		1.56192	0.230359		-0.223634	0.872259
875_t	CUG-BP- and ETR3-like factor	1.78535	1.53306e-06		0.922366	0.0763754		-0.862987	0.0573457
8466_t	hypothetical protein	1.78104	0.0316504		0.988018	0.490269		-0.793017	0.473848
10368_t	ribonuclease III [EC:3.1.26.3]	1.78066	2.71211e-05		1.27471	0.021218		-0.505948	0.388118
134_t	pescadillo	1.77737	6.41295e-09		0.260832	0.694359		-1.51654	4.27323e-06
11918_t	small subunit ribosomal protein S9	1.7754	5.43477e-09		0.446328	0.399577		-1.32908	6.27889e-05
10319_t	chlorophyll synthase [EC:2.5.1.62]	1.77351	4.34468e-06		1.10902	0.0307178		-0.664496	0.18681
2056_t	small subunit ribosomal protein S18e	1.77325	1.02578e-09		0.579644	0.193128		-1.1936	0.000213049
8592_t	agmatine deiminase [EC:3.5.3.12]	1.76972	1.17955e-06		0.787719	0.143033		-0.982006	0.0221385
3276_t	sarcosine oxidase [EC:1.5.3.1]	1.76848	0.000192893		0.796464	0.291025		-0.972015	0.093018
6502_t	hypothetical protein	1.7681	0.000114414		1.08269	0.0919957		-0.685408	0.258327
10195_t	small nuclear ribonucleoprotein D1	1.76767	0.000195159		0.746066	0.328906		-1.0216	0.0767941
2144_t	heat shock 70kDa protein 4	1.76658	2.6408e-07		0.489147	0.413667		-1.27743	0.000806973
7447_t	hypothetical protein	1.76486	8.54465e-08		0.518218	0.345056		-1.24665	0.000678031
573_t	uridine monophosphate synthetase [EC:2.4.2.10 4.1.1.23]	1.7628	1.60515e-05		0.30982	0.733421		-1.45298	0.00134142
6698_t	CGL73; hypothetical protein	1.76025	0.000434557		0.90834	0.23413		-0.851908	0.183209
4498_t	No_hits_found	1.75837	0.000281723		1.19642	0.0725691		-0.56195	0.405526
4713_t	malate dehydrogenase [EC:1.1.1.37]	1.75452	4.90451e-11		0.445777	0.312841		-1.30875	6.189e-06
1017_t	F-type H+-transporting ATPase subunit gamma [EC:3.6.3.14]	1.75364	8.93765e-10		0.970681	0.0082076		-0.782957	0.0225099
823_t	Os11g0116500; Similar to Chloroplastic outer envelope membrane protein (OEP75) precursor (Outer membrane protein).	1.75284	1.42906e-06		0.674954	0.242645		-1.07789	0.00921855
2200_t	histidinol-phosphate aminotransferase [EC:2.6.1.9]	1.75259	6.86475e-11		0.580681	0.156639		-1.17191	7.13048e-05
1191_t	ANK29; hypothetical protein	1.75136	3.68085e-06		0.951724	0.0726092		-0.799631	0.0887431
3518_t	argininosuccinate synthase [EC:6.3.4.5]	1.75026	6.01078e-06		0.883983	0.10922		-0.866281	0.0680897
4497_t	hypothetical protein	1.74959	0.000651727		1.27183	0.0699847		-0.477754	0.520215
7313_t	hypothetical protein	1.74809	1.22178e-07		0.742653	0.123825		-1.00543	0.00859969
3893_t	solute carrier family 25 (mitochondrial adenine nucleotide translocator), member 4/5/6/31	1.74776	4.12736e-11		0.544436	0.179207		-1.20332	3.31973e-05
12591_t	hypothetical protein	1.74748	1.22862e-07		0.298239	0.675747		-1.44924	5.23409e-05
9105_t	protease I [EC:3.2.-.-]	1.74603	5.15284e-07		1.12004	0.0121562		-0.625992	0.166251
5413_t	Trp repressor binding protein	1.74514	9.55953e-05		1.64865	0.0019746		-0.0964878	0.906249
4005_t	boron transporter	1.74392	0.00040526		1.28218	0.0541393		-0.461743	0.518147
11151_t	threonine synthase [EC:4.2.3.1]	1.7428	1.31216e-11		0.559142	0.151574		-1.18366	2.70789e-05
1322_t	FK506-binding protein 4/5 [EC:5.2.1.8]	1.74277	1.85697e-07		0.083255	0.928879		-1.65951	3.46643e-06
1271_t	No_hits_found	1.7421	0.00531278		1.36742	0.116137		-0.374682	0.685414
243_t	glycyl-tRNA synthetase [EC:6.1.1.14]	1.74204	5.93406e-05		0.841076	0.200214		-0.900964	0.0900816
6553_t	hypothetical protein	1.74042	0.0174741		0.572363	0.703006		-1.16806	0.203642
8199_t	hypothetical protein	1.73899	2.13673e-05		1.29727	0.0129358		-0.441729	0.449993
3685_t	3-phosphoshikimate 1-carboxyvinyltransferase [EC:2.5.1.19]	1.73861	4.68534e-06		0.683784	0.251289		-1.05483	0.0169708
11553_t	hypothetical protein	1.73778	2.69497e-05		0.868642	0.154564		-0.86914	0.0896538
5517_t	No_hits_found	1.73658	0.0010406		-0.127668	0.929797		-1.86425	0.00126698
3156_t	hypothetical protein	1.73532	7.5924e-06		0.755017	0.200248		-0.980299	0.0334233
9381_t	No_hits_found	1.73438	2.8758e-07		0.992327	0.0275034		-0.742052	0.0759052
451_t	glycosyl transferase family protein	1.73332	3.3114e-06		-0.0357009	0.972169		-1.76902	1.08639e-05
13036_t	chaperonin GroEL	1.73156	1.48866e-06		0.572645	0.332158		-1.15891	0.00466463
6951_t	CGL3; hypothetical protein	1.7311	9.99738e-06		1.05776	0.0477857		-0.673332	0.185786
793_t	hypothetical protein	1.72852	1.40244e-06		0.442768	0.498796		-1.28575	0.00126232
8375_t	SORBIDRAFT_02g003315, Sb02g003315; hypothetical protein	1.72688	1.63326e-05		0.34887	0.683694		-1.37801	0.00201291
5842_t	GUN4; tetrapyrrole-binding protein	1.7267	7.81594e-05		1.02481	0.0950567		-0.701887	0.223217
8939_t	Fe-S cluster assembly ATP-binding protein	1.7222	4.58631e-07		0.841177	0.0823235		-0.881025	0.0298248
990_t	solute carrier family 50 (sugar transporter)	1.72032	0.00118599		0.222771	0.863728		-1.49755	0.0129935
3917_t	hypothetical protein	1.7197	1.13658e-08		0.872784	0.0313471		-0.846921	0.0175666
5436_t	No_hits_found	1.71915	0.000203042		-0.0422386	0.972688		-1.76139	0.0005501
12053_t	large subunit ribosomal protein L14	1.71914	6.70967e-06		0.267636	0.75431		-1.45151	0.00054893
254_t	hypothetical protein	1.719	4.76515e-08		0.620688	0.19914		-1.09831	0.00201275
3374_t	ferredoxin	1.71751	0.000217881		2.06533	7.43714e-05		0.347815	0.611053
11363_t	FKB16-7a, FKB16-7b; peptidyl-prolyl cis-trans isomerase, FKBP-type	1.71443	0.000121088		1.23292	0.0382115		-0.481509	0.444333
7141_t	hypothetical protein	1.7139	0.00115251		1.29057	0.0734519		-0.423337	0.576392
12302_t	RuvB-like protein 1 (pontin 52)	1.70872	0.0288367		0.978574	0.461954		-0.73015	0.486068
3174_t	large subunit ribosomal protein L17	1.7087	2.81419e-06		0.548835	0.37443		-1.15986	0.00504698
6132_t	RNA-binding protein NOB1	1.70685	1.52572e-05		0.373857	0.642707		-1.33299	0.00256742
7409_t	hypothetical protein	1.70498	1.19329e-07		0.843656	0.0616944		-0.861326	0.0239905
8759_t	HpcH/HpaI aldolase	1.70427	1.37226e-07		0.986116	0.0213424		-0.718155	0.0710366
4512_t	small nuclear ribonucleoprotein D2	1.70386	1.36196e-07		0.789876	0.0863875		-0.913988	0.0159522
2104_t	hypothetical protein	1.70279	2.17658e-06		1.03397	0.0312672		-0.668822	0.147174
1516_t	ZNJ1; DnaJ-like zinc-finger protein	1.70005	7.14606e-08		0.695326	0.137437		-1.00472	0.00547465
3062_t	hypothetical protein	1.6996	1.13932e-09		0.670633	0.0991143		-1.02896	0.000992096
2174_t	hypothetical protein	1.69647	0.0377835		1.8675	0.0807804		0.171036	0.896547
8675_t	F-type H+-transporting ATPase subunit g [EC:3.6.3.14]	1.69544	1.98553e-08		0.468923	0.357733		-1.22652	0.000232916
3042_t	glutathione S-transferase [EC:2.5.1.18]	1.69514	0.000183929		0.243412	0.817653		-1.45173	0.00426297
6087_t	5'-methylthioadenosine nucleosidase [EC:3.2.2.16]	1.69354	4.65438e-07		0.505296	0.375591		-1.18825	0.00158915
8119_t	fructose-bisphosphate aldolase, class I [EC:4.1.2.13]	1.69345	9.37062e-07		1.26664	0.00253321		-0.42681	0.382407
4166_t	hypothetical protein	1.69101	1.39002e-10		0.373152	0.42819		-1.31786	3.70716e-06
5237_t	ATP-binding cassette, subfamily F, member 2	1.69067	1.37931e-09		0.220428	0.723631		-1.47024	9.33772e-07
733_t	No_hits_found	1.68859	2.05868e-08		0.134735	0.857038		-1.55385	1.57457e-06
3005_t	complement component 1 Q subcomponent-binding protein, mitochondrial	1.68796	1.92957e-08		0.458451	0.37092		-1.22951	0.000204092
13053_t	uridine monophosphate synthetase [EC:2.4.2.10 4.1.1.23]	1.68746	1.88873e-07		0.260813	0.714873		-1.42665	4.81975e-05
1852_t	No_hits_found	1.68681	0.00568773		0.901459	0.356796		-0.785352	0.332938
197_t	translation initiation factor 6	1.68654	1.27142e-06		0.319502	0.660405		-1.36704	0.000357242
11640_t	phosphatidylserine decarboxylase	1.68515	9.39382e-05		1.10453	0.0631349		-0.580616	0.315199
10849_t	sedoheptulose-bisphosphatase [EC:3.1.3.37]	1.68291	9.24195e-11		0.883342	0.00835544		-0.79957	0.00873383
7049_t	hypothetical protein	1.68269	8.4963e-06		0.616946	0.314595		-1.06575	0.0148595
3899_t	No_hits_found	1.68233	2.52887e-05		0.949436	0.0932261		-0.732897	0.149008
4609_t	No_hits_found	1.68012	8.41123e-07		0.670575	0.199063		-1.00955	0.0102974
3377_t	translation initiation factor IF-3	1.67648	1.33143e-08		1.32896	0.00010723		-0.347521	0.410176
5999_t	No_hits_found	1.67369	0.00953716		-0.508311	0.721798		-2.182	0.00243438
12682_t	Ran-binding protein 1	1.67278	5.17723e-05		0.684752	0.29792		-0.98803	0.0465944
1841_t	60S ribosome subunit biogenesis protein NIP7	1.67226	0.000305624		1.1352	0.0742311		-0.537058	0.404783
7318_t	rRNA 2'-O-methyltransferase fibrillarin [EC:2.1.1.-]	1.67135	7.22981e-09		0.459512	0.339358		-1.21184	0.000139386
10609_t	enoyl-[acyl-carrier protein] reductase I [EC:1.3.1.9]	1.67075	5.8939e-06		0.500501	0.444301		-1.17025	0.00503839
6062_t	hypothetical protein	1.66873	1.15911e-07		0.809324	0.0676397		-0.859409	0.0212225
5876_t	Os11g0266000; Protein of unknown function DUF1665 family protein.	1.66604	9.59416e-06		0.095242	0.928407		-1.5708	0.000124472
3067_t	hypothetical protein	1.66584	0.00496124		1.70647	0.0227297		0.0406271	0.972374
4982_t	6,7-dimethyl-8-ribityllumazine synthase [EC:2.5.1.78]	1.66312	3.10018e-08		0.482478	0.333651		-1.18064	0.000388893
4231_t	No_hits_found	1.65958	0.0247803		1.2605	0.252306		-0.399076	0.718199
7570_t	hypothetical protein	1.65596	2.16067e-07		0.474088	0.392052		-1.18187	0.000844646
5530_t	thiamine biosynthetic enzyme	1.65438	2.72338e-09		0.94645	0.00768986		-0.70793	0.0367892
4976_t	F-type H+-transporting ATPase subunit b [EC:3.6.3.14]	1.65223	1.91634e-08		0.964035	0.0110155		-0.688193	0.0584777
1402_t	phosphoglycerate kinase [EC:2.7.2.3]	1.65172	1.61309e-08		1.01207	0.00603842		-0.639646	0.0816768
3413_t	hypothetical protein	1.65073	1.42368e-07		0.430568	0.444219		-1.22016	0.000430371
8366_t	ATP-dependent RNA helicase DDX18/HAS1 [EC:3.6.4.13]	1.64857	3.54406e-07		0.187622	0.807453		-1.46095	2.90635e-05
12434_t	hypothetical protein	1.6479	2.76191e-05		0.811093	0.167656		-0.836804	0.0815141
242_t	glycyl-tRNA synthetase [EC:6.1.1.14]	1.64584	5.11849e-08		0.764197	0.0734519		-0.881647	0.0127425
9594_t	translation initiation factor 3 subunit C	1.64495	6.69926e-06		0.744143	0.17371		-0.900811	0.0398005
179_t	small subunit ribosomal protein S17	1.64467	6.41513e-07		0.621312	0.228004		-1.02336	0.00685424
5638_t	hypothetical protein	1.64439	9.5223e-06		0.874276	0.100206		-0.770117	0.0903812
2911_t	hypothetical protein	1.64316	2.76173e-05		0.283046	0.749215		-1.36011	0.00182193
2916_t	myo-inositol-1(or 4)-monophosphatase [EC:3.1.3.25]	1.64313	1.83922e-07		1.17259	0.0022907		-0.470539	0.269112
574_t	uridine monophosphate synthetase [EC:2.4.2.10 4.1.1.23]	1.64161	0.00283696		-0.0915346	0.951724		-1.73315	0.00450778
3684_t	3-phosphoshikimate 1-carboxyvinyltransferase [EC:2.5.1.19]	1.63987	2.73333e-06		0.551544	0.336838		-1.08833	0.00641781
3744_t	RuvB-like protein 2 [EC:3.6.4.12]	1.63888	4.37092e-08		0.650565	0.147144		-0.988312	0.00370914
11885_t	molecular chaperone GrpE	1.63784	7.92247e-08		0.604495	0.194342		-1.03335	0.00291158
7816_t	hypothetical protein	1.63498	8.80492e-05		0.10055	0.931442		-1.53443	0.00082287
7875_t	methionyl aminopeptidase [EC:3.4.11.18]	1.6347	9.49724e-08		0.612711	0.192634		-1.02199	0.00327885
9127_t	Ran GTPase-activating protein 1	1.63458	1.54981e-09		0.66486	0.0887634		-0.969718	0.00150473
3429_t	NIK1; nickel transporter	1.63341	4.58017e-07		0.658374	0.18094		-0.97504	0.00876376
7430_t	ornithine carbamoyltransferase [EC:2.1.3.3]	1.63203	2.08105e-07		0.689772	0.136231		-0.942256	0.00972104
11210_t	hypothetical protein	1.63196	0.00315296		0.759789	0.408772		-0.872174	0.220092
12449_t	DNA-directed RNA polymerases I, II, and III subunit RPABC1	1.63058	3.70955e-06		0.469057	0.451331		-1.16152	0.00351764
4377_t	calmodulin-binding transcription activator 3-like	1.63037	2.02161e-06		0.567449	0.304742		-1.06292	0.00685445
4812_t	glutamyl-tRNA synthetase [EC:6.1.1.17]	1.62794	6.38525e-08		0.480348	0.334269		-1.14759	0.000605174
3409_t	ribosome biogenesis protein YTM1	1.6253	5.9172e-07		0.21364	0.779047		-1.41166	6.3883e-05
11152_t	threonine synthase [EC:4.2.3.1]	1.62475	1.30903e-07		0.509733	0.31123		-1.11502	0.00121417
5124_t	phenylalanyl-tRNA synthetase alpha chain [EC:6.1.1.20]	1.62467	1.88794e-05		0.514553	0.439535		-1.11012	0.0108543
10308_t	CGL5; hypothetical protein	1.62332	2.33753e-05		1.12423	0.0256226		-0.499088	0.340512
75_t	hypothetical protein	1.62287	3.4131e-05		0.138589	0.894682		-1.48428	0.000546866
6697_t	No_hits_found	1.62041	0.00131776		0.939027	0.213451		-0.681383	0.307576
2855_t	elongator complex protein 2	1.61843	5.10058e-06		0.174424	0.836823		-1.44401	0.000188993
7711_t	ferredoxin	1.61819	5.26928e-07		1.21117	0.00190184		-0.407017	0.371402
6088_t	ribosome production factor 1	1.618	6.1015e-06		0.217573	0.796732		-1.40042	0.000363862
5728_t	hypothetical protein	1.61796	5.93429e-07		0.533091	0.315379		-1.08487	0.00306138
6061_t	U6 snRNA-associated Sm-like protein LSm5	1.61686	1.26833e-05		0.637734	0.28459		-0.979127	0.0235509
3825_t	2-C-methyl-D-erythritol 2,4-cyclodiphosphate synthase [EC:4.6.1.12]	1.61537	4.07173e-07		0.695166	0.139918		-0.920203	0.0131783
6714_t	ribosome recycling factor	1.61511	1.88555e-05		1.31909	0.00439458		-0.29602	0.604022
633_t	RNA-binding protein PNO1	1.6145	1.45323e-06		0.348157	0.601887		-1.26634	0.000617072
8355_t	nucleoside-diphosphate kinase [EC:2.7.4.6]	1.61028	5.63959e-09		0.607312	0.138626		-1.00297	0.00130656
5807_t	No_hits_found	1.6101	0.00474286		0.753802	0.442874		-0.856297	0.234764
2312_t	No_hits_found	1.60971	0.000537788		0.699115	0.360365		-0.910599	0.112405
1533_t	ATP-dependent RNA helicase DDX47/RRP3 [EC:3.6.4.13]	1.60959	4.1363e-07		0.0663195	0.942451		-1.54327	5.63308e-06
7150_t	CGL24; hypothetical protein	1.6095	2.52138e-05		0.950532	0.0742364		-0.658973	0.181214
1980_t	aspartate aminotransferase, mitochondrial [EC:2.6.1.1]	1.60735	4.87319e-08		0.842449	0.0354547		-0.764904	0.0297577
759_t	adenylate kinase [EC:2.7.4.3]	1.60614	1.13869e-08		0.499435	0.268086		-1.10671	0.000402026
7788_t	molecular chaperone DnaK	1.60601	7.52547e-06		0.428509	0.51334		-1.1775	0.00364426
9021_t	No_hits_found	1.60363	0.0119045		0.212239	0.896506		-1.39139	0.0637236
5423_t	hypothetical protein	1.60314	5.42017e-06		0.600335	0.289857		-1.00281	0.0139022
9448_t	protein MAK16	1.60092	1.62673e-05		0.0895575	0.931442		-1.51136	0.000188993
761_t	small nuclear ribonucleoprotein B and B'	1.60035	2.7783e-09		0.728158	0.0531426		-0.87219	0.00497515
4651_t	hypothetical protein	1.59996	9.92361e-06		0.84855	0.101472		-0.751412	0.090799
4797_t	pyruvate-ferredoxin oxidoreductase	1.5998	0.00197598		0.701643	0.42084		-0.898153	0.169129
12694_t	hypothetical protein	1.59954	2.27431e-06		0.558674	0.312835		-1.04087	0.00700815
10138_t	hypothetical protein	1.59936	4.70401e-05		0.281214	0.749601		-1.31815	0.00271376
8762_t	3-oxoacyl-[acyl-carrier protein] reductase [EC:1.1.1.100]	1.59883	5.61714e-11		0.985157	0.000875443		-0.613672	0.0392847
1603_t	hypothetical protein	1.59822	1.74876e-09		0.635601	0.0988599		-0.962616	0.00130656
5499_t	RIO kinase 2 [EC:2.7.11.1]	1.59725	8.30345e-05		0.164734	0.870893		-1.43252	0.00139972
11571_t	translation initiation factor 3 subunit F	1.59673	5.27756e-06		0.55305	0.33421		-1.04368	0.00965043
7834_t	tRNA (cytidine/uridine-2'-O-)-methyltransferase [EC:2.1.1.207]	1.59537	5.65242e-06		0.638567	0.247571		-0.956803	0.0193299
505_t	ATP10 protein	1.59269	0.000412308		-0.077508	0.951724		-1.6702	0.000753703
2662_t	No_hits_found	1.59153	0.000556502		1.59415	0.00409051		0.00262573	0.998726
2145_t	heat shock 70kDa protein 4	1.59121	3.64741e-06		0.381619	0.558088		-1.20959	0.00162487
704_t	ribosome assembly protein RRB1	1.58996	7.35457e-08		0.257235	0.683699		-1.33272	3.05771e-05
6734_t	hypothetical protein	1.58952	1.55458e-10		0.388718	0.360892		-1.2008	8.27205e-06
7748_t	ATP synthase mitochondrial F1 complex assembly factor 1	1.58902	0.000135935		0.398793	0.636159		-1.19023	0.0124828
7671_t	hypothetical protein	1.58878	0.0319553		0.419785	0.802286		-1.169	0.203698
3412_t	elongation factor Ts	1.58838	1.44147e-05		0.0163193	0.987879		-1.57206	8.03067e-05
12919_t	protein mago nashi	1.58791	1.77814e-05		0.593524	0.322755		-0.994381	0.0215591
9443_t	HLA8; high light-induced nuclease	1.58772	7.81214e-05		1.75049	0.000127853		0.162762	0.808549
2649_t	hypothetical protein	1.58628	7.99502e-05		1.32807	0.00829042		-0.258213	0.674497
9956_t	hypothetical protein	1.58503	6.06644e-07		0.644196	0.180417		-0.940837	0.0103391
5907_t	stress-induced-phosphoprotein 1	1.5848	2.59753e-08		0.304426	0.590228		-1.28038	3.31973e-05
1614_t	No_hits_found	1.58354	0.00159573		1.02212	0.158944		-0.561417	0.420113
11332_t	D-3-phosphoglycerate dehydrogenase [EC:1.1.1.95]	1.58324	1.3478e-05		0.0732109	0.944249		-1.51003	0.00012993
3351_t	FK506-binding protein 1 [EC:5.2.1.8]	1.58227	2.39149e-05		1.00338	0.0486602		-0.578891	0.247188
8367_t	ATP-dependent RNA helicase DDX18/HAS1 [EC:3.6.4.13]	1.58117	1.8993e-05		0.185386	0.837296		-1.39578	0.000608549
5096_t	hypothetical protein	1.58012	0.00345672		1.06309	0.175262		-0.517025	0.498485
11721_t	prolyl-tRNA synthetase [EC:6.1.1.15]	1.57958	0.00051147		0.756275	0.289857		-0.823309	0.151748
11518_t	tryptophanyl-tRNA synthetase [EC:6.1.1.2]	1.57933	2.31221e-08		0.542212	0.216256		-1.03711	0.00105064
3316_t	hypothetical protein	1.57901	3.38314e-09		0.683628	0.0734519		-0.895379	0.00329968
9544_t	LL-diaminopimelate aminotransferase [EC:2.6.1.83]	1.57681	1.30534e-07		0.762246	0.0702113		-0.814561	0.0214855
3796_t	translation initiation factor 3 subunit B	1.57665	2.3629e-06		0.616362	0.236171		-0.960284	0.0132878
5521_t	uracil phosphoribosyltransferase [EC:2.4.2.9]	1.57639	2.41742e-06		0.677408	0.178031		-0.898986	0.0222077
547_t	ATP-dependent RNA helicase DDX54/DBP10 [EC:3.6.4.13]	1.57572	6.94307e-07		0.277343	0.683857		-1.29838	0.000188993
3098_t	hypothetical protein	1.5724	0.0176724		0.200378	0.907559		-1.37202	0.0810687
5906_t	stress-induced-phosphoprotein 1	1.57165	2.69804e-08		0.127191	0.854261		-1.44446	1.94756e-06
7942_t	inorganic pyrophosphatase [EC:3.6.1.1]	1.57142	1.05233e-06		0.710051	0.129583		-0.861372	0.0239905
7731_t	hypothetical protein	1.57115	5.77932e-07		0.735163	0.103488		-0.835986	0.0245805
4100_t	diaminopimelate decarboxylase [EC:4.1.1.20]	1.57085	1.3564e-06		0.788156	0.0867165		-0.782697	0.0468765
2369_t	hypothetical protein	1.56906	5.34711e-06		0.3105	0.666505		-1.25856	0.000965334
12608_t	No_hits_found	1.56898	6.34327e-07		0.386503	0.503683		-1.18248	0.000704115
11564_t	hypothetical protein	1.56835	0.000790122		1.81159	0.000733864		0.243233	0.734696
11956_t	No_hits_found	1.56748	0.00507311		0.426127	0.722115		-1.14135	0.0889414
8777_t	hypothetical protein	1.56726	9.24494e-07		0.382063	0.526306		-1.18519	0.000805138
10589_t	hypothetical protein	1.5663	5.44041e-07		0.83601	0.0534875		-0.730292	0.0558644
7471_t	chaperonin GroEL	1.56579	0.000134732		0.307914	0.729718		-1.25788	0.0066965
11713_t	sulfate adenylyltransferase [EC:2.7.7.4]	1.56557	4.89856e-07		0.734785	0.0990385		-0.83078	0.0242428
7142_t	ATP-dependent Clp protease, protease subunit [EC:3.4.21.92]	1.56531	8.00351e-07		0.787615	0.07702		-0.777694	0.0428739
4652_t	protein kinase C binding protein	1.5644	6.80657e-07		0.898053	0.0337835		-0.666345	0.0903812
84_t	signal recognition particle subunit SRP9	1.56391	3.4131e-05		0.716616	0.213732		-0.847291	0.063712
3069_t	pseudouridine-5'-monophosphatase-like	1.56264	2.66916e-05		0.671753	0.247493		-0.890885	0.0452863
4613_t	N-carbamoylputrescine amidase [EC:3.5.1.53]	1.56134	6.76779e-07		0.512523	0.321112		-1.04882	0.00317323
9467_t	H/ACA ribonucleoprotein complex subunit 1	1.56061	6.04283e-06		0.291189	0.691758		-1.26943	0.000864027
880_t	3-deoxy-7-phosphoheptulonate synthase [EC:2.5.1.54]	1.56045	7.92829e-06		1.44165	0.000392755		-0.118799	0.847531
596_t	hypothetical protein	1.55955	1.451e-06		0.55715	0.280464		-1.0024	0.00700815
10344_t	No_hits_found	1.55949	0.0173711		0.198371	0.907714		-1.36112	0.0802019
8295_t	ACK2; acetate kinase (EC:2.7.2.1)	1.55878	0.000483426		0.0159976	0.989348		-1.54279	0.00167936
8607_t	PFD1; prefoldin chaperone 1	1.55863	3.23284e-06		0.656097	0.199063		-0.902536	0.0213501
11281_t	No_hits_found	1.5572	2.06265e-05		0.845084	0.104134		-0.71212	0.122848
1566_t	RNP-1 like RNA-binding protein	1.55643	9.74222e-09		0.430744	0.33865		-1.12568	0.000170092
7787_t	molecular chaperone DnaK	1.5552	8.66917e-08		0.341165	0.529676		-1.21403	0.000139386
6712_t	Metalloendopeptidase family-saccharolysin & thimet oligopeptidase (ISS)	1.55381	0.00233752		1.02674	0.166115		-0.527071	0.458535
12299_t	hypothetical protein	1.55341	2.03957e-06		0.338314	0.600424		-1.2151	0.000787971
9077_t	No_hits_found	1.55323	0.0275146		0.284815	0.863909		-1.26842	0.140142
2358_t	hypothetical protein	1.5523	0.00290231		0.711401	0.415632		-0.840897	0.206289
1417_t	No_hits_found	1.55129	5.33193e-06		0.0422479	0.966301		-1.50904	3.97778e-05
12367_t	hypothetical protein	1.54936	8.73055e-05		0.779315	0.187123		-0.770045	0.117549
11333_t	D-3-phosphoglycerate dehydrogenase [EC:1.1.1.95]	1.54737	1.4988e-05		-0.00562256	0.996042		-1.55299	5.15135e-05
9423_t	chaperonin GroES	1.54732	4.96793e-09		0.568685	0.151623		-0.978635	0.000983127
10186_t	isocitrate dehydrogenase [EC:1.1.1.42]	1.54684	6.6056e-07		0.393002	0.483357		-1.15383	0.00084477
5901_t	hypothetical protein	1.54676	3.41745e-09		0.694754	0.0597995		-0.852009	0.00458193
5710_t	hypothetical protein	1.54512	0.00214994		1.01203	0.165514		-0.533093	0.451052
3387_t	No_hits_found	1.54442	0.0114416		1.24172	0.151681		-0.302699	0.74256
3210_t	peptidyl-prolyl cis-trans isomerase B (cyclophilin B) [EC:5.2.1.8]	1.54384	2.37663e-06		1.06132	0.0110155		-0.482516	0.276652
6641_t	hypothetical protein	1.54358	5.24933e-06		0.731447	0.147078		-0.812135	0.0445924
5888_t	U3 small nucleolar RNA-associated protein 24	1.54253	4.40567e-05		0.612686	0.315636		-0.929839	0.0379796
2088_t	prefoldin alpha subunit	1.54228	3.01397e-06		0.596635	0.254081		-0.945641	0.013153
6624_t	ATP phosphoribosyltransferase [EC:2.4.2.17]	1.54141	6.57752e-08		0.433323	0.370806		-1.10809	0.000468981
1411_t	ribosomal protein L29 family protein	1.54078	1.92425e-05		0.627596	0.285082		-0.913189	0.0297671
3079_t	21S rRNA (GM2251-2'-O)-methyltransferase [EC:2.1.1.-]	1.54059	0.0146827		-0.087771	0.960353		-1.62836	0.0240293
7114_t	glyceraldehyde-3-phosphate dehydrogenase (NADP+) (phosphorylating) [EC:1.2.1.13]	1.54017	2.85094e-08		1.25166	0.000103756		-0.288512	0.481566
8765_t	translation initiation factor 2A	1.53958	1.00363e-06		0.557368	0.265363		-0.982213	0.00639404
402_t	No_hits_found	1.53905	0.0019929		0.487435	0.611535		-1.05162	0.0797641
12333_t	hypothetical protein	1.53889	6.10091e-05		0.951459	0.0735799		-0.587433	0.247574
3184_t	hypothetical protein	1.53799	0.00019805		0.433276	0.588696		-1.10471	0.020833
905_t	ATP adenylyltransferase [EC:2.7.7.53]	1.53777	3.29311e-05		0.984038	0.0522501		-0.553732	0.260532
7672_t	hypothetical protein	1.53772	2.48424e-05		0.562332	0.359903		-0.975385	0.0211122
5007_t	No_hits_found	1.53747	0.000335244		0.712577	0.303604		-0.824896	0.113993
1250_t	FAP24; flagellar associated protein	1.53563	0.000627603		0.755395	0.282269		-0.780231	0.171978
1765_t	shikimate kinase [EC:2.7.1.71]	1.53429	2.09001e-06		0.393917	0.507906		-1.14037	0.00159255
2271_t	acetolactate synthase I/III small subunit [EC:2.2.1.6]	1.53402	2.05964e-09		0.31795	0.501		-1.21607	1.14963e-05
5224_t	hypothetical protein	1.53384	1.45323e-06		0.175336	0.817653		-1.35851	8.65074e-05
1244_t	homogentisate solanesyltransferase	1.53372	1.3478e-05		1.23515	0.00431519		-0.298573	0.567327
3866_t	protein CGI121	1.53351	2.82893e-05		0.255651	0.756815		-1.27785	0.0017111
5123_t	phenylalanyl-tRNA synthetase alpha chain [EC:6.1.1.20]	1.53241	4.0488e-06		0.648895	0.199812		-0.883513	0.0240186
3211_t	hypothetical protein	1.53098	4.82672e-08		0.88075	0.0165623		-0.650234	0.0584244
3490_t	hypothetical protein	1.52835	1.56915e-09		0.811919	0.0143194		-0.716431	0.0166794
5095_t	hypothetical protein	1.52819	0.000197955		0.853311	0.158327		-0.674874	0.201295
9781_t	molecular chaperone GrpE	1.52786	5.33747e-06		0.413441	0.496828		-1.11442	0.00324148
11639_t	hypothetical protein	1.52773	0.000778858		0.833541	0.225308		-0.694189	0.24188
9708_t	TIM21-like protein, mitochondrial-like	1.52741	4.5366e-07		0.460933	0.36872		-1.06647	0.00166514
2934_t	hypothetical protein	1.5257	0.000601925		0.767457	0.267552		-0.758242	0.180381
9159_t	No_hits_found	1.52519	0.000286559		0.467037	0.564975		-1.05816	0.0302428
12875_t	translation initiation factor 3 subunit B	1.52384	7.4477e-06		0.505472	0.375759		-1.01837	0.00908349
11836_t	No_hits_found	1.52313	0.0042197		0.25421	0.842801		-1.26892	0.041288
4707_t	No_hits_found	1.52263	0.012194		0.51245	0.683002		-1.01018	0.179904
3262_t	hypothetical protein	1.52183	0.00732381		1.03571	0.219404		-0.486122	0.538916
12405_t	No_hits_found	1.52163	0.00158496		0.781193	0.307509		-0.740441	0.229342
4404_t	geranylgeranyl reductase [EC:1.3.1.83]	1.5184	4.8969e-07		1.25871	0.000378072		-0.259692	0.567327
126_t	hypothetical protein	1.5169	1.3104e-05		0.427295	0.49834		-1.08961	0.00581062
5609_t	nucleolar protein 58	1.51669	0.00401505		0.0740491	0.960319		-1.44264	0.0157895
523_t	hypothetical protein	1.51657	0.000739885		0.540657	0.49834		-0.975912	0.0714828
11720_t	prolyl-tRNA synthetase [EC:6.1.1.15]	1.51549	2.30574e-08		0.596777	0.137889		-0.918717	0.00296245
5311_t	arogenate/prephenate dehydratase [EC:4.2.1.91 4.2.1.51]	1.51492	1.22919e-06		0.399465	0.478936		-1.11546	0.00136821
12281_t	hypothetical protein	1.51432	7.56559e-05		0.497397	0.457279		-1.01693	0.0227724
10608_t	enoyl-[acyl-carrier protein] reductase I [EC:1.3.1.9]	1.51269	2.22659e-07		0.292735	0.615218		-1.21995	0.000135039
4779_t	arginyl-tRNA synthetase [EC:6.1.1.19]	1.51149	2.16305e-06		0.776147	0.0867165		-0.735342	0.0571739
4443_t	CPLD52; hypothetical protein	1.51105	3.50412e-07		1.03313	0.00525263		-0.477923	0.226808
11648_t	YggT family protein	1.51019	1.7414e-06		1.04796	0.00912032		-0.462238	0.275045
1805_t	No_hits_found	1.50914	8.51441e-09		0.46776	0.267323		-1.04138	0.000343423
1465_t	pre-rRNA-processing protein TSR2	1.50749	0.00214099		0.0559386	0.968595		-1.45155	0.00867486
414_t	rRNA biogenesis protein RRP5	1.50711	3.72695e-05		0.176559	0.840038		-1.33055	0.000942699
3759_t	hypothetical protein	1.5045	0.0028659		1.00562	0.169492		-0.498878	0.483123
47_t	mitochondrial import inner membrane translocase subunit TIM50-like	1.50424	3.51229e-08		0.510502	0.234872		-0.993735	0.00115102
9468_t	hypothetical protein	1.5032	6.34327e-07		0.714905	0.0979123		-0.788295	0.0281872
2544_t	No_hits_found	1.50232	0.0116654		0.300638	0.824847		-1.20168	0.0919076
1251_t	FAP24; flagellar associated protein	1.5021	1.19442e-06		0.725591	0.100206		-0.776507	0.036909
10716_t	protein translocase, putative	1.50199	2.01684e-08		0.105162	0.881139		-1.39682	1.14649e-06
10978_t	U3 small nucleolar RNA-associated protein 18	1.50133	1.08204e-05		0.109322	0.906381		-1.39201	0.000183708
7022_t	NADH dehydrogenase (ubiquinone) 1 alpha subcomplex 8 [EC:1.6.5.3 1.6.99.3]	1.50093	8.02627e-08		0.595904	0.156639		-0.905029	0.0046791
11086_t	No_hits_found	1.49944	0.000543314		0.589121	0.42819		-0.910322	0.0833845
13042_t	sulfate adenylyltransferase [EC:2.7.7.4]	1.49942	1.15911e-07		0.613905	0.144811		-0.885514	0.00651989
10559_t	No_hits_found	1.49926	0.0184031		1.03691	0.288578		-0.462351	0.605252
1936_t	hypothetical protein	1.49887	6.00636e-06		0.505395	0.362558		-0.993474	0.00880358
670_t	solute carrier family 35, member F5	1.49879	0.00308724		-0.155388	0.907735		-1.65418	0.00307943
1479_t	hypothetical protein	1.49802	1.959e-07		0.690813	0.0932261		-0.80721	0.0170153
7678_t	No_hits_found	1.49793	0.000140724		0.66233	0.292375		-0.835603	0.0802368
7524_t	hypothetical protein	1.49698	2.81258e-06		0.807646	0.0706051		-0.689337	0.082366
2711_t	ribosome-binding factor A	1.49637	6.74197e-06		0.227884	0.76095		-1.26849	0.000527563
7785_t	plasminogen activator inhibitor 1 RNA-binding protein	1.49616	5.27207e-08		0.835182	0.021218		-0.660975	0.0502246
9949_t	No_hits_found	1.4954	0.000349591		0.657778	0.332872		-0.83762	0.101568
11986_t	chloride channel, nucleotide-sensitive, 1A	1.49524	5.1828e-05		0.098208	0.923712		-1.39703	0.000550999
8639_t	No_hits_found	1.49498	1.08536e-05		0.228747	0.767837		-1.26623	0.00072841
239_t	U3 small nucleolar RNA-associated protein 7	1.49333	4.68468e-06		0.188829	0.805251		-1.3045	0.00025863
153_t	hypothetical protein	1.49332	0.00165595		0.450777	0.625893		-1.04254	0.0664501
5997_t	phosphate acetyltransferase	1.49259	0.00751594		-0.104151	0.94639		-1.59674	0.0103333
5547_t	ATP-dependent RNA helicase DDX55/SPB4 [EC:3.6.4.13]	1.49254	4.99443e-05		-0.210962	0.807246		-1.7035	1.44024e-05
7321_t	hypothetical protein	1.49239	1.32475e-05		-0.089419	0.925608		-1.58181	1.52909e-05
4339_t	large subunit ribosomal protein L24e	1.49081	3.22452e-07		0.15381	0.824847		-1.337	2.08062e-05
9868_t	RNA 3'-terminal phosphate cyclase-like protein	1.49076	0.000509093		-0.289265	0.765538		-1.78003	0.000119002
9680_t	tRNA (guanine10-N2)-methyltransferase [EC:2.1.1.214]	1.49049	0.00467327		0.406931	0.719591		-1.08356	0.0860991
2452_t	putative rhomboid protease ydcA-like	1.48986	1.32475e-05		0.862533	0.0712006		-0.627324	0.151823
7953_t	hypothetical protein	1.48872	2.54417e-05		-0.319202	0.674685		-1.80792	1.95096e-06
2224_t	glutamine amidotransferase / cyclase [EC:2.4.2.- 4.1.3.-]	1.4875	3.28339e-09		0.389452	0.358645		-1.09805	6.51092e-05
4011_t	hypothetical protein	1.48743	0.000476769		1.03378	0.0782149		-0.453652	0.444391
8841_t	hypothetical protein	1.4869	0.000599811		0.46009	0.579184		-1.02681	0.0445553
4155_t	queuine tRNA-ribosyltransferase [EC:2.4.2.29]	1.48625	4.78599e-05		0.636651	0.271606		-0.849603	0.0528384
2062_t	hypothetical protein	1.48524	1.24975e-05		0.785748	0.104701		-0.699494	0.097534
3227_t	hypothetical protein	1.48524	1.28547e-08		0.509106	0.209274		-0.976134	0.000813392
1878_t	hypothetical protein	1.48497	0.000735041		0.893395	0.163021		-0.59158	0.31756
11714_t	sulfate adenylyltransferase [EC:2.7.7.4]	1.48448	5.43e-08		0.590801	0.147078		-0.893678	0.00423745
5781_t	hypothetical protein	1.48122	8.41123e-07		-0.0339326	0.96992		-1.51516	2.55662e-06
3076_t	hypothetical protein	1.4808	0.000718861		0.663957	0.351114		-0.816844	0.13569
3635_t	transcription initiation factor TFIID subunit 9 / adenylate kinase [EC:2.7.4.3]	1.47852	1.08536e-05		0.734539	0.133903		-0.743978	0.070229
6696_t	protein arginine N-methyltransferase 1 [EC:2.1.1.-]	1.47824	1.36929e-06		0.651581	0.151205		-0.826661	0.021932
930_t	hypothetical protein	1.4755	0.000160696		0.631362	0.311081		-0.844136	0.0771235
4851_t	hypothetical protein	1.47537	7.94519e-07		0.288702	0.635522		-1.18666	0.000307286
3430_t	hypothetical protein	1.47423	1.83057e-05		0.490298	0.407411		-0.983933	0.0132103
4735_t	hypothetical protein	1.47328	3.12212e-06		0.610025	0.204908		-0.863253	0.0194661
1797_t	hypothetical protein	1.47322	5.25719e-07		0.22755	0.728634		-1.24567	9.89019e-05
403_t	No_hits_found	1.47321	1.33326e-06		0.417275	0.434405		-1.05593	0.00201291
3781_t	ubiquitin-conjugating enzyme E2 D/E [EC:6.3.2.19]	1.4718	8.66139e-08		0.406221	0.38708		-1.06558	0.000486182
206_t	tRNA acetyltransferase TAN1	1.4717	8.35443e-06		0.221467	0.768075		-1.25023	0.000583782
4109_t	No_hits_found	1.47086	0.000743776		-0.0438056	0.971504		-1.51467	0.00171061
10170_t	branched-chain amino acid aminotransferase [EC:2.6.1.42]	1.46969	1.09458e-09		0.354148	0.395869		-1.11554	2.08322e-05
8041_t	hypothetical protein	1.46928	4.97911e-05		0.768161	0.148297		-0.701118	0.123587
5607_t	hypothetical protein	1.4682	2.47144e-09		0.600392	0.0895077		-0.86781	0.00189176
10588_t	small subunit ribosomal protein S3e	1.46649	5.59465e-06		0.544087	0.29114		-0.922407	0.0139637
9231_t	hypothetical protein	1.46602	1.19041e-06		0.639675	0.156639		-0.826341	0.0193727
9367_t	histidyl-tRNA synthetase [EC:6.1.1.21]	1.46529	5.40343e-05		0.458262	0.475402		-1.00703	0.0165885
6568_t	ATP-dependent RNA helicase DDX56/DBP9 [EC:3.6.4.13]	1.46501	8.17441e-06		-0.122264	0.890539		-1.58727	6.23235e-06
2099_t	hypothetical protein	1.46489	3.43713e-07		0.546483	0.222309		-0.918409	0.00504072
1630_t	No_hits_found	1.46429	0.0502473		0.419143	0.803053		-1.04515	0.266982
1164_t	hypothetical protein	1.46145	3.56904e-06		0.615933	0.199705		-0.845514	0.022452
485_t	pyrroline-5-carboxylate reductase [EC:1.5.1.2]	1.46033	2.75539e-05		0.717924	0.164579		-0.742401	0.0840875
6674_t	ribosomal RNA-processing protein 17	1.46022	8.88154e-05		0.456054	0.496828		-1.00416	0.0200455
2605_t	hypothetical protein	1.45972	0.000192231		1.77168	4.79979e-05		0.311954	0.581029
6165_t	hypothetical protein	1.45936	0.0917388		1.34966	0.289752		-0.109691	0.94146
2175_t	hypothetical protein	1.45926	0.000362299		0.693316	0.280464		-0.765939	0.136064
6546_t	No_hits_found	1.45864	0.00443179		-0.154113	0.909186		-1.61275	0.00432247
5534_t	adenylate kinase [EC:2.7.4.3]	1.45863	4.54767e-06		0.571314	0.250381		-0.887316	0.0167843
262_t	4-carboxymuconolactone decarboxylase [EC:4.1.1.44]	1.45845	6.46145e-05		0.738664	0.175088		-0.719782	0.112867
128_t	NADH dehydrogenase (ubiquinone) 1 alpha/beta subcomplex 1 [EC:1.6.5.3 1.6.99.3]	1.45778	4.59828e-06		0.405155	0.474742		-1.05263	0.0034175
11062_t	hypothetical protein	1.45772	0.00476713		0.828047	0.310174		-0.629677	0.35426
639_t	acetyl-CoA synthetase [EC:6.2.1.1]	1.45725	0.00371207		-0.382705	0.717219		-1.83995	0.000600843
9955_t	translation initiation factor 3 subunit D	1.45705	0.00017274		0.557111	0.391149		-0.899935	0.0530621
4101_t	diaminopimelate decarboxylase [EC:4.1.1.20]	1.45674	3.04912e-06		0.561627	0.249639		-0.895114	0.0135377
7769_t	METE; cobalamin-independent methionine synthase (EC:2.1.1.14)	1.45529	2.06303e-05		0.933734	0.0426871		-0.521556	0.254634
1587_t	lupus La protein	1.45501	9.10063e-08		0.160741	0.803967		-1.29427	1.05615e-05
11362_t	pre-rRNA-processing protein TSR1	1.45432	1.73225e-05		-0.0549713	0.953853		-1.50929	3.16687e-05
9593_t	hypothetical protein	1.45332	0.000157727		0.563842	0.377593		-0.88948	0.0541844
11601_t	hypothetical protein	1.45323	6.59013e-06		0.451741	0.418214		-1.00149	0.00650689
10202_t	hypothetical protein	1.45311	0.000181067		0.374166	0.633724		-1.07894	0.0153199
10492_t	ATP-dependent HslUV protease, peptidase subunit HslV [EC:3.4.25.2]	1.4514	4.18078e-05		0.630897	0.253313		-0.820499	0.0551143
10835_t	aspartyl-tRNA(Asn)/glutamyl-tRNA (Gln) amidotransferase subunit A [EC:6.3.5.6 6.3.5.7]	1.45084	4.69526e-06		0.449118	0.411414		-1.00172	0.00547042
11371_t	bud site selection protein 20	1.45073	0.00269459		-0.264979	0.817653		-1.71571	0.0013346
3260_t	No_hits_found	1.45013	6.95326e-05		0.284302	0.718948		-1.16583	0.00450778
8081_t	No_hits_found	1.45002	0.0446104		0.866501	0.479717		-0.583521	0.556635
3797_t	translation initiation factor 3 subunit B	1.44986	0.00173561		0.370259	0.703006		-1.0796	0.0481858
2818_t	hypothetical protein	1.44895	0.000202618		0.161213	0.86506		-1.28774	0.00303266
11179_t	hypothetical protein	1.448	0.00393246		0.633056	0.463011		-0.81494	0.20209
9564_t	U3 small nucleolar RNA-associated protein 3	1.44771	4.73733e-05		0.11496	0.903695		-1.33275	0.000634584
4699_t	No_hits_found	1.447	4.68936e-05		0.204201	0.808138		-1.2428	0.00166514
1558_t	ATP phosphoribosyltransferase [EC:2.4.2.17]	1.4468	0.0170871		0.624999	0.578207		-0.821798	0.295772
3078_t	21S rRNA (GM2251-2'-O)-methyltransferase [EC:2.1.1.-]	1.445	0.000645871		0.441406	0.591436		-1.0036	0.0440807
364_t	phosphoribosylamine--glycine ligase [EC:6.3.4.13]	1.44425	7.73904e-07		0.42202	0.402836		-1.02223	0.00180979
6342_t	monothiol glutaredoxin	1.44346	1.24975e-05		0.490177	0.379741		-0.953284	0.0123683
11552_t	TRXL1; thioredoxin-like protein	1.44327	0.00347285		-0.137868	0.916537		-1.58114	0.00357707
3978_t	hypothetical protein	1.44299	2.92188e-06		1.01747	0.00927658		-0.42552	0.314752
4284_t	peptide chain release factor subunit 1	1.44284	0.00131311		0.65744	0.374222		-0.785404	0.164088
11577_t	protein MAK11	1.44246	4.40758e-05		0.175927	0.837213		-1.26653	0.00120253
3274_t	ribosome biogenesis protein NSA1	1.44237	0.000645785		-0.102109	0.930834		-1.54448	0.000853284
6053_t	hypothetical protein	1.4423	0.000558882		0.987364	0.0873529		-0.454933	0.440246
11278_t	hypothetical protein	1.44154	0.00017772		0.808947	0.151681		-0.632598	0.199677
9065_t	U3 small nucleolar RNA-associated protein 23	1.44024	1.6767e-05		0.213302	0.782716		-1.22693	0.00088957
11079_t	hypothetical protein	1.43979	1.23485e-07		0.360686	0.459841		-1.07911	0.000334941
12325_t	CGL50; hypothetical protein	1.43958	0.00142566		0.181522	0.872572		-1.25806	0.0144499
9940_t	SORBIDRAFT_10g006400, Sb10g006400; hypothetical protein	1.43949	0.000179698		0.0845231	0.937957		-1.35496	0.0013726
4325_t	phoD; alkaline phosphatase D (EC:3.1.3.1)	1.43867	0.000483426		1.34143	0.00870081		-0.0972391	0.895785
12993_t	seryl-tRNA synthetase [EC:6.1.1.11]	1.43699	1.5114e-07		0.761312	0.0424485		-0.675683	0.0409884
6113_t	No_hits_found	1.43035	0.010416		-0.0457129	0.974883		-1.47606	0.0210575
205_t	carboxymethylenebutenolidase [EC:3.1.1.45]	1.42983	1.90395e-05		0.848948	0.0676397		-0.580887	0.180911
3491_t	uncharacterized LOC100241364	1.42698	5.85201e-05		-0.166879	0.846024		-1.59385	2.7294e-05
8222_t	ribosome maturation protein SDO1	1.42681	2.81303e-05		0.348718	0.607729		-1.07809	0.00513573
324_t	periodic tryptophan protein 1	1.42344	3.04428e-05		0.338289	0.617693		-1.08516	0.00494057
1278_t	hypothetical protein	1.42086	2.13806e-05		0.787438	0.098433		-0.633423	0.133372
12161_t	hypothetical protein	1.42055	0.000550772		0.702452	0.274377		-0.718094	0.168104
3737_t	ketol-acid reductoisomerase [EC:1.1.1.86]	1.42008	4.03388e-06		0.975736	0.0134121		-0.444342	0.289645
11976_t	No_hits_found	1.41845	0.00756746		1.02849	0.183455		-0.389965	0.604036
10686_t	mitochondrial import receptor subunit TOM40	1.41769	1.0503e-06		0.508158	0.270337		-0.909527	0.00630024
10124_t	No_hits_found	1.41639	7.32056e-05		0.876866	0.0774125		-0.539525	0.251573
4891_t	ATP-dependent RNA helicase DDX27 [EC:3.6.4.13]	1.41543	3.166e-05		0.0351248	0.971011		-1.38031	0.00020409
9675_t	No_hits_found	1.41507	0.000484909		0.774475	0.199937		-0.640592	0.226262
6955_t	No_hits_found	1.41478	0.00150564		1.27149	0.0262061		-0.143285	0.851033
6326_t	hypothetical protein	1.414	0.00999939		1.66933	0.0134121		0.255328	0.765513
1305_t	hypothetical protein	1.41302	1.6342e-06		0.497699	0.294806		-0.915319	0.00668161
11011_t	Hsp70-interacting protein Hip/Transient component of progesterone receptor complexes and an Hsp70-binding protein (ISS)	1.4127	0.000249978		0.190242	0.836664		-1.22246	0.00478821
4263_t	No_hits_found	1.41205	0.013261		0.164536	0.914733		-1.24751	0.063651
1042_t	large subunit ribosomal protein L40e	1.41181	2.69356e-06		0.658531	0.132662		-0.753276	0.0371411
3273_t	nucleolar protein 53	1.41172	3.16398e-05		0.0809194	0.931502		-1.3308	0.000335772
5531_t	peroxin-4 [EC:6.3.2.19]	1.41169	0.000207127		0.33716	0.669031		-1.07453	0.0136923
2316_t	prefoldin subunit 4	1.41096	0.000442584		0.43875	0.565347		-0.972212	0.039688
4302_t	No_hits_found	1.41054	1.0897e-06		0.47696	0.311775		-0.933575	0.00459105
4315_t	hypothetical protein	1.41007	0.00416789		2.33495	1.12766e-05		0.924875	0.126505
5519_t	thiaminase (transcriptional activator TenA) [EC:3.5.99.2]	1.40811	0.00376323		0.944901	0.18094		-0.463213	0.501169
4704_t	valyl-tRNA synthetase [EC:6.1.1.9]	1.40791	0.00240497		0.691209	0.357969		-0.716699	0.231881
822_t	hypothetical protein	1.40508	3.06582e-05		0.489993	0.388988		-0.915089	0.0197887
6210_t	hypothetical protein	1.40446	1.12943e-05		0.550027	0.279817		-0.854428	0.0229637
3821_t	aminoacyl tRNA synthase complex-interacting multifunctional protein 1	1.4043	4.24819e-08		0.560207	0.139874		-0.844092	0.00400366
12693_t	developmentally-regulated GTP-binding protein 1-like	1.40349	6.79456e-05		0.330833	0.644724		-1.07265	0.0072783
1101_t	Xaa-Pro dipeptidase [EC:3.4.13.9]	1.40231	4.66982e-05		0.646381	0.216799		-0.755934	0.0727731
7249_t	hypothetical protein	1.40216	9.60454e-06		0.635513	0.184176		-0.766643	0.0427551
9893_t	No_hits_found	1.40196	0.0199257		0.719631	0.491399		-0.682327	0.391098
2849_t	ferredoxin	1.40152	0.00165605		0.305375	0.759128		-1.09614	0.0349462
190_t	tRNA-splicing ligase RtcB [EC:6.5.1.3]	1.40076	1.03715e-06		0.828801	0.0312672		-0.571961	0.112286
1498_t	hypothetical protein	1.39833	0.00232946		0.246232	0.817653		-1.1521	0.030511
12621_t	ubiquinone biosynthesis monooxygenase Coq7 [EC:1.14.13.-]	1.39747	0.00034008		0.445244	0.542508		-0.952225	0.037698
12504_t	ribosomal RNA assembly protein	1.39622	4.29904e-07		0.361138	0.46858		-1.03508	0.000721479
11257_t	ATP-dependent Clp protease, protease subunit [EC:3.4.21.92]	1.39368	4.6722e-06		0.487184	0.327026		-0.9065	0.00949784
3963_t	hypothetical protein	1.39306	2.14753e-06		0.619518	0.157167		-0.773544	0.0261084
689_t	hypothetical protein	1.39176	1.58119e-06		0.220195	0.733048		-1.17156	0.000225396
12358_t	aspartate aminotransferase, chloroplastic [EC:2.6.1.1]	1.39132	2.97783e-05		0.943831	0.0325404		-0.447486	0.327512
6913_t	solute carrier family 25 (mitochondrial phosphate transporter), member 3	1.39033	2.87038e-08		0.127427	0.831221		-1.26291	2.55662e-06
5100_t	adenylosuccinate synthase [EC:6.3.4.4]	1.39026	1.30699e-05		-0.148002	0.846617		-1.53826	5.47805e-06
521_t	translation initiation factor 4G	1.39013	6.13003e-05		0.272448	0.715253		-1.11768	0.00419779
6299_t	SSA13; hypothetical protein	1.38977	0.000492272		0.471428	0.519524		-0.918342	0.0523406
976_t	vesicle-associated membrane protein 7	1.38976	0.000123877		0.85054	0.0963171		-0.539224	0.256687
7474_t	F-type H+-transporting ATPase subunit beta [EC:3.6.3.14]	1.38874	1.93536e-09		0.527729	0.119134		-0.86101	0.000930469
6573_t	No_hits_found	1.38851	0.0313322		0.154646	0.928313		-1.23386	0.111092
10026_t	H/ACA ribonucleoprotein complex subunit 4 [EC:5.4.99.-]	1.3857	2.95795e-06		0.367267	0.492358		-1.01843	0.00218584
8002_t	hypothetical protein	1.38509	3.00532e-05		0.433957	0.458485		-0.951132	0.0129935
2719_t	peptide chain release factor 1	1.38497	0.00310211		0.215482	0.845538		-1.16948	0.0309825
8329_t	nucleolar complex protein 2	1.38447	0.000411353		0.361435	0.647314		-1.02303	0.024393
8560_t	CPLD34; ubiquinone/menaquinone biosynthesis methyltransferase-like protein	1.38433	2.13366e-05		0.937189	0.029325		-0.447144	0.313097
7708_t	lysyl-tRNA synthetase, class II [EC:6.1.1.6]	1.38376	1.39927e-05		0.367633	0.534013		-1.01613	0.00488982
11722_t	prolyl-tRNA synthetase [EC:6.1.1.15]	1.38348	4.54573e-06		0.538743	0.260194		-0.844741	0.0157674
2991_t	histone deacetylase complex subunit SAP18	1.38309	3.87629e-07		0.541439	0.193526		-0.841646	0.00709315
6262_t	hypothetical protein	1.38064	0.000173529		0.0363664	0.971626		-1.34428	0.000851843
11155_t	hypothetical protein	1.38064	0.000603567		1.25653	0.0127193		-0.124108	0.857946
12398_t	seryl-tRNA synthetase [EC:6.1.1.11]	1.37999	4.94003e-05		0.808224	0.0902275		-0.571765	0.196598
5233_t	S-adenosylmethionine synthetase [EC:2.5.1.6]	1.37961	4.20676e-08		0.40584	0.324725		-0.973766	0.000505823
7264_t	RNA polymerase II subunit A C-terminal domain phosphatase SSU72 [EC:3.1.3.16]	1.37931	0.00281761		0.538522	0.51334		-0.840792	0.144305
12202_t	magnesium chelatase subunit D [EC:6.6.1.1]	1.37918	0.000116169		0.908897	0.0646191		-0.470279	0.335732
7303_t	hypothetical protein	1.37863	1.85061e-05		0.842579	0.0562762		-0.536048	0.205056
10709_t	glutamine amidotransferase [EC:2.6.-.-]	1.37825	0.000311009		0.140925	0.888973		-1.23733	0.00375303
10717_t	hypothetical protein	1.37814	0.0273691		0.862871	0.390202		-0.515267	0.556648
10512_t	hypothetical protein	1.37772	4.51549e-05		0.576068	0.285059		-0.801653	0.0476387
3311_t	large subunit ribosomal protein L25	1.37755	2.34257e-05		0.18151	0.815128		-1.19604	0.000881673
3121_t	hypothetical protein	1.37539	0.000331491		-0.52912	0.431945		-1.90451	2.73118e-06
3122_t	hypothetical protein	1.37512	0.00159712		0.620395	0.388274		-0.754725	0.171344
2388_t	pedicted SAM-dependent methyltransferase	1.3751	5.18463e-07		0.812304	0.0259766		-0.562795	0.0984487
11126_t	ubiquitin-activating enzyme E1 C [EC:6.3.2.19]	1.37442	7.07728e-07		0.737722	0.0554097		-0.636702	0.0599298
7771_t	dihydroorotase [EC:3.5.2.3]	1.37366	0.000128855		0.322213	0.658304		-1.05144	0.0101413
145_t	DNA-directed RNA polymerase I subunit RPA12	1.37323	0.000164438		0.105479	0.915813		-1.26775	0.00165354
2232_t	ATP-dependent Clp protease, protease subunit [EC:3.4.21.92]	1.37203	1.85626e-05		0.596563	0.225452		-0.775468	0.0440078
7252_t	exosome complex component RRP42	1.37152	0.00062686		0.10635	0.923712		-1.26517	0.0048454
10706_t	carotene epsilon-monooxygenase [EC:1.14.99.45]	1.37141	3.53751e-06		0.78104	0.0557258		-0.590374	0.11361
8808_t	1-acyl-sn-glycerol-3-phosphate acyltransferase [EC:2.3.1.51]	1.37113	1.05434e-05		0.556884	0.254662		-0.814248	0.0263576
4010_t	No_hits_found	1.3702	0.000158984		1.24157	0.00507599		-0.128629	0.83834
4768_t	ribosomal RNA-processing protein 12	1.37014	5.0744e-05		-0.0594504	0.949668		-1.42959	8.52498e-05
5382_t	ubiquinol-cytochrome c reductase subunit 6	1.36919	2.26577e-05		0.377002	0.526306		-0.992183	0.00709587
2158_t	essential for mitotic growth 1	1.36853	0.000218003		0.220485	0.796964		-1.14804	0.00588223
11478_t	peptidase S49 family protein	1.36778	0.00319542		0.959251	0.150146		-0.40853	0.530338
9507_t	profilin, putative	1.36765	1.30857e-05		0.494599	0.333398		-0.873053	0.0167328
8962_t	citrate synthase [EC:2.3.3.1]	1.3666	0.00110701		0.290792	0.749411		-1.0758	0.0267151
2588_t	hypothetical protein	1.36632	0.0002836		0.847757	0.110253		-0.518562	0.304051
3419_t	IMP dehydrogenase [EC:1.1.1.205]	1.3663	1.05434e-05		0.54196	0.271442		-0.824344	0.0233653
1557_t	ATP phosphoribosyltransferase [EC:2.4.2.17]	1.36601	0.0106961		0.550723	0.579184		-0.815287	0.234273
6722_t	No_hits_found	1.36539	0.00142653		0.840359	0.184059		-0.525026	0.357287
12686_t	hypothetical protein	1.36473	0.000180867		0.41851	0.531308		-0.946222	0.0262735
7723_t	No_hits_found	1.3646	0.00748565		0.814402	0.302589		-0.550201	0.434009
7535_t	hypothetical protein	1.36415	1.60348e-05		0.57107	0.246999		-0.79308	0.0349361
8618_t	elongation factor G	1.36344	6.71179e-05		0.116401	0.896693		-1.24704	0.000889486
3188_t	hypothetical protein	1.36294	2.15766e-07		0.78865	0.0233499		-0.57429	0.078482
10563_t	3-dehydroquinate synthase [EC:4.2.3.4]	1.36285	3.34973e-06		0.687261	0.0994742		-0.675589	0.0589901
272_t	UDP-glucose 4-epimerase [EC:5.1.3.2]	1.36274	1.41295e-08		0.504172	0.164579		-0.858567	0.00157528
4971_t	GRX3; glutaredoxin, CGFS type	1.36132	0.000152108		0.168775	0.843003		-1.19254	0.00291706
10093_t	ATP-dependent Clp protease, protease subunit [EC:3.4.21.92]	1.36081	6.95326e-05		0.675283	0.186975		-0.685523	0.106328
1588_t	glycosyl transferase family protein	1.36043	3.58471e-06		1.31438	9.1947e-05		-0.0460577	0.933495
3666_t	hypothetical protein	1.35891	0.000868551		0.387175	0.634881		-0.971738	0.0432984
5196_t	fructose-1,6-bisphosphatase I [EC:3.1.3.11]	1.35888	3.67049e-05		0.86134	0.0558962		-0.497544	0.258626
11013_t	No_hits_found	1.35843	0.000869746		0.442482	0.56976		-0.915949	0.0590513
5284_t	ubiquinol-cytochrome c reductase iron-sulfur subunit [EC:1.10.2.2]	1.35764	5.27756e-06		0.666829	0.121696		-0.690806	0.0573457
9162_t	alcohol dehydrogenase	1.35754	5.04735e-05		0.540551	0.315036		-0.816988	0.0412512
11873_t	NADH dehydrogenase (ubiquinone) 1 alpha subcomplex 5 [EC:1.6.5.3 1.6.99.3]	1.35731	0.000272078		0.546691	0.374516		-0.810616	0.0732629
10531_t	No_hits_found	1.35651	0.000341277		0.565482	0.36872		-0.791032	0.0860991
1828_t	1,4-dihydroxy-2-naphthoate polyprenyltransferase, chloroplastic-like	1.35621	0.000221891		0.146951	0.872259		-1.20926	0.00317323
6008_t	inosine triphosphate pyrophosphatase [EC:3.6.1.19]	1.35616	0.000113222		0.364024	0.592949		-0.992139	0.0139896
4331_t	hypothetical protein	1.35539	2.66683e-05		0.732753	0.112252		-0.622639	0.127131
4306_t	hypothetical protein	1.35538	0.000159256		0.561725	0.331646		-0.793656	0.068299
6307_t	hypothetical protein	1.35483	1.12149e-05		0.43508	0.411614		-0.919748	0.0092969
11021_t	serine/threonine-protein phosphatase 4 catalytic subunit [EC:3.1.3.16]	1.35447	0.00196043		0.265923	0.785767		-1.08855	0.0323606
5902_t	hypothetical protein	1.35412	9.40182e-07		0.697768	0.072419		-0.656357	0.0508858
1349_t	hypothetical protein	1.35306	1.3478e-05		0.474651	0.361326		-0.878411	0.014522
2450_t	U1 small nuclear ribonucleoprotein 70kDa	1.35239	1.81737e-08		0.553939	0.11304		-0.798454	0.00365485
10073_t	aldo/keto reductase	1.35197	8.3307e-06		0.543267	0.256642		-0.808703	0.0229637
142_t	U2 snRNP auxiliary factor, large subunit	1.35158	1.25158e-06		0.428548	0.357924		-0.923031	0.00349868
5764_t	nuclear cap-binding protein subunit 2	1.34968	4.99443e-05		0.658758	0.186236		-0.690927	0.092009
42_t	pyruvate dehydrogenase E1 component subunit beta [EC:1.2.4.1]	1.34935	2.293e-07		0.442831	0.292424		-0.90652	0.00205791
13035_t	translation initiation factor 3 subunit D	1.34935	6.45207e-05		0.324321	0.634141		-1.02503	0.0075428
11595_t	peptide deformylase [EC:3.5.1.88]	1.34852	0.000130696		0.515821	0.37995		-0.832699	0.048499
11117_t	DNA-directed RNA polymerases I, II, and III subunit RPABC5	1.34841	5.88512e-06		0.316333	0.584124		-1.03208	0.00192052
3955_t	Os04g0629100	1.34732	1.17142e-05		0.120311	0.880141		-1.22701	0.000262164
5766_t	26S proteasome regulatory subunit N8	1.34609	6.23763e-06		0.607976	0.175011		-0.738109	0.0380097
10625_t	No_hits_found	1.34592	0.0168047		0.419829	0.726974		-0.926094	0.18593
11175_t	tyrosyl-tRNA synthetase [EC:6.1.1.1]	1.34543	8.8208e-06		0.734938	0.0842854		-0.610495	0.107875
4780_t	arginyl-tRNA synthetase [EC:6.1.1.19]	1.3454	5.6188e-06		0.565377	0.211637		-0.78002	0.0258276
10651_t	acetylglutamate kinase [EC:2.7.2.8]	1.34473	5.62361e-06		0.702728	0.0939661		-0.642	0.0800906
5773_t	hypothetical protein	1.34461	3.30273e-05		0.801836	0.0756526		-0.542773	0.196751
6986_t	3,4-dihydroxy 2-butanone 4-phosphate synthase / GTP cyclohydrolase II [EC:4.1.99.12 3.5.4.25]	1.3442	6.14916e-07		0.253956	0.646668		-1.09025	0.000229065
12516_t	No_hits_found	1.34387	0.000175613		0.889228	0.0720571		-0.454647	0.355176
6189_t	cytochrome c oxidase subunit 6b	1.34375	8.84648e-07		0.322605	0.524126		-1.02115	0.00076034
5733_t	polyribonucleotide nucleotidyltransferase [EC:2.7.7.8]	1.34342	0.000366461		-0.01405	0.989252		-1.35747	0.00099017
12777_t	hypothetical protein	1.34271	0.0016578		0.310024	0.742185		-1.03269	0.0388383
7032_t	U2 small nuclear ribonucleoprotein A'	1.34246	1.48715e-06		0.610825	0.13592		-0.731633	0.0269176
2809_t	CPLD28; hypothetical protein	1.34239	0.000726519		0.9465	0.0829793		-0.39589	0.485773
10931_t	ubiquitin-conjugating enzyme E2 variant	1.34154	0.000117817		0.639127	0.233452		-0.702417	0.103404
7707_t	lysyl-tRNA synthetase, class II [EC:6.1.1.6]	1.34072	4.29406e-06		0.310385	0.584148		-1.03033	0.00154775
4852_t	hypothetical protein	1.3398	0.0102281		0.575117	0.546128		-0.764683	0.251304
6627_t	nucleotide binding protein, putative	1.33878	0.00139422		0.387827	0.644347		-0.950957	0.0560748
8556_t	No_hits_found	1.33853	0.000808575		0.343411	0.677867		-0.995119	0.0331297
12860_t	hypothetical protein	1.33791	0.00142829		0.743233	0.245712		-0.594673	0.280334
9235_t	pumilio homology domain family member 6	1.33779	0.00132904		-0.251508	0.79751		-1.58929	0.000510904
1999_t	hypothetical protein	1.33761	1.06424e-05		-0.181403	0.797364		-1.51902	2.27506e-06
5000_t	S-adenosylmethionine-dependent methyltransferase domain-containing protein	1.33697	0.00786582		0.757958	0.342768		-0.579016	0.394358
7706_t	CGL32; hypothetical protein	1.33554	9.50821e-05		-0.235018	0.764336		-1.57056	1.93528e-05
8053_t	CPLD5; hypothetical protein	1.33464	0.000656282		1.07104	0.0380355		-0.263604	0.660851
11663_t	ubiquinone biosynthesis methyltransferase [EC:2.1.1.201]	1.3343	7.40265e-06		0.459311	0.355301		-0.874987	0.0105448
5249_t	tRNA (adenine-N(1)-)-methyltransferase non-catalytic subunit	1.33366	1.40908e-05		0.169203	0.817653		-1.16445	0.000572008
4135_t	hypothetical protein	1.33282	4.4583e-06		0.533283	0.238375		-0.799533	0.0183886
6979_t	Prp8 binding protein	1.3322	8.3307e-06		0.496397	0.30142		-0.835799	0.0163562
3244_t	small nuclear ribonucleoprotein D3	1.33076	5.42026e-05		0.563167	0.280339		-0.767588	0.0537557
3643_t	ClpR3; chloroplast Clp protease, subunit of ClpP peptidase complex	1.32959	1.32194e-05		0.807733	0.0534951		-0.52186	0.189443
677_t	No_hits_found	1.32919	0.000890558		0.76282	0.200426		-0.566369	0.282857
9182_t	hypothetical protein	1.32836	0.00222835		0.599531	0.411095		-0.728824	0.186032
8254_t	tRNA (cytidine32/guanosine34-2'-O)-methyltransferase [EC:2.1.1.205]	1.32734	3.27661e-05		0.256294	0.71186		-1.07104	0.00281045
11598_t	large subunit ribosomal protein L10e	1.32643	8.61282e-06		0.580306	0.19705		-0.746124	0.0367028
2076_t	hypothetical protein	1.32501	1.16741e-05		0.684388	0.114239		-0.64062	0.0868385
8061_t	pco129366(222); LOC100274437	1.32488	7.04506e-05		0.48923	0.379819		-0.835652	0.0340339
8304_t	large subunit ribosomal protein L9	1.3247	0.0049277		0.156142	0.899183		-1.16856	0.0319076
9612_t	hypothetical protein	1.3245	1.66183e-05		0.534325	0.279419		-0.790177	0.0288746
12958_t	PAT2; phosphate acetyltransferase (EC:2.3.1.8)	1.32435	0.010519		-0.158444	0.906723		-1.48279	0.010089
2269_t	fsd1; superoxide dismutase [Fe]	1.32369	6.01078e-06		0.894398	0.0180264		-0.42929	0.278855
2422_t	No_hits_found	1.32123	0.0423247		0.552884	0.668423		-0.768347	0.367545
2256_t	mitochondrial import inner membrane translocase subunit Tim17-like	1.32096	2.21706e-05		-0.0278326	0.972688		-1.3488	5.91114e-05
1327_t	MRPL11; mitochondrial ribosomal protein L11	1.3188	5.23346e-05		0.0797606	0.929797		-1.23904	0.000525162
12459_t	[EC:3.1.-.-]	1.31867	0.00403957		0.661566	0.381149		-0.657106	0.266444
5765_t	No_hits_found	1.31738	1.59436e-06		0.499844	0.242645		-0.81754	0.00996945
652_t	glutaminyl-tRNA synthetase [EC:6.1.1.18]	1.31723	4.49605e-05		0.286771	0.669473		-1.03046	0.00469596
10043_t	hypothetical protein	1.31638	2.12148e-05		0.192376	0.787363		-1.124	0.00101332
11879_t	F-type H+-transporting ATPase subunit gamma [EC:3.6.3.14]	1.31631	3.04912e-06		0.464822	0.305134		-0.85149	0.00867486
380_t	GTP-binding protein SAR1 [EC:3.6.5.-]	1.31568	4.26115e-06		0.355161	0.490018		-0.960523	0.00291313
10610_t	enoyl-[acyl-carrier protein] reductase I [EC:1.3.1.9]	1.31544	0.000537165		0.237892	0.781933		-1.07755	0.0129048
6098_t	hypothetical protein	1.31505	9.27647e-05		0.247941	0.736306		-1.0671	0.00488982
2191_t	DNA-directed RNA polymerase II subunit RPB11	1.31435	0.00466412		0.342829	0.731871		-0.971517	0.0809895
1798_t	hypothetical protein	1.31416	0.000186559		-0.0925211	0.92466		-1.40668	0.000229405
10457_t	hypothetical protein	1.31361	1.06424e-05		0.595955	0.18221		-0.717659	0.0460345
101_t	nucleoside-diphosphate kinase [EC:2.7.4.6]	1.31361	0.000121088		0.301	0.669435		-1.01261	0.00923641
4303_t	No_hits_found	1.31181	6.11188e-06		0.490779	0.291025		-0.821032	0.0148469
4999_t	hypothetical protein	1.31166	0.00132904		0.585906	0.388101		-0.725755	0.157709
7790_t	hypothetical protein	1.31162	2.45152e-05		0.815905	0.0558581		-0.495715	0.228058
13014_t	lysyl-tRNA synthetase, class II [EC:6.1.1.6]	1.31112	1.18337e-05		0.364983	0.503683		-0.94614	0.00536842
4034_t	Sjoegren syndrome nuclear autoantigen 1-like	1.31112	0.0640664		1.63226	0.0734519		0.32114	0.751507
4711_t	S-(hydroxymethyl)glutathione dehydrogenase / alcohol dehydrogenase [EC:1.1.1.284 1.1.1.1]	1.31095	1.95071e-06		0.337619	0.50008		-0.97333	0.00158915
1965_t	No_hits_found	1.31052	0.000627603		0.386593	0.602761		-0.92393	0.0409721
9052_t	hypothetical protein	1.31029	0.000952149		0.656637	0.289754		-0.653652	0.200119
4964_t	CPLD12; hypothetical protein	1.31006	0.000130696		0.616557	0.24224		-0.693505	0.102379
1822_t	F-type H+-transporting ATPase subunit d [EC:3.6.3.14]	1.30987	1.88794e-05		0.456966	0.370411		-0.852907	0.0166615
719_t	uncharacterized LOC100832722	1.30949	8.1116e-06		0.366273	0.489706		-0.94322	0.00458193
1961_t	putative TOM20 (ISS)	1.30943	5.6176e-05		0.693637	0.143677		-0.615798	0.135064
138_t	U3 small nucleolar RNA-associated protein 13	1.3093	0.000393764		0.277407	0.729124		-1.03189	0.0145816
4972_t	aarF domain-containing kinase	1.30677	0.0187696		0.29381	0.818557		-1.01296	0.136064
10852_t	hypothetical protein	1.30534	7.14946e-05		0.134977	0.87036		-1.17036	0.00129193
12293_t	hypothetical protein	1.30469	1.12687e-05		0.0904166	0.910799		-1.21427	0.000177141
11594_t	heterogeneous nuclear ribonucleoprotein F/H	1.30341	9.84971e-07		0.259464	0.628384		-1.04395	0.000370318
2241_t	DNA-directed RNA polymerase I subunit RPA2 [EC:2.7.7.6]	1.30296	0.000232043		0.224504	0.77938		-1.07846	0.00699407
8922_t	hypothetical protein	1.30294	0.000222148		0.510311	0.388915		-0.792632	0.0616385
3745_t	ruvB-like 2-like	1.30131	0.00300518		0.319883	0.734779		-0.981425	0.0589525
446_t	methylthioribose-1-phosphate isomerase [EC:5.3.1.23]	1.29896	0.000110308		0.59962	0.252459		-0.699342	0.0892387
11376_t	No_hits_found	1.29857	6.08057e-06		0.382943	0.449221		-0.915628	0.00501127
12059_t	putative transcription factor	1.29731	2.97856e-05		0.606529	0.193526		-0.690778	0.0689545
9832_t	ribosome biogenesis protein ERB1	1.29696	2.48424e-05		-0.236188	0.727199		-1.53315	2.56253e-06
8296_t	ackA; acetate kinase	1.2964	0.0133695		-0.0417142	0.974883		-1.33811	0.0249478
5785_t	beta-Ig-H3/fasciclin	1.29507	0.00551117		-0.685166	0.360516		-1.98024	4.36512e-05
2302_t	hypothetical protein	1.29449	3.08514e-05		0.676118	0.132972		-0.618371	0.11361
8228_t	glucose-6-phosphate 1-epimerase [EC:5.1.3.15]	1.29435	0.00403378		1.02368	0.0983456		-0.270667	0.693597
11615_t	histone H3	1.29312	0.0537859		1.03524	0.306913		-0.257878	0.801693
5914_t	adenine phosphoribosyltransferase [EC:2.4.2.7]	1.29274	0.000766385		0.241414	0.78134		-1.05132	0.0168653
8634_t	hypothetical protein	1.29242	0.000265564		0.558935	0.326191		-0.733484	0.0905218
1188_t	hypothetical protein	1.29116	0.000109415		0.681086	0.165913		-0.61007	0.152613
9674_t	nucleolar protein 9	1.29114	0.000138292		0.105689	0.907756		-1.18546	0.00159255
2006_t	No_hits_found	1.28961	0.00238281		0.313238	0.73284		-0.976376	0.0519892
1412_t	anthranilate synthase component I [EC:4.1.3.27]	1.28873	7.08538e-07		0.568795	0.137183		-0.719938	0.0181957
11235_t	hypothetical protein	1.28858	0.00113979		0.397349	0.605564		-0.891227	0.0586908
8203_t	hypothetical protein	1.28768	0.00255964		0.758464	0.24307		-0.529211	0.353064
4412_t	hypothetical protein	1.28736	0.000899413		0.480498	0.481259		-0.806862	0.0868385
9258_t	putative integral membrane protein	1.28733	4.40758e-05		0.296452	0.642779		-0.990874	0.00547042
2751_t	hypothetical protein	1.2873	0.000867577		0.190244	0.833364		-1.09706	0.0126298
2305_t	hypothetical protein	1.28614	4.03546e-05		0.682248	0.131537		-0.603895	0.128365
6970_t	large subunit ribosomal protein L3	1.28594	4.74211e-05		0.205337	0.772985		-1.08061	0.00214072
1651_t	phosphoribosyl-ATP pyrophosphohydrolase / phosphoribosyl-AMP cyclohydrolase [EC:3.6.1.31 3.5.4.19]	1.2853	6.37872e-06		0.498221	0.269213		-0.787075	0.0178357
4253_t	short-chain dehydrogenase/reductase SDR	1.28528	0.0037168		0.792856	0.235636		-0.492428	0.414572
4957_t	hypothetical protein	1.28501	0.0129427		0.449292	0.663969		-0.835718	0.199354
821_t	TOC75; 75 kDa chloroplast membrane translocon	1.2848	0.000389088		0.350072	0.620283		-0.934726	0.026727
1966_t	F-type H+-transporting ATPase oligomycin sensitivity conferral protein [EC:3.6.3.14]	1.28377	2.63055e-05		0.410262	0.439682		-0.873504	0.0133815
9117_t	adenylyl-sulfate reductase (glutathione) [EC:1.8.4.9]	1.28358	0.000711018		0.257749	0.756815		-1.02583	0.0183146
9605_t	ribokinase [EC:2.7.1.15]	1.28337	7.88379e-06		0.523392	0.243863		-0.75998	0.0243972
3542_t	DEAD-box ATP-dependent RNA helicase 37-like	1.28331	5.65685e-05		0.189484	0.797115		-1.09382	0.00201291
3243_t	casein kinase II subunit beta	1.28243	0.000227849		0.17225	0.832652		-1.11018	0.00440221
1877_t	coproporphyrinogen III oxidase [EC:1.3.3.3]	1.28161	0.00114685		0.926946	0.0871795		-0.354669	0.534321
4289_t	phosphoribosylformimino-5-aminoimidazole carboxamide ribotide isomerase [EC:5.3.1.16]	1.28148	3.4287e-05		0.34282	0.561831		-0.938664	0.00774562
248_t	U3 small nucleolar RNA-associated protein 22	1.28135	0.00132643		-0.0500388	0.963677		-1.33138	0.00240359
9135_t	hypothetical protein	1.28093	0.00129576		-0.0551619	0.960869		-1.3361	0.00235293
9817_t	serine/threonine-protein kinase SRK2 [EC:2.7.11.1]	1.28005	0.00619685		0.937285	0.162685		-0.342765	0.616523
10745_t	hypothetical protein	1.27989	0.00105306		-0.172243	0.854702		-1.45214	0.000659141
2314_t	U3 small nucleolar RNA-associated protein 21	1.27968	0.00100923		0.176286	0.847266		-1.1034	0.0125639
2075_t	hypothetical protein	1.27947	4.10371e-06		0.517917	0.230083		-0.761549	0.0188012
236_t	small subunit ribosomal protein S13e	1.27867	7.00922e-05		0.223078	0.753776		-1.05559	0.00340036
2292_t	hypothetical protein	1.27744	0.00786582		1.16051	0.0728556		-0.11693	0.889988
9146_t	hypothetical protein	1.27694	5.10025e-05		0.223766	0.749398		-1.05317	0.00285467
7247_t	RLL motif containing protein 1	1.27672	0.000245461		0.558424	0.31695		-0.718298	0.0915491
7307_t	translation initiation factor 3 subunit A	1.27595	0.000978154		0.466889	0.492978		-0.809057	0.0858202
2518_t	pyruvate kinase [EC:2.7.1.40]	1.27539	0.000681431		0.700593	0.213451		-0.574796	0.239795
94_t	hypothetical protein	1.27444	0.000455663		0.420082	0.528919		-0.854362	0.0477779
4706_t	similar to valyl-tRNA synthetase	1.27443	0.00356535		0.436719	0.598792		-0.837708	0.119424
8959_t	20S proteasome subunit alpha 1 [EC:3.4.25.1]	1.2741	1.5084e-05		0.740105	0.0714452		-0.533997	0.158684
115_t	hypothetical protein	1.2739	7.44903e-05		0.63198	0.188611		-0.641917	0.108609
7766_t	ribulose-phosphate 3-epimerase [EC:5.1.3.1]	1.27286	8.80492e-05		0.940307	0.0261792		-0.33255	0.477538
6916_t	RNA-binding protein with serine-rich domain 1	1.27254	2.50974e-07		0.513694	0.166536		-0.758845	0.00765363
3142_t	hypothetical protein	1.27229	0.00392278		0.46148	0.579184		-0.810809	0.137191
291_t	preprotein translocase subunit YidC	1.27215	0.000352453		0.274304	0.719949		-0.997847	0.0142822
5921_t	No_hits_found	1.27177	0.0126304		0.378529	0.727886		-0.893246	0.15679
4310_t	3-isopropylmalate/(R)-2-methylmalate dehydratase large subunit [EC:4.2.1.33 4.2.1.35]	1.27157	1.87305e-06		0.643507	0.0873529		-0.628065	0.0537044
4647_t	ribosomal protein S12 methylthiotransferase [EC:2.-.-.-]	1.27156	0.00178988		0.165549	0.868975		-1.10601	0.0174001
11345_t	hypothetical protein	1.27145	0.000559213		-0.264223	0.749252		-1.53568	0.000111819
10802_t	RNA-binding protein 8A	1.27092	0.000231154		0.537668	0.333398		-0.733257	0.0822715
4693_t	pre-mRNA-splicing factor ATP-dependent RNA helicase DHX15/PRP43 [EC:3.6.4.13]	1.27046	2.30666e-05		0.275426	0.657987		-0.995036	0.00321301
3571_t	ubiquinol-cytochrome c reductase cytochrome c1 subunit	1.26997	9.10477e-06		0.407969	0.402225		-0.862	0.00867486
2459_t	U3 small nucleolar RNA-associated protein 19	1.26977	0.000498688		-0.00832259	0.993757		-1.2781	0.00138764
6888_t	protein N-terminal asparagine amidohydrolase [EC:3.5.1.-]	1.26951	0.00727408		0.20626	0.855108		-1.06325	0.0571377
4774_t	exosome complex component RRP43	1.26827	0.00219709		0.353846	0.677867		-0.914429	0.0638948
8059_t	hypothetical protein	1.26738	0.00354107		-0.303324	0.759128		-1.5707	0.00107191
9500_t	3-oxoacyl-[acyl-carrier-protein] synthase II [EC:2.3.1.179]	1.26727	5.89404e-06		0.915051	0.00997649		-0.352214	0.368693
2180_t	pre-mRNA-splicing factor SPF27	1.26594	0.0012664		0.309596	0.708089		-0.956343	0.0378953
2320_t	NADH dehydrogenase (ubiquinone) 1 alpha subcomplex 2 [EC:1.6.5.3 1.6.99.3]	1.26513	0.00132726		0.441474	0.537391		-0.823655	0.0852278
8820_t	hypothetical protein	1.26378	0.00485838		-0.0112706	0.993037		-1.27505	0.0119291
11111_t	cleavage stimulation factor subunit 2	1.26298	0.000232433		0.503902	0.37793		-0.75908	0.0666398
10042_t	No_hits_found	1.26259	0.00125847		0.459218	0.514778		-0.803368	0.0905218
8574_t	ATP-dependent RNA helicase [EC:3.6.4.13]	1.26218	3.92777e-05		0.301198	0.617131		-0.960984	0.00575661
12301_t	RuvB-like protein 1 (pontin 52)	1.26157	0.000111417		0.485182	0.370913		-0.77639	0.0468678
4897_t	hypothetical protein	1.26028	0.000743776		0.495174	0.44279		-0.765107	0.092813
5775_t	hypothetical protein	1.26023	0.000145554		0.5981	0.24206		-0.662132	0.10839
12021_t	hypothetical protein	1.25957	5.64424e-05		0.581014	0.229878		-0.678553	0.0744121
4261_t	translation initiation factor eIF-2B subunit alpha	1.25918	2.11953e-05		0.637122	0.14234		-0.622053	0.0890877
4857_t	glutathione S-transferase [EC:2.5.1.18]	1.259	0.00437982		0.699204	0.311513		-0.559795	0.343631
3762_t	dihydrodipicolinate reductase [EC:1.3.1.26]	1.25845	1.92864e-05		0.438785	0.372641		-0.819667	0.0166883
2058_t	prefoldin subunit 2	1.25837	0.000126247		0.45719	0.415479		-0.801175	0.0397949
4973_t	aarF domain-containing kinase	1.25801	0.0130541		0.446794	0.664627		-0.811216	0.20144
12575_t	solute carrier family 25 (mitochondrial folate transporter), member 32	1.2562	0.00426189		0.352218	0.701653		-0.903985	0.0870309
1256_t	triosephosphate isomerase (TIM) [EC:5.3.1.1]	1.25605	5.78937e-05		0.733406	0.09506		-0.522642	0.200119
2393_t	acetylornithine aminotransferase [EC:2.6.1.11]	1.25589	1.73757e-05		0.366602	0.482497		-0.889292	0.00776241
638_t	Zinc finger protein-like protein	1.25516	0.00623571		0.53995	0.501963		-0.715205	0.22403
8273_t	26S proteasome regulatory subunit N12	1.25484	3.30236e-07		0.547785	0.128203		-0.707053	0.0135891
11921_t	hypothetical protein	1.25461	6.47797e-06		-0.0239772	0.973652		-1.27858	1.7147e-05
11473_t	uroporphyrinogen-III synthase [EC:4.2.1.75]	1.25457	0.000895521		0.97907	0.0538622		-0.275498	0.626401
5709_t	SORBIDRAFT_01g004430, Sb01g004430; hypothetical protein	1.25367	0.00259702		0.147877	0.893035		-1.10579	0.0203892
2859_t	arginine decarboxylase [EC:4.1.1.19]	1.25271	0.00519407		0.731568	0.289754		-0.52114	0.393961
10900_t	hypothetical protein	1.25137	0.0394268		0.214081	0.891929		-1.03728	0.164293
9452_t	thylakoid membrane protein	1.25035	0.00195523		1.02981	0.057103		-0.220536	0.72758
6560_t	nucleosome assembly protein 1-like 1	1.24952	0.000286564		0.122469	0.892918		-1.12705	0.00327885
1843_t	MRPL18; Putative mitochondrial ribosomal protein L18	1.24896	0.000271657		0.44197	0.461083		-0.806995	0.048322
8588_t	elg14; acetylglucosaminyltransferase	1.24861	0.000412291		0.865327	0.0750463		-0.383278	0.438982
8217_t	fused signal recognition particle receptor	1.24851	0.000166302		0.999266	0.0184425		-0.249243	0.613202
5047_t	hypothetical protein	1.24754	0.00053037		0.918229	0.0599218		-0.329312	0.527016
2124_t	peptide alpha-N-acetyltransferase [EC:2.3.1.88]	1.24734	0.000144892		0.648494	0.184176		-0.598848	0.151312
9210_t	hypothetical protein	1.24711	0.00267785		0.588135	0.392084		-0.658975	0.215565
4436_t	hypothetical protein	1.24705	0.0671591		0.826583	0.461083		-0.420465	0.672011
9447_t	No_hits_found	1.24689	0.00260589		0.412514	0.60291		-0.834381	0.0973514
11328_t	hypothetical protein	1.24544	0.0200075		0.502762	0.620283		-0.742676	0.283131
5368_t	hypothetical protein	1.24396	0.000682783		0.13787	0.885506		-1.10609	0.00741618
5338_t	hypothetical protein	1.24372	3.64996e-05		-0.405449	0.459264		-1.64917	2.88308e-07
140_t	protein arginine N-methyltransferase 3 [EC:2.1.1.-]	1.24167	2.16305e-06		0.128139	0.841064		-1.11353	9.3776e-05
9524_t	hypothetical protein	1.24149	0.00491613		0.985039	0.104701		-0.256447	0.70677
9403_t	NADH dehydrogenase (ubiquinone) 1 alpha subcomplex 6 [EC:1.6.5.3 1.6.99.3]	1.24112	0.00419576		0.669717	0.325221		-0.571403	0.321254
10027_t	H/ACA ribonucleoprotein complex subunit 4 [EC:5.4.99.-]	1.24111	0.00834599		0.357839	0.7178		-0.883276	0.126362
9768_t	hypothetical protein	1.24072	5.00241e-05		0.107602	0.895928		-1.13311	0.000771769
4348_t	hypothetical protein	1.24022	5.91104e-05		0.380561	0.490018		-0.859662	0.0160359
1998_t	uncharacterized LOC100262774	1.24009	0.00985822		0.579082	0.493566		-0.661007	0.286895
2127_t	protein phosphatase 5 [EC:3.1.3.16]	1.23801	7.49414e-05		0.433771	0.417436		-0.80424	0.0287379
1764_t	hypothetical protein	1.23694	0.000542132		0.183823	0.826958		-1.05312	0.00931919
2121_t	hypothetical protein	1.23673	0.0033638		0.593117	0.396316		-0.643613	0.234686
6238_t	ribosome biogenesis protein SSF1/2	1.23669	0.000209203		0.0954874	0.916493		-1.1412	0.00201275
6000_t	No_hits_found	1.23636	0.0848266		-0.178973	0.92466		-1.41533	0.0924543
4900_t	hypothetical protein	1.23614	0.00821171		0.0661622	0.960221		-1.16998	0.0300465
2585_t	GI22988 gene product from transcript GI22988-RA	1.23512	0.000942737		-0.0231889	0.981976		-1.25831	0.00220275
6160_t	elongation factor 1-alpha	1.23446	1.15885e-06		0.780324	0.0179489		-0.454136	0.170657
11937_t	RH39; DEAD-box ATP-dependent RNA helicase 39	1.23444	0.00042726		0.179637	0.82566		-1.0548	0.00762119
9062_t	peptide chain release factor subunit 1	1.23427	0.000446458		0.389773	0.55352		-0.844496	0.0421224
9470_t	large subunit ribosomal protein L29e	1.23137	0.00110661		0.451632	0.49669		-0.779742	0.0896538
3464_t	CPL8; hypothetical protein	1.23132	0.000547795		0.184297	0.824173		-1.04702	0.00934683
10555_t	20S proteasome subunit alpha 3 [EC:3.4.25.1]	1.22989	7.68143e-06		0.607192	0.127484		-0.622695	0.0638676
5491_t	hypothetical protein	1.2296	8.53373e-05		0.013096	0.988233		-1.2165	0.000364657
2856_t	hypothetical protein	1.22953	1.00074e-05		0.489518	0.26684		-0.740007	0.0235826
4892_t	ATP-dependent RNA helicase DDX27 [EC:3.6.4.13]	1.22915	0.00249958		-0.343743	0.683694		-1.57289	0.000326164
2789_t	hypothetical protein	1.22787	0.000871139		0.95918	0.0532068		-0.268691	0.625662
1946_t	hypothetical protein	1.22778	5.88512e-06		0.560004	0.16721		-0.667772	0.0396348
10094_t	ATP-dependent Clp protease, protease subunit [EC:3.4.21.92]	1.22674	0.000881678		0.584423	0.319194		-0.642315	0.169245
1495_t	nucleolar protein 15	1.22642	0.000294427		0.238222	0.749411		-0.988201	0.010174
8926_t	hstH2A-11; histone H2A	1.22629	0.000848852		0.4737	0.457279		-0.752591	0.0929334
4330_t	hypothetical protein	1.22594	0.000519026		0.89602	0.0615853		-0.329916	0.519831
11563_t	hypothetical protein	1.22541	0.00491613		0.923065	0.130936		-0.302349	0.642018
12476_t	T-complex protein 1 subunit beta	1.22537	0.00267977		0.608742	0.363349		-0.616629	0.23758
6892_t	putative ATP-dependent Clp protease proteolytic subunit (ISS)	1.22511	0.000169911		0.763107	0.0939661		-0.462007	0.291478
8794_t	hypothetical protein	1.22499	0.000222941		0.734138	0.123527		-0.490847	0.258327
12886_t	RIO kinase 1 [EC:2.7.11.1]	1.22487	0.00068293		0.0141041	0.989252		-1.21077	0.00258947
5036_t	tryptophan synthase beta chain [EC:4.2.1.20]	1.22437	1.44255e-05		0.588287	0.158944		-0.636087	0.0652862
13052_t	triosephosphate isomerase, putative (EC:5.3.1.1)	1.22421	0.000651727		0.730748	0.162685		-0.493459	0.305846
12203_t	magnesium chelatase subunit D [EC:6.6.1.1]	1.22381	0.000407051		0.739026	0.137378		-0.484788	0.295364
3916_t	triosephosphate isomerase (TIM) [EC:5.3.1.1]	1.22364	2.61133e-05		0.456428	0.334033		-0.767212	0.0250995
9102_t	hypothetical protein	1.22319	0.00200374		0.301181	0.724396		-0.922011	0.0487134
12085_t	hypothetical protein	1.22226	0.00277015		0.658187	0.302064		-0.564077	0.297848
2663_t	No_hits_found	1.22224	0.0859714		1.41617	0.140312		0.193929	0.867981
4252_t	24-methylenesterol C-methyltransferase [EC:2.1.1.143]	1.22219	0.000166302		0.575183	0.249402		-0.647006	0.109574
4147_t	tRNA (guanine9-N1)-methyltransferase [EC:2.1.1.221]	1.22111	3.21151e-05		0.27944	0.63733		-0.941667	0.00456359
2558_t	naphthoate synthase [EC:4.1.3.36]	1.22091	0.00159554		0.863915	0.108588		-0.356996	0.521015
12729_t	DNA-directed RNA polymerases I and III subunit RPAC1	1.22064	0.00164779		0.362855	0.636159		-0.857789	0.0638948
7_t	peptide alpha-N-acetyltransferase [EC:2.3.1.88]	1.22059	0.00273053		0.759724	0.207329		-0.460866	0.40898
11988_t	catalytic, putative	1.22056	0.00644932		0.318977	0.740403		-0.901585	0.0948904
825_t	hypothetical protein	1.21899	0.0102205		0.568963	0.490269		-0.650031	0.294368
651_t	glutaminyl-tRNA synthetase [EC:6.1.1.18]	1.21899	0.000331491		0.306541	0.654888		-0.912445	0.0198946
6699_t	Ribosomal RNA small subunit methyltransferase B	1.2186	0.000209168		0.453224	0.421228		-0.765379	0.0516978
2008_t	hypothetical protein	1.21801	4.5696e-06		0.3558	0.445527		-0.862209	0.00423726
10901_t	hypothetical protein	1.21771	0.000109499		0.351242	0.554441		-0.86647	0.0171171
3418_t	IMP dehydrogenase [EC:1.1.1.205]	1.21742	1.68798e-05		0.305714	0.575852		-0.911706	0.00440221
7876_t	methionyl aminopeptidase [EC:3.4.11.18]	1.21655	2.09896e-05		0.303594	0.586398		-0.912955	0.00482491
5273_t	2-C-methyl-D-erythritol 4-phosphate cytidylyltransferase [EC:2.7.7.60]	1.2165	4.46851e-05		0.565615	0.212141		-0.650885	0.0735654
932_t	312 protein (ISS)	1.21596	0.000515439		0.21793	0.783937		-0.998033	0.012481
11108_t	aspartyl-tRNA(Asn)/glutamyl-tRNA (Gln) amidotransferase subunit B [EC:6.3.5.6 6.3.5.7]	1.21577	2.52887e-05		0.3584	0.489286		-0.85737	0.00952091
1971_t	SCO1 cytochrome c oxidase assembly factor	1.21522	0.000537788		0.40174	0.533343		-0.813482	0.051651
4470_t	bifunctional aspartokinase / homoserine dehydrogenase 1 [EC:2.7.2.4 1.1.1.3]	1.21428	3.72695e-05		0.433849	0.377002		-0.780428	0.0239905
6534_t	uncharacterized LOC100777972	1.21427	4.56258e-06		0.651314	0.0790833		-0.562953	0.0872823
7238_t	zeta-carotene desaturase [EC:1.3.5.6]	1.21395	6.97036e-05		0.834499	0.0410532		-0.379453	0.370619
5553_t	No_hits_found	1.21373	0.0941571		0.392121	0.801825		-0.821604	0.382999
11821_t	DNA-directed RNA polymerases I, II, and III subunit RPABC2	1.21235	8.24164e-05		0.26679	0.677402		-0.945562	0.00674942
4_t	hypothetical protein	1.21129	7.42653e-05		0.572014	0.222605		-0.639278	0.08765
11357_t	MKP6; MAP kinase phosphatase 6 (EC:3.1.3.48)	1.2108	0.00183552		0.412779	0.571643		-0.798023	0.0902021
5185_t	STE24 endopeptidase [EC:3.4.24.84]	1.21044	0.00322954		0.571964	0.400917		-0.638476	0.228514
12300_t	RuvB-like protein 1 (pontin 52)	1.20957	0.00742819		0.595969	0.434902		-0.613604	0.298581
4582_t	thiaminase (transcriptional activator TenA) [EC:3.5.99.2]	1.20902	0.000109182		0.321722	0.594971		-0.887295	0.0135135
2453_t	COP9 signalosome complex subunit 7	1.20811	1.0564e-05		0.587456	0.147307		-0.620658	0.0622571
3363_t	carotenoid isomerase	1.20728	0.000187902		1.22067	0.00133762		0.0133897	0.98513
4123_t	T-complex protein 1 subunit delta	1.20709	9.61622e-05		0.582714	0.213732		-0.624378	0.104694
5160_t	elongation factor 2	1.20649	0.0001166		0.852032	0.0417674		-0.354459	0.42304
7724_t	No_hits_found	1.20587	0.000686406		0.444848	0.475402		-0.761021	0.0765167
9374_t	hypothetical protein	1.20525	2.13806e-05		0.551534	0.200018		-0.653716	0.057174
4709_t	alanine-glyoxylate transaminase / serine-glyoxylate transaminase / serine-pyruvate transaminase [EC:2.6.1.44 2.6.1.45 2.6.1.51]	1.20401	6.71544e-07		0.542512	0.123649		-0.661496	0.020828
8349_t	U6 snRNA-associated Sm-like protein LSm1	1.20316	0.000881678		0.488273	0.428944		-0.71489	0.108609
7860_t	RING-box protein 1	1.20299	0.00551149		0.621117	0.376833		-0.581877	0.309981
2533_t	photosystem II stability/assembly factor HCF136	1.20289	0.000166679		1.17548	0.00194849		-0.0274023	0.96791
8540_t	cytochrome b6-f complex iron-sulfur subunit [EC:1.10.9.1]	1.20246	0.000118216		0.941797	0.0186047		-0.260659	0.574043
5711_t	ycf33; hypothetical protein	1.20157	0.000942737		0.84958	0.0904721		-0.351994	0.49863
5536_t	dihydrodipicolinate synthase [EC:4.2.1.52]	1.20085	0.0412511		0.389784	0.754977		-0.81107	0.280157
8058_t	hypothetical protein	1.20047	0.0249284		-0.142576	0.921546		-1.34305	0.027857
1753_t	hypothetical protein	1.1996	0.00195376		0.187276	0.836698		-1.01232	0.0232775
9118_t	adenylyl-sulfate reductase (glutathione) [EC:1.8.4.9]	1.19959	0.000164438		0.253364	0.708089		-0.946222	0.00882229
7421_t	hypothetical protein	1.19955	7.09032e-05		0.396883	0.449864		-0.80267	0.0228856
5754_t	4-methyl-5(b-hydroxyethyl)-thiazole monophosphate biosynthesis	1.19903	0.000199431		1.00501	0.0136572		-0.194019	0.702679
8263_t	26S proteasome regulatory subunit T4	1.19898	0.013914		0.676679	0.3922		-0.522296	0.434009
6142_t	NADH dehydrogenase (ubiquinone) Fe-S protein 5 [EC:1.6.5.3 1.6.99.3]	1.19885	0.000365338		0.500156	0.366929		-0.698698	0.0895054
9034_t	isoleucyl-tRNA synthetase [EC:6.1.1.5]	1.19885	0.000455227		0.31985	0.636159		-0.879001	0.0274028
4122_t	T-complex protein 1 subunit delta	1.1983	1.41875e-05		0.513422	0.228		-0.684883	0.0377895
12872_t	DNA-directed RNA polymerase I subunit RPA1 [EC:2.7.7.6]	1.19819	0.00986115		0.142894	0.906189		-1.0553	0.0526458
3253_t	retrotransposable element Tf2 155 kDa protein type 1-like	1.19804	0.00627682		0.855502	0.175827		-0.34254	0.591823
1682_t	hypothetical protein	1.19762	0.00216478		0.740821	0.199374		-0.456798	0.393043
816_t	peptidyl-tRNA hydrolase, PTH2 family [EC:3.1.1.29]	1.19709	0.0220067		0.862057	0.275483		-0.335032	0.66467
11817_t	hypothetical protein	1.19659	0.00095706		0.252664	0.749077		-0.943931	0.0242115
8645_t	COX23; Cox23p	1.19625	0.00129658		0.572589	0.338194		-0.623665	0.187254
831_t	No_hits_found	1.19526	0.00333774		0.212823	0.820757		-0.982438	0.038807
620_t	CGL31; hypothetical protein	1.19507	0.000637949		0.331982	0.629114		-0.863093	0.0358396
8879_t	ribosome biogenesis protein BRX1	1.19414	0.000232433		-0.0885752	0.922142		-1.28271	0.000267954
1233_t	U4/U6 small nuclear ribonucleoprotein SNU13	1.194	0.000682002		0.2131	0.786695		-0.980899	0.0143631
11158_t	sufE; cysteine desulfuration protein	1.19327	0.000102062		0.475744	0.340977		-0.717528	0.0521191
10265_t	hypothetical protein	1.19294	0.00145087		0.420285	0.537363		-0.772652	0.0895054
5543_t	hypothetical protein	1.19254	0.000230321		0.618745	0.200689		-0.573798	0.164344
1663_t	hypothetical protein	1.19249	0.00172418		0.393979	0.585161		-0.798513	0.0824788
4790_t	signal recognition particle 43 kDa protein	1.19193	0.00331833		0.450279	0.53917		-0.741652	0.142954
5808_t	No_hits_found	1.19079	0.00117084		0.198446	0.816417		-0.99234	0.0181802
11762_t	hypothetical protein	1.19078	0.00123538		0.555049	0.355301		-0.635733	0.172294
4022_t	hypothetical protein	1.19032	1.85533e-05		0.412362	0.374222		-0.777961	0.0159844
476_t	hypothetical protein	1.18897	0.0117189		0.9274	0.170198		-0.261567	0.717454
11458_t	hypothetical protein	1.18859	0.00744194		0.0462997	0.970485		-1.14229	0.0256297
1324_t	hypothetical protein	1.18806	0.000325386		0.43155	0.457135		-0.756507	0.055348
11834_t	No_hits_found	1.18801	0.00592995		0.402242	0.631232		-0.78577	0.142954
9273_t	ESF2/ABP1 family protein	1.18638	0.000109148		0.576624	0.215649		-0.609754	0.109574
542_t	thiamine pyrophosphokinase [EC:2.7.6.2]	1.18617	0.00786582		0.281032	0.776105		-0.905141	0.0914051
10752_t	No_hits_found	1.18581	0.00197692		0.557659	0.375298		-0.628147	0.199896
12399_t	No_hits_found	1.18558	0.0037573		0.0406843	0.971475		-1.14489	0.0139126
11417_t	NET1-associated nuclear protein 1 (U3 small nucleolar RNA-associated protein 17)	1.18545	0.00386945		0.213767	0.820913		-0.971686	0.0430103
4561_t	glutathione S-transferase [EC:2.5.1.18]	1.18518	0.00786416		0.681378	0.33378		-0.503803	0.403504
3609_t	hypothetical protein	1.18474	0.000773759		0.0841527	0.930593		-1.10059	0.00533079
7596_t	No_hits_found	1.18413	0.0129109		-0.342951	0.749601		-1.52708	0.00441355
9031_t	tRNA(His) guanylyltransferase [EC:2.7.7.79]	1.18393	0.0193232		0.351516	0.743806		-0.832417	0.187058
7862_t	threonyl-tRNA synthetase [EC:6.1.1.3]	1.18374	0.0235553		0.670833	0.443299		-0.512902	0.473192
1471_t	CAIB/BAIF family protein	1.18341	0.00121155		0.972491	0.0453857		-0.210919	0.707879
2894_t	hypothetical protein	1.18285	0.000382414		0.43376	0.451331		-0.749088	0.061197
1249_t	Os10g0548800; Similar to Chloroplast outer envelope protein-like (Chloroplast outer envelope membrane-associated protein Toc120).	1.18105	0.00053694		0.352581	0.587504		-0.828469	0.0396348
7614_t	diphthine synthase [EC:2.1.1.98]	1.1802	0.000298158		0.447442	0.423884		-0.732761	0.061321
11173_t	proteasome maturation protein	1.18013	0.000139977		0.48223	0.336657		-0.697899	0.0622571
908_t	cytochrome c heme-lyase [EC:4.4.1.17]	1.17969	0.000258048		-0.0688528	0.940069		-1.24854	0.000366271
247_t	emb2735; protein embryo defective 2735	1.17811	0.00386124		0.332552	0.695843		-0.84556	0.0843016
2133_t	ADI1; arginine deiminase	1.17805	0.0128476		0.25796	0.809784		-0.920088	0.108536
5488_t	No_hits_found	1.178	0.0019929		0.231009	0.787272		-0.946989	0.0328287
12088_t	CDP-diacylglycerol--glycerol-3-phosphate 3-phosphatidyltransferase [EC:2.7.8.5]	1.17785	0.00222835		0.595815	0.332158		-0.582032	0.244343
1001_t	hypothetical protein	1.17778	0.0146463		0.187632	0.871938		-0.990148	0.085471
8483_t	phosphatidylinositol glycan, class V [EC:2.4.1.-]	1.17732	0.0240944		0.553522	0.561896		-0.623798	0.364376
766_t	allantoinase [EC:3.5.2.5]	1.17656	9.17338e-05		0.14027	0.845132		-1.03629	0.00189176
8480_t	hypothetical protein	1.1756	0.00274553		0.0553236	0.960319		-1.12028	0.0117319
11588_t	small nuclear ribonucleoprotein G	1.17552	0.00133356		0.526784	0.38424		-0.648739	0.160049
2193_t	hypothetical protein	1.17438	2.63858e-06		0.437505	0.270435		-0.736874	0.0106289
4184_t	COP9 signalosome complex subunit 8	1.17411	0.00638678		0.44153	0.589191		-0.732583	0.173137
4781_t	arginyl-tRNA synthetase [EC:6.1.1.19]	1.17238	7.35575e-05		0.44257	0.36872		-0.729807	0.037698
7714_t	cgl81; hypothetical protein	1.17109	0.00836133		0.926696	0.138035		-0.244398	0.721988
2466_t	No_hits_found	1.17105	0.0621239		1.12737	0.201893		-0.0436833	0.971679
12383_t	No_hits_found	1.17078	0.000258722		0.497946	0.336071		-0.672835	0.0860991
7781_t	hypothetical protein	1.1703	0.000718982		0.608633	0.257036		-0.561663	0.204415
8302_t	cystathionine gamma-synthase [EC:2.5.1.48]	1.17004	0.000387875		-0.0107743	0.990475		-1.18081	0.00108439
6097_t	plastocyanin	1.16784	0.00209368		1.30106	0.00420183		0.13323	0.837701
12223_t	hypothetical protein	1.16705	0.0224132		0.030114	0.983002		-1.13693	0.0589525
2686_t	hypothetical protein	1.16655	0.00011194		0.269256	0.665041		-0.897298	0.00905271
9098_t	H/ACA ribonucleoprotein complex subunit 3	1.16584	0.00200857		-0.0788539	0.940293		-1.24469	0.00271376
4183_t	hypothetical protein	1.16561	0.00815449		0.371425	0.677867		-0.79418	0.146025
1526_t	peptide-methionine (S)-S-oxide reductase [EC:1.8.4.11]	1.16558	0.00126856		0.460833	0.45969		-0.704746	0.115231
1201_t	translation initiation factor 5	1.16556	2.42245e-06		0.414588	0.295672		-0.75097	0.00827144
10231_t	hypothetical protein	1.16469	0.00125303		0.6205	0.263854		-0.544188	0.249211
5004_t	PHD finger-like domain-containing protein 5A	1.16468	0.00188098		0.393691	0.577696		-0.770992	0.0895054
6737_t	Molecular chaperone (DnaJ superfamily) (ISS)	1.16389	0.0129781		0.451908	0.611351		-0.711985	0.23371
9234_t	pumilio homology domain family member 6	1.16331	0.00512647		-0.205845	0.830781		-1.36916	0.00272267
7023_t	small subunit ribosomal protein S16e	1.16318	0.000247642		0.382628	0.49683		-0.780547	0.037698
2674_t	DNA-directed RNA polymerase I subunit RPA1 [EC:2.7.7.6]	1.16299	0.012436		0.0010717	0.999466		-1.16192	0.0289219
11620_t	large subunit ribosomal protein LP2	1.16287	0.000589617		0.450316	0.435478		-0.71255	0.0840875
4285_t	RIO kinase 1 [EC:2.7.11.1]	1.16265	0.00232017		0.299862	0.712752		-0.862785	0.0570808
4828_t	hypothetical protein	1.16207	0.00755227		0.744832	0.257665		-0.417241	0.49643
9633_t	No_hits_found	1.16197	0.0783604		1.10796	0.24307		-0.0540089	0.967449
12436_t	ATU2AF65A; Splicing factor U2af large subunit A	1.16167	6.59909e-06		0.430141	0.302064		-0.731525	0.0144076
2959_t	preprotein translocase subunit YidC	1.16162	0.00196303		0.840932	0.106714		-0.320693	0.554645
12221_t	No_hits_found	1.16158	0.0368933		0.569449	0.574502		-0.592129	0.429969
2794_t	F-type H+-transporting ATPase subunit delta [EC:3.6.3.14]	1.16139	0.000192231		0.404182	0.455134		-0.757211	0.0406582
7722_t	No_hits_found	1.16123	0.00167407		0.423801	0.529676		-0.737429	0.101711
3304_t	hypothetical protein	1.16122	0.0012281		0.804959	0.107886		-0.356261	0.486187
3145_t	elongation factor Ts	1.16093	0.000356595		0.763702	0.0904469		-0.39723	0.376988
8809_t	solute carrier family 25 (mitochondrial oxoglutarate transporter), member 11	1.16024	5.85235e-06		0.0195546	0.976839		-1.14069	3.16687e-05
8897_t	protein AATF/BFR2	1.16014	9.89942e-05		0.186652	0.784082		-0.97349	0.00359376
11162_t	TEF4; rhodanese-like protein	1.15981	0.00161358		0.640171	0.254159		-0.519635	0.286895
12911_t	No_hits_found	1.15969	0.000984017		0.762732	0.126782		-0.396957	0.414572
9453_t	exosome complex protein LRP1	1.15934	0.00832316		0.283209	0.768075		-0.876133	0.0984098
9546_t	ubiquitin carboxyl-terminal hydrolase L5 [EC:3.4.19.12]	1.15926	0.000227849		0.572316	0.235636		-0.586948	0.138671
5541_t	hypothetical protein	1.15787	0.0442986		0.692653	0.474936		-0.465217	0.561799
11118_t	histidinol dehydrogenase [EC:1.1.1.23]	1.15762	6.86786e-06		0.421373	0.311775		-0.736247	0.0137196
7001_t	20S proteasome subunit alpha 4 [EC:3.4.25.1]	1.1573	0.00313304		0.607446	0.324026		-0.549857	0.287199
11492_t	hypothetical protein	1.15665	0.000824937		0.386192	0.545842		-0.770455	0.0627977
4907_t	inorganic pyrophosphatase [EC:3.6.1.1]	1.15654	0.00024094		0.414686	0.444301		-0.74185	0.0489039
4041_t	deg8; trypsin family	1.15529	0.000187974		0.722159	0.0963065		-0.433132	0.296321
5031_t	proliferating cell nuclear antigen	1.15395	0.00206154		0.126536	0.896506		-1.02742	0.0159084
12340_t	geranylgeranyl transferase type-2 subunit beta [EC:2.5.1.60]	1.15343	0.00504864		0.531399	0.453124		-0.622032	0.236337
6569_t	phycocyanobilin ferredoxin oxidoreductase-like protein	1.15337	0.00821034		0.807731	0.204908		-0.345644	0.583607
2927_t	hypothetical protein	1.15332	0.00268925		0.0984528	0.924528		-1.05487	0.0154061
265_t	Os02g0725100; Thioredoxin fold domain containing protein.	1.1525	0.00600929		0.24847	0.792726		-0.904031	0.0700113
1392_t	hypothetical protein	1.15239	8.40062e-05		0.629639	0.139778		-0.522753	0.1622
5735_t	ureidoglycine aminohydrolase [EC:3.5.3.-]	1.15195	0.00028592		0.456235	0.391395		-0.695715	0.069536
3041_t	hypothetical protein	1.15177	0.00254605		0.66867	0.249402		-0.483104	0.344904
8756_t	No_hits_found	1.15157	0.00152747		0.530915	0.372641		-0.620655	0.178478
1283_t	No_hits_found	1.15122	0.0470168		1.24508	0.107679		0.093856	0.925644
10654_t	tRNA/rRNA methyltransferase family protein	1.15043	0.00143315		-0.0725077	0.943956		-1.22294	0.00209685
6519_t	D-tyrosyl-tRNA(Tyr) deacylase [EC:3.1.-.-]	1.14861	0.00219117		0.775965	0.149294		-0.372649	0.482383
6465_t	ELL-associated factor	1.14545	0.000697198		0.390266	0.525014		-0.755181	0.0620161
11757_t	hypothetical protein	1.14539	1.57542e-05		0.354705	0.444469		-0.790689	0.00931176
7270_t	U3 small nucleolar RNA-associated protein 4	1.14453	0.0121732		0.000112731	0.999973		-1.14442	0.028113
10960_t	ammonium transporter, Amt family	1.14421	0.0173791		-0.154987	0.900536		-1.2992	0.0156667
9095_t	UspA domain-containing protein	1.14399	0.00580196		0.482911	0.514752		-0.66108	0.208637
3646_t	small subunit ribosomal protein S23e	1.14354	0.00121104		0.431868	0.48491		-0.711669	0.100371
8202_t	hypothetical protein	1.14342	0.00127753		0.698182	0.179246		-0.44524	0.354744
9556_t	hypothetical protein	1.14329	0.00155908		-0.00198747	0.99905		-1.14528	0.00434589
11190_t	peptidyl-prolyl isomerase H (cyclophilin H) [EC:5.2.1.8]	1.14274	0.00119838		0.251015	0.743765		-0.891722	0.0297577
7842_t	splicing factor 3A subunit 3	1.14146	0.000520583		0.61911	0.207859		-0.522353	0.222027
11284_t	hypothetical protein	1.14095	0.012624		1.40364	0.0120158		0.262689	0.708081
2788_t	farnesyl diphosphate synthase [EC:2.5.1.1 2.5.1.10]	1.1403	3.24418e-06		0.300191	0.498796		-0.84011	0.00223788
8767_t	hypothetical protein	1.13813	0.0281728		0.966235	0.191649		-0.171896	0.842248
5044_t	adenosylhomocysteinase [EC:3.3.1.1]	1.13811	1.33686e-05		0.0685483	0.924466		-1.06956	0.000160887
1815_t	CNX1C; molybdopterin biosynthesis protein	1.13765	0.000294427		0.639935	0.165913		-0.497716	0.224666
7864_t	threonyl-tRNA synthetase [EC:6.1.1.3]	1.13705	0.000232957		0.446355	0.384663		-0.690693	0.0641272
10964_t	signal peptidase I [EC:3.4.21.89]	1.13562	6.05279e-05		0.527851	0.220771		-0.607767	0.0806927
3816_t	tRNA-splicing endonuclease subunit Sen34 [EC:3.1.27.9]	1.13536	0.00669143		0.409513	0.610937		-0.725846	0.16385
4419_t	No_hits_found	1.13526	0.00214849		0.305952	0.691758		-0.829311	0.0595096
2156_t	ribose-phosphate pyrophosphokinase [EC:2.7.6.1]	1.13514	0.000770724		0.250472	0.730183		-0.884669	0.0235308
2780_t	thylakoid lumen protein	1.13419	0.00835459		1.07294	0.0606018		-0.061254	0.93961
2657_t	nipA; NaCl-inducible protein nipa	1.13347	0.0052644		0.542945	0.423142		-0.590522	0.264282
5908_t	CPLD49; saccharopine dehydrogenase-like protein	1.13335	0.000164262		1.12811	0.00146357		-0.0052398	0.994025
1705_t	uncharacterized LOC100276173	1.13332	0.000921699		0.0863165	0.92702		-1.04701	0.0064406
10108_t	solute carrier family 25, member 39/40	1.13297	0.00133356		0.0499578	0.960319		-1.08301	0.00628449
11213_t	chorismate synthase [EC:4.2.3.5]	1.13243	8.68571e-06		0.507976	0.184247		-0.624458	0.0409884
10973_t	translation initiation factor eIF-2B subunit beta	1.13222	0.000104184		0.317503	0.569634		-0.814712	0.0153216
713_t	U3 small nucleolar RNA-associated protein 12	1.13217	0.000852782		0.174648	0.824173		-0.957524	0.0132323
10012_t	glucoamylase [EC:3.2.1.3]	1.13119	0.0011944		0.318884	0.647978		-0.812302	0.0497607
1222_t	No_hits_found	1.13101	0.0464596		0.156314	0.914733		-0.974701	0.159061
7863_t	threonyl-tRNA synthetase [EC:6.1.1.3]	1.131	0.000935978		0.485075	0.391149		-0.645929	0.130359
12348_t	hypothetical protein	1.13092	0.00214516		0.108047	0.912745		-1.02287	0.0146332
280_t	5-formyltetrahydrofolate cyclo-ligase [EC:6.3.3.2]	1.12994	0.00393826		0.320954	0.691262		-0.808987	0.0867541
6376_t	SnoaL-like polyketide cyclase/hydroxylase	1.12992	0.000386033		0.63876	0.17339		-0.491155	0.238134
3590_t	hypothetical protein	1.12954	0.000141828		0.45417	0.351147		-0.675368	0.0588495
9216_t	nuclear GTP-binding protein	1.12946	0.000117152		0.179533	0.788567		-0.949929	0.00388994
10169_t	hypothetical protein	1.12938	0.00114296		0.575938	0.288365		-0.553439	0.219209
2517_t	hypothetical protein	1.12838	5.39852e-05		0.667631	0.0887025		-0.460744	0.206037
4705_t	valyl-tRNA synthetase [EC:6.1.1.9]	1.12824	0.020269		0.32247	0.756815		-0.805774	0.183641
4145_t	hypothetical protein	1.12778	0.00999651		0.244687	0.803053		-0.883094	0.0929569
10652_t	acetylglutamate kinase [EC:2.7.2.8]	1.12777	0.00148268		0.777054	0.122267		-0.350717	0.478444
230_t	1,2-dihydroxy-3-keto-5-methylthiopentene dioxygenase [EC:1.13.11.53 1.13.11.54]	1.12772	0.000401372		0.436185	0.420561		-0.691532	0.0734034
10550_t	No_hits_found	1.12734	0.00590398		0.418323	0.588696		-0.709021	0.165832
11208_t	DNA polymerase phi subunit [EC:2.7.7.7]	1.12724	0.00213489		-0.186198	0.826491		-1.31343	0.00097046
194_t	Vfl3; hypothetical protein	1.1271	0.00114381		0.68617	0.17803		-0.440928	0.342208
4697_t	No_hits_found	1.12678	0.00176742		0.556467	0.33292		-0.570308	0.2204
5767_t	26S proteasome regulatory subunit N8	1.12658	0.00278493		0.660876	0.247493		-0.465701	0.358749
4565_t	pyruvate dehydrogenase E2 component (dihydrolipoamide acetyltransferase) [EC:2.3.1.12]	1.12642	0.000558511		0.721046	0.117485		-0.405369	0.365916
10328_t	nuclear protein localization protein 4 homolog	1.12625	0.000265564		0.335723	0.563117		-0.790523	0.0286503
4659_t	hypothetical protein	1.1259	0.000485439		0.475371	0.373986		-0.650528	0.100445
10065_t	26S proteasome non-ATPase regulatory subunit 9	1.12557	0.000734809		0.148645	0.852108		-0.976921	0.00965043
10514_t	oligosaccharyltransferase complex subunit delta (ribophorin II)	1.12503	0.000129996		0.422485	0.390202		-0.702546	0.045681
9503_t	VPS26; subunit of retromer complex	1.12476	5.6188e-06		0.256741	0.597051		-0.868021	0.00171061
6334_t	WD repeat and SOF domain-containing protein 1	1.12467	0.000234816		-0.183017	0.794524		-1.30769	5.95941e-05
2646_t	hypothetical protein	1.1242	0.0149799		0.44801	0.610211		-0.676192	0.253572
6701_t	hypothetical protein	1.12361	0.000731792		0.223272	0.76131		-0.900339	0.0183911
10775_t	mitochondrial processing peptidase [EC:3.4.24.64]	1.12354	9.25249e-05		0.631359	0.125075		-0.492184	0.186154
6198_t	hypothetical protein	1.12353	0.0036174		0.5193	0.424378		-0.604226	0.223217
9211_t	No_hits_found	1.12349	0.0149799		0.87054	0.191634		-0.252951	0.715881
1157_t	hypothetical protein	1.12271	0.0133881		-0.0248118	0.983381		-1.14753	0.0279663
1632_t	hypothetical protein	1.12185	0.00103726		0.470164	0.418161		-0.651685	0.124993
3694_t	No_hits_found	1.12173	0.0484208		0.257256	0.842611		-0.864473	0.224735
3455_t	hypothetical protein	1.12156	0.000169735		0.593319	0.180096		-0.528246	0.164548
7013_t	hypothetical protein	1.12121	0.000880917		0.746492	0.116137		-0.374716	0.422943
12684_t	hypothetical protein	1.12112	0.000432392		0.45986	0.382318		-0.661265	0.0896538
2918_t	No_hits_found	1.12101	0.0264269		0.645727	0.444301		-0.475285	0.49377
4624_t	hypothetical protein	1.12073	0.0421662		0.898137	0.275938		-0.222594	0.79495
5012_t	hypothetical protein	1.12018	0.000187595		0.473909	0.322985		-0.646267	0.0777455
7448_t	pre-60S factor REI1	1.12013	0.00665284		-0.401234	0.624192		-1.52136	0.000701765
2475_t	uncharacterized LOC100805385	1.12	0.0462375		1.92773	0.00223231		0.807728	0.239855
6159_t	elongation factor 1-alpha	1.11789	6.46145e-05		0.508563	0.236896		-0.609326	0.075724
3096_t	No_hits_found	1.11747	0.000192939		0.631935	0.147835		-0.485536	0.213691
8864_t	magnesium chelatase subunit H [EC:6.6.1.1]	1.11676	0.003736		0.796927	0.146617		-0.319833	0.56593
6682_t	malate synthase [EC:2.3.3.9]	1.11638	0.0712187		-1.09421	0.224349		-2.21059	0.000586201
7306_t	translation initiation factor 3 subunit A	1.1163	0.00362748		0.329708	0.669473		-0.786587	0.0895054
1785_t	No_hits_found	1.11601	3.18011e-05		0.0906416	0.898558		-1.02537	0.00048593
2123_t	dermal papilla-derived protein 6 homolog	1.11583	0.00944611		0.189808	0.850894		-0.926019	0.0695733
4832_t	No_hits_found	1.11429	0.00015156		0.0414305	0.960319		-1.07286	0.00085335
8893_t	hypothetical protein	1.11199	0.0102205		0.97685	0.0983071		-0.135145	0.853671
11946_t	No_hits_found	1.11175	0.00176054		0.565471	0.312835		-0.546274	0.236337
6717_t	probable FKBP-type peptidyl-prolyl cis-trans isomerase 1, chloroplastic-like	1.11148	0.0370706		0.773691	0.353868		-0.337793	0.667557
11896_t	hypothetical protein	1.11099	0.00627682		0.477126	0.506052		-0.633864	0.22325
5437_t	ornithine--oxo-acid transaminase [EC:2.6.1.13]	1.11096	9.30083e-05		0.743237	0.0549889		-0.367721	0.345163
9966_t	3-oxoacyl-[acyl-carrier protein] reductase [EC:1.1.1.100]	1.11059	0.0249133		1.74521	0.00180027		0.63462	0.313231
5332_t	anthranilate phosphoribosyltransferase [EC:2.4.2.18]	1.11023	0.000649201		0.615748	0.203291		-0.494478	0.246848
6424_t	hypothetical protein	1.11011	0.000192939		0.359358	0.500678		-0.750747	0.0321008
4677_t	large subunit ribosomal protein L14e	1.11005	0.000947771		0.334111	0.603861		-0.775944	0.0523056
3848_t	hypothetical protein	1.10949	0.0207841		0.601054	0.456664		-0.508436	0.43781
5871_t	No_hits_found	1.10931	0.0016015		0.449663	0.462974		-0.659643	0.130359
13024_t	solute carrier family 25 (mitochondrial folate transporter), member 32	1.10929	0.000699567		0.285036	0.672786		-0.82425	0.0309825
11436_t	O-methyltransferase	1.10898	0.000584511		0.538591	0.28897		-0.570387	0.162385
2455_t	NUOS6; NADH:ubiquinone oxidoreductase 16.3 kDa subunit	1.1088	0.000137938		0.364854	0.477029		-0.743949	0.0296283
2248_t	phosphoglycerate kinase [EC:2.7.2.3]	1.10864	0.00053037		0.644898	0.167611		-0.463744	0.275045
1814_t	20S proteasome subunit beta 1 [EC:3.4.25.1]	1.10856	0.00123523		0.49599	0.379325		-0.612568	0.1572
3792_t	hypothetical protein	1.10827	0.0184895		0.418849	0.651083		-0.689418	0.250265
4418_t	DNA mismatch repair protein MSH4	1.10811	0.0072862		-0.0393521	0.971873		-1.14746	0.0138826
12159_t	large subunit ribosomal protein L34e	1.10722	0.000370582		0.382363	0.485221		-0.724855	0.0513311
8262_t	26S proteasome regulatory subunit T4	1.10711	0.00184255		0.603132	0.270435		-0.503978	0.283478
10019_t	threonyl-tRNA synthetase [EC:6.1.1.3]	1.10682	0.000658982		0.708648	0.124838		-0.398169	0.370303
12105_t	T-complex protein 1 subunit theta	1.1063	0.00155834		0.612633	0.249639		-0.493664	0.286895
1915_t	light-harvesting complex II chlorophyll a/b binding protein 7	1.1063	0.00987855		0.664316	0.321038		-0.441981	0.455779
4271_t	hypothetical protein	1.1061	0.0237039		-0.145836	0.909822		-1.25194	0.0244638
3736_t	hypothetical protein	1.10512	0.00402724		0.204389	0.817433		-0.900727	0.0457691
10830_t	No_hits_found	1.10509	0.0273057		0.36049	0.731871		-0.744598	0.240465
6164_t	hypothetical protein	1.10494	0.000513468		0.522834	0.297771		-0.582109	0.147303
2885_t	hypothetical protein	1.10487	0.00233156		0.377548	0.578535		-0.727323	0.100764
12071_t	hypothetical protein	1.10416	0.0021609		0.0507315	0.960221		-1.05343	0.00921769
6141_t	hypothetical protein	1.10359	0.00772112		0.0974243	0.930066		-1.00616	0.0360077
810_t	hypothetical protein	1.1032	0.00304631		0.197568	0.816624		-0.90563	0.0368695
939_t	serine racemase [EC:5.1.1.18]	1.10241	0.00130306		0.284843	0.689731		-0.817566	0.0430092
2165_t	ArfB22; Arf6/ArfB-family small GTPase	1.10223	0.0259369		0.381804	0.704472		-0.720423	0.253606
8968_t	molecular chaperone DnaJ	1.1014	1.73241e-05		0.322597	0.481936		-0.778806	0.00784935
4644_t	DnaJ homolog subfamily C member 2	1.10073	0.000709999		0.103398	0.903971		-0.99733	0.00630114
3207_t	ATP-dependent RNA helicase DDX52/ROK1 [EC:3.6.4.13]	1.10047	0.0223634		0.536642	0.532687		-0.563825	0.376654
5207_t	hypothetical protein	1.09982	0.0202123		0.827018	0.239956		-0.272804	0.697721
8885_t	phosphoribosylanthranilate isomerase [EC:5.3.1.24]	1.09943	0.00103525		0.246864	0.734645		-0.85257	0.0286503
833_t	U4/U6.U5 tri-snRNP-associated protein 2	1.09913	4.49066e-05		0.480951	0.251078		-0.618175	0.0581448
11737_t	hypothetical protein	1.09849	0.00860833		-0.173299	0.862283		-1.27179	0.00614202
6093_t	U6 snRNA-associated Sm-like protein LSm3	1.09501	0.00729756		0.275316	0.754977		-0.819698	0.0955709
4277_t	No_hits_found	1.09487	0.00529426		0.629342	0.303039		-0.46553	0.380623
5879_t	DnaJ homolog subfamily A member 2	1.09401	7.88608e-06		-0.10793	0.854261		-1.20194	3.61658e-06
8371_t	oxidoreductase	1.09356	0.00751594		0.253576	0.778684		-0.839983	0.0869038
3352_t	GTP-binding protein	1.09298	0.00257877		-0.141813	0.874479		-1.2348	0.00185385
7999_t	hypothetical protein	1.09289	7.18327e-05		0.416217	0.358611		-0.67667	0.0388682
8927_t	hypothetical protein	1.09259	0.0411714		0.544634	0.576774		-0.547952	0.450156
9094_t	signal recognition particle subunit SRP54	1.09229	0.00197598		0.801416	0.101239		-0.290871	0.570799
6322_t	microsomal prostaglandin-E synthase 2 [EC:5.3.99.3]	1.09208	0.000626469		0.130606	0.867554		-0.961474	0.00757533
2821_t	SORBIDRAFT_03g027500, Sb03g027500; hypothetical protein	1.09135	7.68847e-05		0.455734	0.300357		-0.635619	0.056665
6927_t	hypothetical protein	1.09004	0.00550719		0.623129	0.312679		-0.466911	0.376266
2958_t	hypothetical protein	1.0893	0.00606988		0.921677	0.0873529		-0.167619	0.791217
5448_t	dihydroorotate dehydrogenase [EC:1.3.5.2]	1.0891	0.000283731		0.343693	0.531876		-0.745407	0.0349311
8740_t	ubiquitin-like 1-activating enzyme E1 A [EC:6.3.2.19]	1.08899	0.00840165		0.353399	0.668845		-0.735592	0.152881
11854_t	cleavage and polyadenylation specificity factor subunit 5	1.08894	0.00196689		0.283605	0.699435		-0.805331	0.0537753
1827_t	hypothetical protein	1.08889	0.00440566		0.00778594	0.99455		-1.0811	0.0119871
8221_t	pyrroline-5-carboxylate reductase [EC:1.5.1.2]	1.08878	0.00595107		0.610803	0.326956		-0.477973	0.369914
3431_t	PUA domain protein	1.08869	0.000249129		-0.0248678	0.974474		-1.11356	0.000605071
1901_t	hypothetical protein	1.08831	0.000189315		0.554309	0.205441		-0.534002	0.148753
7211_t	arogenate dehydrogenase (NADP+), plant [EC:1.3.1.78]	1.0874	5.35952e-05		0.384612	0.399334		-0.702787	0.026284
2012_t	hypothetical protein	1.08684	0.00324364		0.434903	0.5079		-0.651936	0.158255
6563_t	Arp7; actin-related protein Arp7	1.08648	0.00118809		0.368035	0.553663		-0.718446	0.0757027
10930_t	hypothetical protein	1.08624	0.00213609		0.742459	0.142053		-0.343778	0.492831
4721_t	No_hits_found	1.08583	0.0283291		-0.00775168	0.995937		-1.09359	0.0584244
8046_t	peptide alpha-N-acetyltransferase [EC:2.3.1.88]	1.08575	0.00107316		0.53977	0.300669		-0.545981	0.201631
7002_t	20S proteasome subunit alpha 4 [EC:3.4.25.1]	1.08472	0.0135364		0.442831	0.588702		-0.641892	0.256532
10212_t	hypothetical protein	1.0844	0.0347124		0.758044	0.343405		-0.326351	0.665697
776_t	MGC63470, zgc:103680, zgc:85731; zgc:63470	1.08377	0.000648		0.0959245	0.910508		-0.987843	0.0055903
1694_t	HYDG; hydrogenase assembly factor	1.08353	0.00143933		0.368351	0.559484		-0.715182	0.0825075
11149_t	hypothetical protein	1.08353	0.0103399		0.428744	0.592456		-0.654786	0.223846
11072_t	hypothetical protein	1.08339	0.00044863		0.484847	0.326463		-0.598542	0.119423
6658_t	26S proteasome regulatory subunit N3	1.08313	0.000105449		0.69124	0.0734519		-0.391887	0.298416
1941_t	large subunit ribosomal protein L44e	1.08276	0.0108628		0.409732	0.610591		-0.673033	0.214322
9793_t	hypothetical protein	1.08178	0.00299309		0.516688	0.389283		-0.56509	0.229278
2823_t	SDG935; SET domain protein	1.08147	0.0643842		0.429487	0.721327		-0.651983	0.394983
556_t	glycine cleavage system H protein	1.08131	0.0230779		0.816175	0.246378		-0.265139	0.715466
1161_t	lysyl-tRNA synthetase, class II [EC:6.1.1.6]	1.08121	0.00053486		0.497999	0.315501		-0.583211	0.137383
4583_t	succinate dehydrogenase (ubiquinone) membrane anchor subunit	1.0812	0.00320216		0.252364	0.750174		-0.828831	0.0563101
10874_t	hypothetical protein	1.08038	0.000439236		-0.0325307	0.970416		-1.11291	0.00088957
4102_t	glutathione S-transferase [EC:2.5.1.18]	1.08031	0.0163967		0.937113	0.134518		-0.143198	0.849705
10246_t	haloacid dehalogenase-like hydrolase	1.07904	0.00477631		0.478151	0.4689		-0.600892	0.219898
11095_t	No_hits_found	1.07903	0.00376676		0.269404	0.734838		-0.809622	0.067866
10587_t	U3 small nucleolar RNA-associated protein 15	1.079	0.000254792		0.270041	0.649374		-0.808961	0.0172114
3910_t	large subunit ribosomal protein L22e	1.07889	0.000658982		0.324463	0.590228		-0.754432	0.0442018
2339_t	hypothetical protein	1.07841	0.0144129		0.668108	0.334898		-0.410301	0.503613
10114_t	hypothetical protein	1.07727	0.0108022		0.895685	0.127649		-0.181586	0.787353
3342_t	snurportin-1	1.07694	0.000439207		0.249559	0.698959		-0.827386	0.0190199
9479_t	nucleolar complex protein 3	1.07649	0.0265544		0.104857	0.936065		-0.971634	0.0917952
7693_t	THO complex subunit 7	1.07635	0.00901563		0.2464	0.788423		-0.829949	0.094146
4920_t	hypothetical protein	1.07614	0.000649062		0.499847	0.318942		-0.576289	0.147851
11375_t	No_hits_found	1.07533	0.0804694		0.594649	0.591317		-0.48068	0.574386
1628_t	small subunit ribosomal protein S15Ae	1.07438	0.000774813		0.264887	0.687822		-0.809494	0.0298248
4125_t	hypothetical protein	1.07418	0.00517996		0.694392	0.224574		-0.379789	0.48124
8406_t	hypothetical protein	1.07294	0.017451		0.367573	0.689731		-0.705364	0.216297
2343_t	COP9 signalosome complex subunit 5 [EC:3.4.-.-]	1.07287	0.000276514		0.59207	0.17371		-0.480803	0.209354
6104_t	d-2-hydroxyglutarate dehydrogenase, mitochondrial-like	1.07282	0.00846757		0.645211	0.307959		-0.427608	0.44892
2737_t	Homeobox transcription factor (ISS)	1.07241	0.00648626		-0.062501	0.953702		-1.13491	0.00996945
8866_t	magnesium chelatase subunit H [EC:6.6.1.1]	1.07233	0.00214571		0.71372	0.156639		-0.358615	0.466428
3169_t	hypothetical protein	1.07216	0.00247022		0.37649	0.569802		-0.695673	0.109204
5360_t	thylakoid lumenal 17.4 kDa protein	1.07151	0.00449355		0.720894	0.18784		-0.350615	0.515031
3228_t	probable signal peptidase complex subunit 2-like	1.07112	0.00738738		0.407099	0.588696		-0.664019	0.187254
3002_t	ATP-dependent RNA helicase UAP56/SUB2 [EC:3.6.4.13]	1.07067	9.07172e-05		0.169429	0.784082		-0.901245	0.00323436
8638_t	16S rRNA (guanine527-N7)-methyltransferase [EC:2.1.1.170]	1.0703	0.00571012		0.383644	0.604081		-0.68666	0.154979
5045_t	adenosylhomocysteinase [EC:3.3.1.1]	1.06972	8.75788e-05		0.0141282	0.984433		-1.05559	0.000366271
6161_t	hypothetical protein	1.06876	0.00684551		1.21183	0.0127193		0.14307	0.827757
5744_t	U6 snRNA-associated Sm-like protein LSm2	1.06819	0.00509343		0.513717	0.420321		-0.554475	0.263823
9897_t	large subunit ribosomal protein LP1	1.06812	0.000936069		0.21594	0.759128		-0.85218	0.0219435
12458_t	No_hits_found	1.06775	0.0148694		0.497143	0.523152		-0.570611	0.319763
7857_t	dnj14; molecular chaperone	1.06462	0.0127904		0.0275172	0.980851		-1.0371	0.0360383
7824_t	signal peptidase complex subunit 3 [EC:3.4.-.-]	1.06449	0.0178285		0.56671	0.456434		-0.497777	0.411068
11051_t	ATP-binding protein involved in chromosome partitioning	1.0626	0.000743776		0.544296	0.262888		-0.518307	0.202519
8067_t	leucyl-tRNA synthetase [EC:6.1.1.4]	1.06236	0.00202464		0.404101	0.5079		-0.658256	0.12294
10981_t	hypothetical protein	1.06222	0.00125424		0.336219	0.590285		-0.725998	0.0657822
681_t	hypothetical protein	1.06218	0.00673695		0.998064	0.0544756		-0.0641134	0.928348
7220_t	20S proteasome subunit beta 1 [EC:3.4.25.1]	1.06213	0.000520796		0.413469	0.428672		-0.64866	0.0815141
10390_t	ribulose-bisphosphate carboxylase small chain [EC:4.1.1.39]	1.06211	0.00162522		0.963997	0.0256226		-0.0981097	0.867981
12087_t	CDP-diacylglycerol--glycerol-3-phosphate 3-phosphatidyltransferase [EC:2.7.8.5]	1.06139	0.0140928		0.431857	0.596368		-0.629537	0.256532
10488_t	small subunit ribosomal protein S17e	1.06114	0.00164765		0.199441	0.792489		-0.861701	0.027113
1923_t	hypothetical protein	1.06098	0.0003351		0.199612	0.760151		-0.861364	0.0103571
1880_t	YggT family protein	1.06068	0.00830413		0.751022	0.200214		-0.309663	0.597482
6619_t	aspartyl-tRNA synthetase [EC:6.1.1.12]	1.06062	0.000303498		0.554517	0.207324		-0.506099	0.178594
6327_t	hypothetical protein	1.06024	0.0849357		1.34088	0.0964079		0.280636	0.761041
3003_t	ATP-dependent RNA helicase UAP56/SUB2 [EC:3.6.4.13]	1.05962	0.000149758		0.195493	0.750174		-0.864126	0.00616173
918_t	mRNA export factor	1.05931	0.0020423		0.120157	0.893035		-0.939157	0.0162967
5381_t	26S proteasome regulatory subunit N5	1.05896	1.44792e-05		0.605079	0.0752197		-0.453879	0.147824
10726_t	slr0482; hypothetical protein	1.05859	0.00760046		0.593855	0.348938		-0.464737	0.383822
9093_t	signal recognition particle subunit SRP54	1.05815	0.0347092		0.750065	0.33292		-0.308089	0.677251
6960_t	hypothetical protein	1.05813	0.00333794		0.509969	0.388837		-0.548163	0.239957
5066_t	hypothetical protein	1.05797	0.00471801		-0.0184016	0.985169		-1.07637	0.0102294
4318_t	carbamoyl-phosphate synthase small subunit [EC:6.3.5.5]	1.05659	4.24169e-05		0.620517	0.0846672		-0.436074	0.195998
11630_t	hypothetical protein	1.05569	0.00546623		0.2499	0.763		-0.805787	0.076148
780_t	3'(2'), 5'-bisphosphate nucleotidase / inositol polyphosphate 1-phosphatase [EC:3.1.3.7 3.1.3.57]	1.05486	0.000144371		0.272574	0.614989		-0.782284	0.014173
9818_t	alkylated DNA repair protein alkB homolog 1 [EC:1.14.11.- 4.2.99.18]	1.05425	0.00142299		0.242041	0.735559		-0.812208	0.0358466
2087_t	translation initiation factor IF-2	1.05307	0.000658982		0.407564	0.442257		-0.645503	0.0868385
10515_t	branched-chain amino acid aminotransferase [EC:2.6.1.42]	1.05254	0.000281104		0.317032	0.558088		-0.735509	0.0302428
55_t	WD40 repeat-containing protein SMU1	1.05211	4.80757e-06		0.388559	0.292424		-0.663554	0.0129301
5954_t	No_hits_found	1.05134	0.00999651		0.327228	0.694238		-0.724113	0.153497
6749_t	ATP-dependent Clp protease, protease subunit [EC:3.4.21.92]	1.05116	0.00155261		0.540912	0.297436		-0.51025	0.2378
11443_t	large subunit ribosomal protein LP0	1.05103	8.55178e-05		0.356837	0.439873		-0.694188	0.0271468
9663_t	hypothetical protein	1.05089	0.000418203		0.496306	0.289752		-0.554584	0.139242
122_t	ribosomal RNA-processing protein 36	1.05088	0.0134749		0.431925	0.588696		-0.618953	0.257353
5887_t	multiple RNA-binding domain-containing protein 1	1.05071	0.0911177		-0.38128	0.779047		-1.43199	0.0440615
7358_t	phenylalanyl-tRNA synthetase alpha chain [EC:6.1.1.20]	1.05053	0.000404159		0.596729	0.171785		-0.453799	0.244624
5179_t	transcription initiation factor TFIID subunit 13	1.04966	0.0090235		0.533634	0.425469		-0.516029	0.334325
3904_t	indole-3-glycerol phosphate synthase [EC:4.1.1.48]	1.04878	0.000468865		0.282012	0.63511		-0.766768	0.028326
11161_t	pentatricopeptide repeat-containing protein At1g26460, mitochondrial-like	1.04869	0.0458955		0.312348	0.783431		-0.736344	0.270346
11329_t	4-diphosphocytidyl-2-C-methyl-D-erythritol kinase [EC:2.7.1.148]	1.04804	0.00203336		0.673158	0.17371		-0.374885	0.426236
1213_t	DIT2.1; dicarboxylate transport 2.1	1.04748	2.74579e-05		0.176617	0.750218		-0.870867	0.00173753
10755_t	Aspartyl beta-hydroxylase (ISS)	1.04706	0.000181133		0.448671	0.316721		-0.598388	0.0797641
9496_t	CBP20; nuclear cap-binding protein	1.04684	0.00278979		0.241803	0.750511		-0.80504	0.0518599
7148_t	inorganic pyrophosphatase [EC:3.6.1.1]	1.04666	8.35078e-05		0.178783	0.761272		-0.867877	0.00359376
8874_t	hypothetical protein	1.0459	0.000488635		0.681306	0.104094		-0.364591	0.378495
9511_t	No_hits_found	1.04443	0.00130283		0.745853	0.0985559		-0.29858	0.519618
2626_t	hypothetical protein	1.04424	0.01151		0.521907	0.457255		-0.522337	0.339456
10675_t	aspartyl-tRNA(Asn)/glutamyl-tRNA (Gln) amidotransferase subunit C [EC:6.3.5.6 6.3.5.7]	1.04409	0.0215383		0.611601	0.411317		-0.432494	0.492423
9035_t	U4/U6.U5 tri-snRNP-associated protein 3	1.04399	0.00888492		0.172929	0.852108		-0.871057	0.0646303
5555_t	No_hits_found	1.04393	0.0345197		0.614568	0.45576		-0.429363	0.534321
8860_t	serine-threonine kinase receptor-associated protein	1.04376	0.000166302		0.31214	0.541617		-0.731617	0.0235469
2004_t	uroporphyrinogen decarboxylase [EC:4.1.1.37]	1.04353	0.00115266		0.566974	0.244955		-0.476555	0.25915
9355_t	No_hits_found	1.04326	0.0570379		0.0197375	0.989252		-1.02352	0.117549
2120_t	fructose-bisphosphate aldolase, class I [EC:4.1.2.13]	1.04305	0.0111138		0.376564	0.640674		-0.666489	0.198735
5554_t	No_hits_found	1.04299	0.0368596		0.293875	0.786546		-0.749112	0.234764
4623_t	pleiotropic drug resistance protein 3-like	1.04247	0.00609132		0.389362	0.581924		-0.653106	0.171344
135_t	MPBQ/MSBQ methyltransferase	1.04146	1.0309e-05		0.491	0.161534		-0.550457	0.0549751
5188_t	U3 small nucleolar ribonucleoprotein protein IMP4	1.04145	0.00197598		0.151316	0.84874		-0.89013	0.0213009
8313_t	26S proteasome regulatory subunit N9	1.0414	3.21151e-05		0.503732	0.177562		-0.537669	0.0815346
3303_t	MFS transporter, ACS family, solute carrier family 17 (sodium-dependent inorganic phosphate cotransporter), member 9	1.0413	0.00245243		0.505635	0.368074		-0.535663	0.227964
9883_t	hypothetical protein	1.04112	0.00335979		0.385949	0.552962		-0.655173	0.137965
9807_t	No_hits_found	1.04085	0.00634355		0.364779	0.615554		-0.676075	0.15537
8620_t	ubiquitin-conjugating enzyme E2 I [EC:6.3.2.19]	1.04076	0.00583552		0.376541	0.599035		-0.66422	0.158684
9865_t	sirohydrochlorin ferrochelatase, SIRB (EC:2.6.1.42)	1.04075	0.00141305		0.720104	0.115822		-0.320646	0.487114
12477_t	T-complex protein 1 subunit beta	1.04026	0.0189917		0.0780816	0.94867		-0.962182	0.0654327
4048_t	6-phosphogluconolactonase [EC:3.1.1.31]	1.03957	0.000229707		0.0272816	0.971867		-1.01229	0.00104026
7168_t	lysophospholipase II [EC:3.1.1.5]	1.0392	0.00157873		0.596501	0.227494		-0.442697	0.313832
1186_t	succinate dehydrogenase (ubiquinone) iron-sulfur subunit [EC:1.3.5.1]	1.03886	0.000122292		-0.0770054	0.916493		-1.11587	0.000125265
10702_t	THF1; inositol phosphatase-like protein	1.03883	6.43609e-05		0.686609	0.0522439		-0.352217	0.319726
11509_t	exosome complex component RRP40	1.03839	0.0019621		0.0346976	0.970485		-1.0037	0.007803
10681_t	hypothetical protein	1.03833	0.00421895		0.391731	0.556203		-0.646603	0.154226
5476_t	hypothetical protein	1.03824	0.017273		0.393288	0.642707		-0.644947	0.247428
2785_t	No_hits_found	1.03796	0.00322741		0.574169	0.293548		-0.463795	0.324342
7290_t	No_hits_found	1.0371	0.00194091		0.308948	0.640105		-0.728156	0.0694687
2092_t	hypothetical protein	1.03681	0.000532336		0.991628	0.00696623		-0.04518	0.936183
2225_t	Os03g0714400 Similar to ATP binding protein.	1.03661	0.00321437		-0.0568427	0.953182		-1.09345	0.00510556
5512_t	helicase	1.03632	0.0109422		0.727671	0.227768		-0.308651	0.602149
12565_t	COX4; mitochondrial cytochrome c oxidase subunit 4, 13 kD	1.03617	7.61404e-05		0.553085	0.147706		-0.483084	0.149008
2032_t	ubiquinone/menaquinone biosynthesis methyltransferase [EC:2.1.1.163 2.1.1.201]	1.03522	0.0110341		0.319914	0.703278		-0.71531	0.157612
9445_t	hypothetical protein	1.03419	0.00874209		0.695708	0.237959		-0.338485	0.547747
4392_t	hypothetical protein	1.0339	0.0115859		0.956848	0.082347		-0.0770557	0.915087
8502_t	enoyl-CoA hydratase [EC:4.2.1.17]	1.03362	0.000319975		0.612486	0.138894		-0.421132	0.268348
3814_t	splh3; DEAH-box nuclear pre-mRNA splicing factor	1.03339	0.0275712		0.711893	0.323884		-0.321493	0.639663
6092_t	4-nitrophenyl phosphatase [EC:3.1.3.41]	1.03332	0.0164185		1.02025	0.0753467		-0.0130664	0.988942
2177_t	protein Mpv17	1.03297	0.00514848		0.0881249	0.929032		-0.944848	0.0256297
2040_t	zinc finger protein, putative	1.03278	0.00897552		0.32259	0.691285		-0.710192	0.147647
9730_t	transcription initiation factor TFIID subunit 9 / adenylate kinase [EC:2.7.4.3]	1.03257	0.00315295		0.331928	0.62679		-0.700637	0.0990642
6385_t	cgld3; hypothetical protein	1.03225	0.0316378		-0.196744	0.864753		-1.229	0.0249478
7440_t	large subunit ribosomal protein L8e	1.03181	0.000298326		0.474845	0.289563		-0.556968	0.118328
9201_t	5-formyltetrahydrofolate cyclo-ligase [EC:6.3.3.2]	1.03179	0.0281594		0.341287	0.729718		-0.690502	0.247621
8418_t	large subunit ribosomal protein L27e	1.03155	0.00127098		0.265251	0.687287		-0.766299	0.0419982
4864_t	cl8500_1a; LOC100282763	1.03064	0.000454804		0.133826	0.848003		-0.896818	0.00674942
8826_t	No_hits_found	1.02987	0.0107714		0.289976	0.737261		-0.739897	0.137293
2059_t	prolyl-tRNA synthetase [EC:6.1.1.15]	1.02959	0.000276514		0.522945	0.222309		-0.506644	0.159606
7261_t	transcription initiation factor TFIIH subunit 2	1.02911	0.00268919		0.281391	0.69383		-0.747721	0.067841
4358_t	hypothetical protein	1.02892	0.00317688		-0.00963648	0.992191		-1.03856	0.00828739
198_t	large subunit ribosomal protein L13	1.02844	0.00936072		0.774922	0.173634		-0.253521	0.671307
7984_t	hypothetical protein	1.02817	0.00412358		0.526807	0.363349		-0.501362	0.287076
12534_t	No_hits_found	1.02779	0.0281128		0.215224	0.841408		-0.812568	0.15834
4267_t	hypothetical protein	1.02758	0.0589427		0.250779	0.83955		-0.776799	0.257544
2148_t	riboflavin kinase [EC:2.7.1.26]	1.02674	0.000109148		0.247486	0.642424		-0.779252	0.0100434
5789_t	hypothetical protein	1.0267	0.000804725		0.106897	0.894016		-0.919805	0.00764004
10604_t	survival of motor neuron-related-splicing factor 30	1.02647	0.00132398		0.407774	0.460959		-0.618698	0.117872
5057_t	solute carrier family 25, member 34/35	1.02637	0.00130306		-0.0217888	0.980143		-1.04816	0.00316739
4890_t	NADH dehydrogenase (ubiquinone) 1 beta subcomplex 9 [EC:1.6.5.3 1.6.99.3]	1.02635	0.00332468		0.349756	0.597066		-0.676598	0.11511
9737_t	No_hits_found	1.02627	0.0799649		-0.162504	0.916111		-1.18878	0.0839296
11719_t	hypothetical protein	1.02469	0.00249958		0.320969	0.627616		-0.70372	0.0860991
144_t	protein-tyrosine phosphatase [EC:3.1.3.48]	1.02415	0.00569239		0.580489	0.317724		-0.443662	0.37441
2699_t	hypothetical protein	1.02397	0.00581151		0.100208	0.920388		-0.923763	0.0311818
5486_t	aldo/keto reductase	1.02304	0.00858632		1.1877	0.0131507		0.164661	0.791021
3453_t	phosphoribulokinase [EC:2.7.1.19]	1.02265	0.000980308		0.73234	0.0861714		-0.290313	0.518083
4390_t	hypothetical protein	1.02231	0.00256914		0.441634	0.444301		-0.580673	0.176188
4975_t	multisite-specific tRNA:(cytosine-C5)-methyltransferase [EC:2.1.1.202]	1.02183	0.00316596		-0.0340843	0.971475		-1.05591	0.00630114
11812_t	COPZ1; zeta-cop, subunit of COP-I complex	1.02043	0.00303055		0.23795	0.749411		-0.782484	0.0547209
11367_t	tRNA (guanine-N(7)-)-methyltransferase subunit TRM82	1.0203	0.000845342		0.250699	0.693844		-0.769606	0.0309655
2847_t	germin-like protein 5-1	1.01999	0.00825369		0.589963	0.333398		-0.430026	0.412944
1390_t	hypothetical protein	1.01963	0.000224543		0.364187	0.449084		-0.655447	0.0466328
302_t	hypothetical protein	1.01941	0.00838934		-0.244082	0.778847		-1.26349	0.00304079
11052_t	hypothetical protein	1.01799	0.00699338		-0.390016	0.578207		-1.408	0.00044282
8440_t	asparaginyl-tRNA synthetase [EC:6.1.1.22]	1.0173	3.11327e-05		0.347211	0.401698		-0.670088	0.0183911
11009_t	pre-mRNA-processing factor 19 [EC:6.3.2.19]	1.01689	5.80651e-05		0.41624	0.302314		-0.600646	0.0482262
5886_t	multiple RNA-binding domain-containing protein 1	1.01672	0.00329657		0.1413	0.864435		-0.875415	0.0282576
8408_t	No_hits_found	1.01652	0.0197817		0.0818156	0.945318		-0.934706	0.0676486
12180_t	hypothetical protein	1.01652	0.00178161		-0.0877151	0.922142		-1.10423	0.00201385
5557_t	No_hits_found	1.01583	0.0354177		0.535774	0.524496		-0.480058	0.468218
2520_t	hypothetical protein	1.01581	0.00173572		0.51084	0.318024		-0.504971	0.231325
261_t	hypothetical protein	1.01581	0.00408722		0.854915	0.0734519		-0.160891	0.775214
12192_t	large subunit GTPase 1 [EC:3.6.1.-]	1.01533	0.0220779		0.247615	0.803053		-0.767712	0.161234
3378_t	hypothetical protein	1.01532	0.0197679		-0.400857	0.638062		-1.41617	0.00278591
5571_t	hypothetical protein	1.01509	0.00109742		-0.015897	0.984458		-1.03099	0.0026808
9250_t	glutamate--cysteine ligase [EC:6.3.2.2]	1.01307	0.000117569		0.384319	0.380335		-0.628749	0.045679
10482_t	tRNA (guanine37-N1)-methyltransferase [EC:2.1.1.228]	1.0127	0.000681059		0.316002	0.577518		-0.696699	0.0493582
3637_t	RCA2; RuBisCO activase-like protein (EC:4.1.1.39)	1.01126	0.000847919		0.361742	0.5023		-0.649513	0.0765381
6909_t	hypothetical protein	1.01117	0.00108527		0.385623	0.475402		-0.625551	0.0982977
9942_t	hypothetical protein	1.01096	0.0680463		0.649489	0.48622		-0.361472	0.646301
12057_t	No_hits_found	1.01077	0.000962132		0.596763	0.184059		-0.414011	0.313308
7597_t	ribosome biogenesis protein ENP2	1.01057	0.00535537		0.205728	0.802784		-0.80484	0.0610304
2020_t	U3 small nucleolar RNA-associated protein 6	1.01047	0.00222835		0.116654	0.893222		-0.893814	0.0180601
9280_t	SmABCG5; ATP-binding cassette transporter	1.01006	0.0208408		0.167765	0.871938		-0.842292	0.109204
846_t	uncharacterized LOC100248761	1.00967	8.58549e-05		0.646963	0.0689853		-0.362703	0.294059
2419_t	No_hits_found	1.0096	0.00187346		0.206576	0.772985		-0.803022	0.0337788
5700_t	phosphoribosylaminoimidazole carboxylase [EC:4.1.1.21]	1.00942	0.00153713		0.534821	0.279834		-0.474595	0.255331
3543_t	hypothetical protein	1.00902	0.00165468		0.305292	0.625256		-0.703731	0.0669221
8145_t	malate dehydrogenase [EC:1.1.1.37]	1.00886	0.000549769		0.401032	0.415833		-0.607832	0.0884851
1058_t	pflA; pyruvate formate-lyase activating enzyme	1.00855	0.00386329		-0.314997	0.654888		-1.32355	0.000427501
4060_t	ubiquitin carboxyl-terminal hydrolase 14 [EC:3.1.2.15]	1.00801	4.02464e-05		0.406065	0.302472		-0.601944	0.0397949
11087_t	adenylate kinase [EC:2.7.4.3]	1.00787	0.00114381		0.129669	0.860718		-0.878204	0.012601
11064_t	hypothetical protein	1.00755	0.00609132		0.353507	0.615844		-0.654042	0.153244
469_t	hypothetical protein	1.00747	0.00452688		1.01328	0.0240755		0.00580457	0.994089
5778_t	THO complex subunit 5	1.00719	0.00106472		0.252459	0.69275		-0.75473	0.0365343
2431_t	large subunit ribosomal protein L24e	1.00716	0.00279867		0.176153	0.817653		-0.831007	0.0337026
4320_t	L-ascorbate peroxidase [EC:1.11.1.11]	1.00679	0.00628998		0.628295	0.260349		-0.3785	0.462339
557_t	hypothetical protein	1.00671	0.0333802		1.42993	0.0113106		0.423217	0.511484
746_t	ATP-binding cassette, subfamily B (MDR/TAP), member 9	1.00578	0.0154274		0.720422	0.243396		-0.285357	0.640881
10580_t	hypothetical protein	1.00553	3.42274e-05		0.554763	0.107117		-0.45077	0.147587
7794_t	lysophospholipase II [EC:3.1.1.5]	1.00467	0.00674845		-0.0220665	0.982722		-1.02674	0.0139564
1907_t	hypothetical protein	1.00403	0.00446058		0.515361	0.36872		-0.488669	0.291884
292_t	large subunit ribosomal protein L23e	1.00379	0.00189279		0.29169	0.647978		-0.712098	0.0652157
383_t	hypothetical protein	1.00337	0.00780951		0.582705	0.324026		-0.420669	0.413402
1698_t	NADH dehydrogenase (ubiquinone) flavoprotein 2 [EC:1.6.5.3 1.6.99.3]	1.00326	7.50547e-05		0.401558	0.323975		-0.601703	0.0480711
1184_t	hypothetical protein	1.00242	0.0209976		0.646805	0.340977		-0.355615	0.563576
4668_t	AOT1; amino acid transporter	1.0023	0.000658839		0.0192382	0.980851		-0.983065	0.00264685
170_t	aconitate hydratase 1 [EC:4.2.1.3]	1.00226	0.0275656		0.314919	0.740453		-0.687344	0.23338
9051_t	hypothetical protein	1.00221	0.00485719		0.446067	0.465763		-0.556142	0.223862
4501_t	ferredoxin	1.00206	0.0174394		0.821738	0.171399		-0.180325	0.786555
8865_t	magnesium chelatase subunit H [EC:6.6.1.1]	1.00186	0.00185308		0.783419	0.0734519		-0.218439	0.654551
4786_t	threonine dehydratase [EC:4.3.1.19]	1.00155	0.00355833		0.0273877	0.974883		-0.97416	0.0117319
5173_t	photosystem II oxygen-evolving enhancer protein 2	1.00102	0.00595326		0.977959	0.0384769		-0.0230598	0.974984
12430_t	hypothetical protein	1.00067	0.0106712		0.354128	0.649065		-0.646544	0.189029
12533_t	kinetoplast DNA-associated protein	1.00061	0.0262348		0.392238	0.654514		-0.608368	0.297535
4694_t	pre-mRNA-splicing factor ATP-dependent RNA helicase DHX15/PRP43 [EC:3.6.4.13]	1.00059	0.000194368		0.160601	0.794167		-0.839992	0.00546545
10987_t	peptide alpha-N-acetyltransferase [EC:2.3.1.88]	1.00011	0.00344055		0.377203	0.546128		-0.622908	0.143863
*Ota et al. (2016)
**adjusted p-value
