# Supplementary material for: Cellular response of Parachlorella kessleri to a solid surface culture environment
Source: Front Plant Sci. 2023 Jun 5;14:1175080. doi: 10.3389/fpls.2023.1175080 (PMC10277731; doi:10.3389/fpls.2023.1175080)
Supplement: Supplementary file 10 [file Table_9.xlsx]

## Sheet: Sheet1
Table S9: Expression levels of downregulated genes.
Parachlorella gene ID*	Predict function*	12 h / 0 h			24 h / 0 h			24 h / 12 h
		log2 fold change	padj**		log2 fold change	padj**		log2 fold change	padj**
1872_t	acetamidase/formamidase	-11.2298	0.000136489		-5.52631	0.15092		5.70351	0.126436
12629_t	hypothetical protein	-8.66759	0.00252482		-8.80575	0.0137171		0	1
12630_t	No_hits_found	-8.18199	0.00544883		-8.32015	0.0261647		0	1
4482_t	No_hits_found	-8.15068	0.00217703		0.0432758	0.995043		8.19396	0.00551415
3597_t	No_hits_found	-8.12099	1.18161e-08		-3.52306	1.58306e-05		4.59794	0.00745494
10252_t	acetyl-CoA acyltransferase 1 [EC:2.3.1.16]	-7.92908	5.24857e-07		-2.14286	0.107707		5.78622	0.00120327
4385_t	UAPA2; uric acid-xanthine permease	-7.84591	2.50974e-07		-4.23052	0.0358466		3.61539	0.0531769
6683_t	No_hits_found	-7.73229	1.88858e-07		-5.02186	3.8258e-05		2.71043	0.231351
11664_t	hypothetical protein	-7.39198	3.73495e-07		0.00830033	0.9966		7.40028	1.78251e-06
8084_t	No_hits_found	-7.3141	2.249e-06		-4.25288	0.00096682		3.06122	0.165004
11269_t	hypothetical protein	-7.16682	2.35074e-09		-3.61159	0.00983757		3.55523	0.0126705
1870_t	AraC family transcriptional regulator	-6.84299	0.0185825		-5.04843	0.190544		1.79456	0.696224
4875_t	aldehyde oxidase, putative (EC:1.2.3.14)	-6.83921	4.51478e-06		-0.422659	0.804654		6.41656	7.07264e-05
11264_t	No_hits_found	-6.71202	1.60141e-05		-3.66503	0.00750118		3.04699	0.167442
4863_t	No_hits_found	-6.65753	5.69364e-05		-0.902192	0.662484		5.75533	0.00178583
5158_t	hypothetical protein	-6.53957	0.000169727		-3.86867	0.0354547		2.6709	0.302378
5988_t	No_hits_found	-6.41278	0.000128676		-3.06334	0.0654607		3.34944	0.140154
1321_t	zinc transporter, ZIP family	-6.39284	4.09641e-23		-3.33708	5.04901e-08		3.05575	2.98679e-05
3514_t	lipase domain-containing protein (EC:3.1.1.73)	-6.37304	0.000202555		-2.2648	0.202485		4.10824	0.0543163
10603_t	hypothetical protein	-6.36391	9.04679e-05		-0.230308	0.929685		6.1336	0.00054893
11211_t	pyruvate,orthophosphate dikinase [EC:2.7.9.1]	-6.35417	4.93818e-24		0.0710332	0.947321		6.4252	5.58748e-24
6185_t	hypothetical protein	-6.34629	4.76502e-05		-1.47384	0.312472		4.87246	0.00719581
5897_t	No_hits_found	-6.33309	2.02793e-06		0.304844	0.858868		6.63794	2.63856e-06
5658_t	hypothetical protein	-6.31222	1.34464e-06		-4.01173	1.2746e-05		2.30049	0.213354
11212_t	pyruvate,orthophosphate dikinase [EC:2.7.9.1]	-6.24283	1.24293e-05		-0.0328996	0.983048		6.20993	5.16585e-05
9444_t	HLA8; high light-induced nuclease	-6.21802	0.00020392		-3.12896	0.0660917		3.08906	0.186032
11769_t	No_hits_found	-6.20626	4.35988e-05		-2.52523	0.0224042		3.68103	0.0518599
2235_t	No_hits_found	-6.02942	8.62717e-17		-3.82554	1.54775e-09		2.20389	0.0152469
7395_t	hypothetical protein	-6.00955	0.000768624		-0.356856	0.931042		5.65269	0.00452202
6884_t	Amino acid permease	-5.9615	0.000119233		-1.46182	0.275938		4.49968	0.0127054
1340_t	uncharacterized LOC100280382	-5.88154	0.000582952		-1.64364	0.397315		4.23789	0.0417362
8025_t	sodium/potassium-transporting ATPase alpha subunit	-5.86166	4.23791e-07		-2.2322	0.170966		3.62945	0.00669816
10961_t	PTB1; sodium/phosphate symporter	-5.84967	0.00319591		-4.96236	0.0606018		0.88731	0.780834
6688_t	hypothetical protein	-5.82936	0.000281723		1.05785	0.519572		6.88721	4.5297e-05
10436_t	No_hits_found	-5.82155	0.00116622		-3.13597	0.125126		2.68558	0.306238
11967_t	hypothetical protein	-5.7923	2.78086e-07		-3.03617	0.000446506		2.75613	0.0558027
8487_t	mitochondrial trans-2-enoyl-CoA reductase [EC:1.3.1.38]	-5.76962	1.27346e-14		0.222663	0.814821		5.99228	6.75251e-15
1361_t	SPL10; squamosa promoter-binding-like protein 10	-5.7594	0.000224715		-3.70138	0.00575345		2.05802	0.389218
11533_t	glutamyl endopeptidase (EC:3.4.21.19)	-5.75784	0.00166498		-2.79345	0.188711		2.96439	0.248999
1940_t	hypothetical protein	-5.75094	3.92286e-06		-0.112954	0.942801		5.63799	2.42618e-05
8027_t	sodium/potassium-transporting ATPase subunit alpha [EC:3.6.3.9]	-5.74514	1.75528e-05		-2.38923	0.240684		3.3559	0.0360091
8026_t	sodium/potassium-transporting ATPase subunit alpha [EC:3.6.3.9]	-5.74424	4.37641e-05		-2.48001	0.241351		3.26423	0.0558644
12388_t	No_hits_found	-5.73838	0.000533063		-4.20616	0.0554097		1.53222	0.5272
11360_t	No_hits_found	-5.7296	0.00175108		-3.41197	0.118737		2.31764	0.414163
1094_t	type I polyketide synthase	-5.69418	0.00156956		-1.39257	0.556615		4.30161	0.0487134
9126_t	No_hits_found	-5.6843	5.96517e-08		-0.774006	0.394905		4.91029	1.56403e-05
5875_t	hypothetical protein	-5.63364	1.49479e-10		-3.71299	9.26795e-07		1.92065	0.109641
5815_t	No_hits_found	-5.57648	1.47869e-07		-1.43035	0.0631274		4.14613	0.000519885
10249_t	No_hits_found	-5.57203	4.17695e-06		-3.24277	0.00280997		2.32926	0.15489
10183_t	titin [EC:2.7.11.1]	-5.50086	6.95432e-05		-2.77748	0.141789		2.72339	0.121167
11638_t	hypothetical protein	-5.45988	0.0012664		-4.08056	0.0214191		1.37932	0.634389
10962_t	solute carrier family 20 (sodium-dependent phosphate transporter)	-5.45601	0.0150594		-5.44174	0.0676397		0.0142752	0.998726
11566_t	No_hits_found	-5.44348	0.00559111		-1.03115	0.746603		4.41233	0.0616496
6725_t	No_hits_found	-5.41333	0.0047489		-1.47957	0.588109		3.93375	0.100062
10602_t	serine/threonine-protein phosphatase 6 regulatory ankyrin repeat subunit A	-5.33253	0.00114107		-0.478045	0.831669		4.85449	0.00876376
494_t	AAL179Wp	-5.2856	1.63097e-06		-1.7835	0.118568		3.5021	0.00638803
3321_t	phototropin	-5.27982	0.000573085		0.0158194	0.997097		5.29564	0.001623
3598_t	hpr1; heme peroxidase-related protein	-5.23706	0.00170129		-2.35058	0.147078		2.88648	0.197789
12486_t	No_hits_found	-5.23127	0.000530699		-0.393818	0.819021		4.83745	0.00426297
2215_t	Pyridoxamine 5''-phosphate oxidase	-5.22635	0.0042996		-1.975	0.390369		3.25135	0.183805
358_t	hypothetical protein	-5.2019	1.99736e-17		-4.08199	1.51234e-14		1.11991	0.229868
9175_t	short-chain dehydrogenase/reductase family protein	-5.18937	0.00541		-1.01008	0.726974		4.17929	0.0639735
12198_t	No_hits_found	-5.11036	0.00354865		-5.24852	0.0166496		-0.138158	0.975331
10699_t	No_hits_found	-5.10802	5.76937e-08		-2.9529	0.000685694		2.15511	0.0805471
12035_t	No_hits_found	-5.10466	0.0143204		-4.28103	0.14318		0.823637	0.843957
10248_t	No_hits_found	-5.10167	5.9528e-07		-3.19509	0.000894609		1.90658	0.176826
1731_t	hypothetical protein	-5.099	2.98168e-08		-2.94385	0.000698526		2.15515	0.0714828
3000_t	hypothetical protein	-5.07691	0.0171457		-1.51595	0.65546		3.56096	0.196751
10659_t	Dur3; hypothetical protein	-5.0672	1.49479e-10		-1.91017	0.0942648		3.15703	0.000366271
1780_t	hypothetical protein	-5.04453	0.0197992		-2.72064	0.377521		2.32389	0.475708
8135_t	internalin A	-5.03145	0.00183345		-1.04539	0.556203		3.98606	0.0379796
10698_t	LIC2; ligand-gated ion channel	-4.9648	0.000600537		-2.30668	0.0788397		2.65812	0.164409
12343_t	hypothetical protein	-4.96086	1.20638e-17		-2.07448	0.000677697		2.88638	8.28576e-06
1750_t	CCR4-NOT transcription complex subunit 3	-4.92773	0.00686944		-0.727904	0.803074		4.19983	0.0543507
10425_t	aquaporin-1	-4.92113	0.0539223		-7.75219	0.0222078		-2.83105	0.475863
1840_t	No_hits_found	-4.91515	0.00466334		-3.43898	0.0734519		1.47617	0.58659
12580_t	squamosa promoter binding protein	-4.88244	1.03786e-17		-3.52159	5.9715e-10		1.36084	0.0698232
8806_t	No_hits_found	-4.87084	5.89283e-11		0.535994	0.53884		5.40683	1.78999e-12
2249_t	tubulin delta	-4.86968	0.000537788		-3.42035	0.00750118		1.44933	0.519475
6751_t	ATP-binding cassette, subfamily G (WHITE), member 2	-4.84593	0.000109671		-1.06805	0.481255		3.77788	0.00878114
12553_t	No_hits_found	-4.83725	0.00668184		-0.6645	0.815013		4.17275	0.0501724
2264_t	hypothetical protein	-4.83211	1.64123e-11		0.13084	0.911863		4.96295	3.49379e-11
3442_t	No_hits_found	-4.83146	0.00699221		0.246209	0.941062		5.07766	0.0109871
8709_t	No_hits_found	-4.80384	2.23839e-13		-1.45366	0.0670062		3.35019	3.3881e-06
8290_t	hypothetical protein	-4.78934	0.00586174		-2.70092	0.147078		2.08842	0.417044
3331_t	No_hits_found	-4.77913	1.60328e-15		-1.86805	0.00132876		2.91107	1.52909e-05
5896_t	pathogenesis-related genes transcriptional activator	-4.76675	0.0268264		-3.05793	0.33292		1.70882	0.631414
5813_t	No_hits_found	-4.70122	1.81844e-22		-3.10074	3.08968e-12		1.60049	0.00801105
8453_t	No_hits_found	-4.66449	0.00103853		-1.40187	0.315947		3.26262	0.060547
11955_t	hypothetical protein	-4.6566	6.88621e-08		-3.07152	6.50179e-05		1.58509	0.200665
13012_t	3-ketoacyl-CoA thiolase 2, peroxisomal-like	-4.63783	0.0395916		-2.87244	0.401584		1.76539	0.628802
3026_t	No_hits_found	-4.6131	0.000828001		-0.992347	0.472946		3.62075	0.0259164
11684_t	hypothetical protein	-4.59949	0.0138322		-4.73765	0.0538622		-0.138158	0.976552
4628_t	glutamate N-acetyltransferase / amino-acid N-acetyltransferase [EC:2.3.1.35 2.3.1.1]	-4.54137	0.00737039		-1.23182	0.53782		3.30956	0.120731
6266_t	hypothetical protein	-4.53738	1.32475e-05		-1.4434	0.167272		3.09398	0.0119291
10947_t	hypothetical protein	-4.46671	0.000288215		-1.99415	0.16142		2.47256	0.118791
4018_t	No_hits_found	-4.43701	8.10021e-07		-0.637378	0.572275		3.79963	0.000124288
2989_t	probable malic acid transport protein, malate permease	-4.36299	3.06258e-09		-2.17887	0.0050348		2.18412	0.0147929
12113_t	No_hits_found	-4.32266	5.58692e-07		-2.61282	0.00288821		1.70984	0.146025
10182_t	peptidase S8/S53 subtilisin kexin sedolisin	-4.31556	0.000172275		-2.39411	0.142053		1.92145	0.201243
1726_t	hypothetical protein	-4.30429	0.00619343		-0.507379	0.844762		3.79691	0.038807
4854_t	phytanoyl-CoA dioxygenase	-4.30233	1.08536e-05		-1.63228	0.103056		2.67005	0.0244638
6191_t	hypothetical protein	-4.27083	2.85604e-25		-4.47161	4.62782e-27		-0.200783	0.787747
1581_t	extended synaptotagmin-1-like	-4.27041	0.0399327		-0.974492	0.790435		3.29591	0.221129
3010_t	hypothetical protein	-4.26735	1.41295e-08		-1.02236	0.263711		3.24499	0.000105655
2464_t	No_hits_found	-4.26239	0.000485217		-0.0141971	0.996061		4.24819	0.00154144
10253_t	acetyl-CoA acyltransferase 1 [EC:2.3.1.16]	-4.25141	8.67929e-07		-1.33114	0.222098		2.92027	0.00337476
5337_t	No_hits_found	-4.24833	0.00376549		-1.98094	0.405119		2.26739	0.233627
6267_t	FAP260; flagellar associated membrane protein	-4.24729	8.98524e-19		-1.11542	0.0534233		3.13187	1.24109e-09
496_t	SORBIDRAFT_10g019680, Sb10g019680; hypothetical protein	-4.23688	0.000427167		-3.11264	0.0259749		1.12424	0.546286
7938_t	No_hits_found	-4.21683	6.01427e-05		-2.05336	0.186587		2.16347	0.0979157
3309_t	hypothetical protein	-4.21574	1.99736e-17		0.307114	0.713042		4.52285	3.3182e-19
10288_t	hypothetical protein	-4.2144	0.0002605		-0.976248	0.574478		3.23815	0.0156667
3009_t	hypothetical protein	-4.20945	4.25938e-09		-1.16504	0.17371		3.0444	0.000148758
9830_t	No_hits_found	-4.20495	2.44039e-10		-1.55762	0.0519757		2.64733	0.000476368
559_t	histone H2B	-4.18754	6.37369e-15		-1.11027	0.0866715		3.07727	1.5741e-07
8442_t	pyruvate kinase [EC:2.7.1.40]	-4.17913	6.55988e-06		-0.0240427	0.989065		4.15509	2.98679e-05
3236_t	hypothetical protein	-4.17627	2.11177e-20		-0.762336	0.268773		3.41393	4.94334e-13
3134_t	No_hits_found	-4.16929	0.00274912		-2.5429	0.104134		1.62639	0.427156
12488_t	No_hits_found	-4.16681	5.40225e-06		-0.353218	0.79751		3.81359	0.000140316
2321_t	strictosidine synthase family protein	-4.16363	0.000416549		-1.79768	0.322755		2.36595	0.107657
9393_t	pyruvate kinase [EC:2.7.1.40]	-4.15916	8.31379e-07		-0.704601	0.635566		3.45456	0.000201506
10405_t	hypothetical protein	-4.1585	3.34414e-31		-2.08935	2.34493e-08		2.06915	2.27124e-07
2488_t	probable LRR receptor-like serine/threonine-protein kinase At1g06840-like	-4.15695	8.20752e-06		-2.38582	0.0164101		1.77112	0.16113
9171_t	hypothetical protein	-4.12814	0.000382414		-0.901028	0.488596		3.22711	0.0175991
5264_t	hypothetical protein	-4.06201	1.21433e-12		-2.51168	1.79976e-05		1.55033	0.0337788
3152_t	Gpr1 family protein (ISS)	-4.03055	0.0557762		-1.26434	0.708089		2.76621	0.321254
1414_t	hypothetical protein	-4.02972	9.57254e-05		-2.43438	0.0336867		1.59534	0.273795
441_t	chromobox protein 1	-4.02895	0.0722805		-0.973342	0.814821		3.0556	0.29976
10392_t	SEP1; septin-like protein	-4.01841	0.000905679		-1.53378	0.444339		2.48463	0.0946489
6261_t	No_hits_found	-4.00652	0.0245557		0.27385	0.929032		4.28037	0.0348136
4876_t	hypothetical protein	-4.00073	0.0155498		0.652719	0.751982		4.65345	0.0103391
3153_t	Gpr1 family protein (ISS)	-3.99418	0.00160108		-2.98339	0.0846672		1.01079	0.587471
2051_t	hypothetical protein	-3.99178	1.39152e-38		-0.401647	0.432641		3.59013	1.40636e-30
11459_t	No_hits_found	-3.99071	6.34327e-07		-0.905357	0.434405		3.08535	0.00057463
10501_t	ATP-binding cassette transporter, putative (EC:3.6.3.28 3.6.3.31)	-3.97815	1.13658e-08		-0.997854	0.201569		2.98029	0.000134492
12439_t	No_hits_found	-3.95792	3.35565e-06		-0.484325	0.717359		3.4736	0.000211846
9627_t	No_hits_found	-3.93627	0.0590011		-3.25716	0.26449		0.679103	0.866425
4322_t	hypothetical protein	-3.93435	1.46054e-05		0.665272	0.634426		4.59962	1.45116e-06
7031_t	hypothetical protein	-3.92732	0.027411		-0.10927	0.971873		3.81805	0.067841
1263_t	hypothetical protein	-3.90959	2.69997e-18		-0.161829	0.882238		3.74776	3.72127e-16
11685_t	formamidase-like protein (EC:3.5.1.49)	-3.90564	0.00536975		-6.43494	0.000880297		-2.52931	0.329265
12998_t	hypothetical protein	-3.86947	0.00211135		-2.49967	0.0864472		1.36979	0.469327
4577_t	No_hits_found	-3.8692	5.45315e-07		-2.53334	0.00502852		1.33586	0.204733
3064_t	glucosamine-6-phosphate deaminase [EC:3.5.99.6]	-3.85527	7.27627e-09		-0.396564	0.719949		3.4587	1.59292e-06
5263_t	glutathione S-transferase	-3.84939	0.0241335		-3.44908	0.104134		0.400305	0.907926
11024_t	No_hits_found	-3.84711	0.00426189		-1.66988	0.31409		2.17724	0.225636
5568_t	FAD linked oxidase-like protein	-3.84225	1.76925e-10		-0.922548	0.18221		2.9197	1.18413e-05
8252_t	hypothetical protein	-3.83608	9.99267e-05		-0.939139	0.623163		2.89694	0.0101192
7239_t	hypothetical protein	-3.82999	0.0239105		-1.57827	0.469908		2.25172	0.32879
4296_t	hypothetical protein	-3.81687	0.035339		-2.17678	0.36872		1.64008	0.538434
3977_t	hypothetical protein	-3.81222	0.0516236		-0.0699963	0.984452		3.74223	0.108609
1148_t	hypothetical protein	-3.80194	7.07878e-05		-4.45067	0.000134198		-0.648731	0.725781
5175_t	No_hits_found	-3.79517	0.00148782		-0.73536	0.690656		3.05981	0.0294289
9629_t	DNA ligase (NAD+) [EC:6.5.1.2]	-3.79202	0.0848064		0.177083	0.970295		3.96911	0.127723
11411_t	No_hits_found	-3.7919	0.00401356		-3.95296	0.0167554		-0.161054	0.959835
10888_t	No_hits_found	-3.78718	0.00422609		-1.95983	0.340977		1.82735	0.299046
6397_t	heme peroxidase-related protein	-3.78191	0.00579083		-2.0138	0.213099		1.76811	0.363823
9392_t	pyruvate kinase [EC:2.7.1.40]	-3.77752	1.06738e-06		-0.36963	0.824099		3.40789	4.74991e-05
12107_t	glutamate decarboxylase [EC:4.1.1.15]	-3.76662	0.0635559		0.029383	0.99455		3.796	0.115337
5268_t	No_hits_found	-3.76115	0.00206113		-2.19832	0.216545		1.56283	0.347341
5567_t	FAD linked oxidase	-3.75283	4.3748e-12		-0.639149	0.432273		3.11368	1.17623e-07
6832_t	hypothetical protein	-3.73809	1.76956e-14		-2.24135	7.34538e-05		1.49675	0.0103003
8443_t	pyruvate kinase [EC:2.7.1.40]	-3.72659	0.00191148		0.581798	0.706655		4.30838	0.00082981
7908_t	No_hits_found	-3.71906	7.40404e-16		-1.6983	0.00280662		2.02076	9.36395e-05
1228_t	No_hits_found	-3.68652	0.00376549		-4.19917	0.0121393		-0.512647	0.849804
11770_t	No_hits_found	-3.67267	0.000312726		-2.54925	0.0248716		1.12342	0.473988
10071_t	No_hits_found	-3.66935	2.15456e-14		-2.06002	0.000175108		1.60933	0.00480759
2970_t	hypothetical protein	-3.66624	1.88515e-06		-1.95139	0.0201321		1.71485	0.0869722
7292_t	hypothetical protein	-3.66477	0.000227671		-1.18014	0.348654		2.48462	0.0396143
1926_t	hypothetical protein	-3.65382	0.0516236		-0.923569	0.750036		2.73025	0.264547
8671_t	Os03g0848200; Similar to Phytase.	-3.65203	0.000989527		-2.71999	0.0694511		0.932044	0.568551
2936_t	serine/threonine-protein kinase CTR1 [EC:2.7.11.1]	-3.62938	1.74876e-09		-0.344024	0.72704		3.28536	4.36934e-07
5986_t	No_hits_found	-3.62083	0.0939463		0.118554	0.977931		3.73939	0.148129
9316_t	NAD(P) transhydrogenase [EC:1.6.1.2]	-3.60791	0.0925291		-1.60384	0.62679		2.00407	0.514708
10621_t	No_hits_found	-3.59799	5.27233e-10		-1.89752	0.0110716		1.70048	0.0133203
8776_t	E3 ubiquitin-protein ligase RFWD2 [EC:6.3.2.19]	-3.59642	2.41868e-13		-3.88649	3.88826e-14		-0.29007	0.745432
488_t	No_hits_found	-3.58358	0.00058609		-1.65532	0.205441		1.92826	0.158532
6260_t	hypothetical protein	-3.56844	0.00922466		-0.37176	0.882764		3.19668	0.0476387
1668_t	uncharacterized oxidoreductase C663.06c-like	-3.56827	0.000465547		-0.777573	0.712648		2.79069	0.0172114
2551_t	No_hits_found	-3.56161	3.09844e-08		0.0514233	0.970485		3.61303	1.27862e-07
6373_t	No_hits_found	-3.55921	1.24453e-07		0.138799	0.928879		3.69801	2.1545e-07
8017_t	putative MFS transporter, AGZA family, xanthine/uracil permease	-3.54703	3.94237e-05		-1.19015	0.288365		2.35688	0.0226126
770_t	CPA1 family transporter: sodium ion/proton	-3.53351	0.000835115		-3.63496	0.00416118		-0.101452	0.967721
7909_t	No_hits_found	-3.52311	1.88985e-08		-1.8348	0.0109529		1.68831	0.0300465
2162_t	hypothetical protein	-3.52114	0.000119651		-0.863522	0.531876		2.65762	0.0127468
9501_t	ammonium transporter, Amt family	-3.51873	0.00274042		-1.37311	0.50397		2.14562	0.145231
8744_t	hypothetical protein	-3.49961	4.69053e-14		-0.961586	0.166438		2.53803	5.0866e-07
3726_t	No_hits_found	-3.49588	3.06258e-09		-0.149791	0.919008		3.34609	1.08219e-07
8071_t	No_hits_found	-3.49525	7.10339e-09		-0.771524	0.361276		2.72372	4.37066e-05
10557_t	No_hits_found	-3.47961	0.0285381		-0.194615	0.947196		3.28499	0.0815346
3674_t	No_hits_found	-3.47472	1.50448e-09		-2.40201	0.000384446		1.07271	0.158501
11786_t	high-mobility group 20A	-3.47333	0.000504256		-0.762407	0.576867		2.71092	0.0210775
8294_t	hypothetical protein	-3.4711	0.000290667		-1.57122	0.297597		1.89989	0.110986
1875_t	hypothetical protein	-3.46905	7.40278e-14		-1.83429	0.000384446		1.63476	0.00303424
1416_t	lea-1; plant Late Embryo Abundant (LEA) related family member (lea-1)	-3.46319	2.03949e-08		-0.489682	0.606108		2.9735	1.01554e-05
784_t	No_hits_found	-3.45877	8.33705e-12		0.292511	0.781587		3.75128	6.83487e-13
957_t	SLT3; sodium/sulfate co-transporter	-3.44604	0.04011		-2.61615	0.292424		0.829885	0.749673
3434_t	No_hits_found	-3.44392	5.9701e-05		-1.37093	0.165651		2.073	0.0537244
12472_t	tyrocidine synthetase II	-3.44225	7.17229e-18		-2.25101	4.24602e-07		1.19123	0.0133948
12925_t	No_hits_found	-3.43533	3.65905e-06		-2.46988	0.00174373		0.965452	0.392893
9516_t	electron carrier, putative	-3.42567	6.23058e-08		-0.757036	0.378752		2.66863	0.000157139
5980_t	[EC:3.5.1.-]	-3.42111	0.00401356		-2.40742	0.0805393		1.01369	0.59328
1476_t	solute carrier family 23 (nucleobase transporter), member 1/2	-3.41829	0.000377189		-1.05797	0.5452		2.36032	0.037908
8963_t	No_hits_found	-3.4152	3.18153e-06		-0.406077	0.752156		3.00912	0.000189732
7915_t	No_hits_found	-3.40607	0.0399725		-0.796987	0.754977		2.60908	0.219656
4888_t	PHOX; phosphate-repressible alkaline phosphatase	-3.40406	1.35142e-08		-1.15283	0.195956		2.25123	0.000844062
160_t	H+-transporting ATPase [EC:3.6.3.6]	-3.38519	0.00025264		-2.4403	0.0477857		0.944894	0.479512
8642_t	No_hits_found	-3.37462	0.028478		-0.650554	0.810873		2.72407	0.15537
9315_t	NAD(P) transhydrogenase [EC:1.6.1.2]	-3.36998	0.00685886		-0.964161	0.598097		2.40582	0.125255
6184_t	CYP748A1; cytochrome P450	-3.36967	0.000411353		-1.46982	0.217143		1.89985	0.124359
1874_t	hypothetical protein	-3.36272	2.79902e-07		-1.0045	0.265435		2.35821	0.00161656
2489_t	peptidase S8 and S53 subtilisin kexin sedolisin	-3.34151	9.85288e-07		-1.27795	0.10701		2.06356	0.0117319
6839_t	hypothetical protein	-3.33857	0.0260138		-2.99439	0.119484		0.344176	0.908177
2974_t	3-oxoacyl-[acyl-carrier protein] reductase [EC:1.1.1.100]	-3.3258	0.00135956		-1.46977	0.31538		1.85603	0.168657
3054_t	hypothetical protein	-3.31661	5.90378e-08		-0.699488	0.432078		2.61712	0.000116867
10631_t	peptidase S8/S53 subtilisin kexin sedolisin	-3.31202	0.00893515		-1.40039	0.53286		1.91163	0.241654
6835_t	hypothetical protein	-3.31135	0.000760643		-1.5807	0.261892		1.73064	0.176188
8670_t	hypothetical protein	-3.29492	0.0186141		-3.18737	0.0900517		0.107544	0.970577
5425_t	No_hits_found	-3.29482	0.0568343		-0.0412777	0.989769		3.25355	0.114582
10225_t	No_hits_found	-3.28067	3.26467e-05		-2.07656	0.0312672		1.20411	0.275052
1675_t	No_hits_found	-3.28042	0.0988103		-0.0931363	0.980143		3.18728	0.187365
6116_t	ankyrin repeat protein	-3.27457	5.68626e-08		0.230438	0.844762		3.50501	3.54647e-08
2743_t	No_hits_found	-3.26799	1.19438e-07		-1.88028	0.0161457		1.38771	0.0744121
6589_t	hypothetical protein	-3.26379	4.12683e-09		-0.414137	0.692639		2.84965	2.08243e-06
7502_t	probable leucine-rich repeat receptor-like protein kinase At1g35710	-3.2535	4.48948e-10		-2.34888	5.51762e-05		0.904627	0.211656
10856_t	fibronectin type III domain-containing protein	-3.24964	1.28502e-10		-2.32327	2.70335e-05		0.926371	0.185659
5354_t	squamosa promoter binding protein	-3.23904	5.83451e-13		-1.86981	0.000378072		1.36923	0.0113191
4877_t	abscisic-aldehyde oxidase [EC:1.2.3.14]	-3.2384	0.057305		-0.555931	0.845132		2.68247	0.211436
1357_t	hypothetical protein	-3.22045	4.87727e-05		0.511297	0.671833		3.73174	7.94496e-06
8534_t	No_hits_found	-3.21433	0.0866519		-1.73296	0.527513		1.48138	0.589094
1762_t	hypothetical protein	-3.21324	0.0045696		-2.38799	0.0991519		0.825248	0.646056
4159_t	NAD-dependent epimerase/dehydratase	-3.21189	7.18784e-05		-1.49549	0.156639		1.7164	0.0957237
1622_t	No_hits_found	-3.19716	0.00944611		-1.96102	0.200928		1.23614	0.505876
10983_t	ankyrin repeat protein	-3.19164	0.013615		0.244577	0.916326		3.43621	0.0178357
709_t	FAP50; flagellar associated protein	-3.18458	6.72085e-11		0.0101538	0.992888		3.19474	4.44599e-10
11364_t	SPX domain-containing protein 2-like	-3.17802	3.29995e-06		-2.12411	0.00927658		1.05391	0.270229
11031_t	potassium channel, NKT2-like protein	-3.17593	2.78086e-07		-0.511964	0.677886		2.66397	7.80698e-05
2361_t	SCO1 cytochrome c oxidase assembly factor	-3.17568	0.0646992		-0.934032	0.736489		2.24165	0.322165
4817_t	No_hits_found	-3.17355	0.052715		0.808575	0.723813		3.98212	0.027857
8018_t	putative MFS transporter, AGZA family, xanthine/uracil permease	-3.17171	2.73517e-07		-1.06149	0.154531		2.11022	0.0034642
9295_t	FAP260; flagellar associated membrane protein	-3.16368	9.89338e-13		-0.977926	0.10817		2.18575	8.01956e-06
2802_t	No_hits_found	-3.15248	0.00583552		-1.49858	0.28197		1.6539	0.298228
9122_t	No_hits_found	-3.15155	0.00536975		-2.31629	0.0896441		0.835256	0.653309
4437_t	No_hits_found	-3.15108	0.0214654		-0.180076	0.951408		2.971	0.0651299
10885_t	acetolactate decarboxylase [EC:4.1.1.5]	-3.14358	1.04081e-10		-2.46106	6.47144e-06		0.682521	0.325419
1339_t	No_hits_found	-3.1431	0.000109182		-1.57224	0.144028		1.57086	0.137965
10761_t	diguanylate cyclase	-3.13657	0.00409578		-2.34621	0.0817219		0.790362	0.657335
5739_t	subtilase family serine protease, putative (EC:3.4.21.62 3.4.24.35)	-3.13167	0.00330858		-1.57741	0.220058		1.55426	0.296647
3080_t	No_hits_found	-3.12551	0.00188027		-1.64524	0.176684		1.48028	0.293522
7105_t	SH3 domain-containing protein	-3.12084	1.62399e-07		-1.86542	0.00528876		1.25542	0.114582
4714_t	No_hits_found	-3.11596	0.0113597		-0.718967	0.739695		2.39699	0.115252
8995_t	protein neuralized [EC:6.3.2.19]	-3.11403	1.48811e-24		-1.4386	4.68656e-05		1.67543	6.31249e-07
8878_t	NmrA-like	-3.10876	3.273e-15		-1.58531	0.000613608		1.52346	0.000807456
4164_t	hypothetical protein	-3.09252	0.043222		-0.674859	0.804503		2.41766	0.213307
6857_t	No_hits_found	-3.09242	5.42099e-19		-0.750697	0.107707		2.34173	2.81184e-10
3008_t	hypothetical protein	-3.08826	3.2311e-08		-0.108734	0.941062		2.97952	6.0043e-07
4765_t	hypothetical protein	-3.07758	1.44441e-05		-1.3968	0.127947		1.68078	0.058284
4882_t	hypothetical protein	-3.07699	0.00230675		-0.555362	0.743104		2.52163	0.0349443
5816_t	poly-gamma-glutamate synthesis protein (capsule biosynthesis protein)	-3.07687	2.93405e-06		-0.125471	0.935437		2.95139	3.11783e-05
9174_t	No_hits_found	-3.07588	0.087968		-0.986127	0.730183		2.08975	0.389645
6028_t	hypothetical protein	-3.07331	0.000335244		-1.70405	0.0979022		1.36926	0.250126
8626_t	hypothetical protein	-3.06115	2.57618e-05		-0.434292	0.765477		2.62686	0.00117937
10070_t	No_hits_found	-3.05228	1.34237e-05		-2.52171	0.00144433		0.530571	0.648366
8438_t	hypothetical protein	-3.05019	0.0176548		0.79767	0.766545		3.84786	0.00598311
4058_t	No_hits_found	-3.04933	0.00234484		0.377908	0.814091		3.42724	0.00162487
7050_t	hypothetical protein	-3.04698	6.00957e-15		0.422349	0.542972		3.46933	1.91057e-18
10670_t	No_hits_found	-3.03606	2.69997e-18		-1.39305	0.000320466		1.64301	2.87046e-05
2715_t	hypothetical protein	-3.01893	0.0785628		-3.68695	0.142053		-0.668018	0.845286
2576_t	chromate transporter	-3.01406	1.27346e-14		-1.92638	2.5951e-06		1.08768	0.0297553
9628_t	No_hits_found	-3.01261	0.0973265		-0.616933	0.84874		2.39567	0.304805
6849_t	No_hits_found	-3.01156	0.00054004		-1.81257	0.10271		1.199	0.328746
3012_t	hypothetical protein	-3.01027	1.72592e-10		-0.366697	0.693429		2.64357	1.82605e-07
2901_t	superoxide dismutase, Fe-Mn family [EC:1.15.1.1]	-3.00937	0.00296285		-0.14944	0.948622		2.85993	0.0127063
1556_t	senescence/dehydration-associated protein	-3.00314	0.0275365		-0.143136	0.958763		2.86	0.0761684
7545_t	RWP-RK domain-containing protein (ISS)	-3.00011	7.12069e-14		-1.03235	0.054345		1.96776	9.45974e-06
12379_t	proteophosphoglycan 5	-2.99746	0.0363193		-1.08184	0.61084		1.91563	0.320247
5455_t	No_hits_found	-2.98464	4.87727e-05		-3.34489	0.00010723		-0.360244	0.805142
12031_t	No_hits_found	-2.98402	0.00165238		-3.48837	0.00169005		-0.504352	0.737666
8877_t	nmrA-like family domain-containing protein 1-like	-2.97224	2.34716e-12		-2.16428	3.0982e-06		0.807952	0.164235
1048_t	uncharacterized LOC100217055	-2.9715	0.0197589		0.0970723	0.970485		3.06857	0.0357137
6676_t	No_hits_found	-2.96843	0.00377958		0.0903291	0.968336		3.05876	0.00735325
9290_t	No_hits_found	-2.9623	3.69159e-08		-0.782151	0.258676		2.18015	0.000351859
12549_t	No_hits_found	-2.95976	0.0297383		-2.27135	0.200689		0.688416	0.763248
10459_t	SFI1; spindle pole body protein	-2.95177	0.00996945		-1.2388	0.428672		1.71297	0.268866
6204_t	MFS transporter, NNP family, nitrate/nitrite transporter	-2.94991	0.00215346		-0.851921	0.656063		2.09798	0.0683587
12272_t	No_hits_found	-2.94446	0.000989527		-0.429569	0.836077		2.51489	0.0132974
11223_t	No_hits_found	-2.94182	0.0301159		-1.04237	0.6576		1.89945	0.287549
3213_t	putative glycosyltransferase	-2.94123	0.00629573		-2.70336	0.0472592		0.237875	0.910951
1586_t	carboxylesterase np, putative	-2.94121	6.71544e-07		-2.22075	0.00161258		0.720464	0.39701
10878_t	No_hits_found	-2.93539	3.31951e-07		-3.6485	4.88541e-09		-0.713118	0.417976
1356_t	No_hits_found	-2.92484	0.00776765		0.431355	0.817512		3.35619	0.00530567
5040_t	hypothetical protein	-2.91771	9.71209e-09		-1.49759	0.0182495		1.42012	0.0214627
6485_t	hypothetical protein	-2.91712	0.00193521		-0.207289	0.910799		2.70983	0.0114371
11110_t	hypothetical protein	-2.91367	0.0258007		-0.988287	0.654888		1.92538	0.260031
6265_t	hypothetical protein	-2.91325	1.76354e-10		-0.385371	0.678398		2.52787	2.58747e-07
2575_t	chromate transporter	-2.91233	1.00589e-11		-1.84069	0.000134399		1.07164	0.0494638
10505_t	No_hits_found	-2.91161	4.87319e-08		-1.70828	0.0117846		1.20333	0.0723007
11761_t	No_hits_found	-2.8992	9.07172e-05		-0.932607	0.394858		1.96659	0.0263824
5990_t	No_hits_found	-2.89915	4.89087e-05		-0.751277	0.483844		2.14787	0.00987528
8177_t	FBB11; flagellar/basal body protein	-2.89886	0.0451533		-0.864985	0.706739		2.03388	0.286895
9260_t	No_hits_found	-2.89301	0.00015161		0.0449409	0.981246		2.93795	0.000394856
10762_t	MLK1; mixed lineage protein kinase	-2.89298	3.78471e-11		-2.70935	5.45216e-09		0.183628	0.817694
8219_t	No_hits_found	-2.88994	0.00101923		-0.346092	0.823363		2.54385	0.0117632
1838_t	CYP747A1; cytochrome P450	-2.88481	0.0038321		-0.15631	0.953182		2.7285	0.015356
9936_t	hypothetical protein	-2.88052	0.000335244		-0.970307	0.407411		1.91021	0.0521882
2963_t	No_hits_found	-2.86871	0.063159		1.17572	0.464396		4.04443	0.0143043
7341_t	SBD1; selenium binding protein	-2.86427	1.97343e-11		-1.35256	0.0150706		1.51171	0.00209626
1873_t	hypothetical protein	-2.86286	1.97044e-09		-1.12075	0.0895077		1.74211	0.00137001
6393_t	hypothetical protein	-2.85858	4.33379e-07		0.434376	0.7178		3.29295	2.89584e-08
8625_t	ackB; acetate kinase	-2.8525	8.16001e-05		-0.147719	0.92702		2.70478	0.000687881
3302_t	acetyl-CoA synthetase [EC:6.2.1.1]	-2.8488	0.00468216		-1.47651	0.302437		1.37229	0.320051
861_t	No_hits_found	-2.84187	1.76597e-05		-1.66989	0.0595987		1.17198	0.179754
4931_t	No_hits_found	-2.84093	0.0573348		-4.39915	0.0153105		-1.55821	0.446087
2286_t	sucrose synthase [EC:2.4.1.13]	-2.83991	1.6333e-16		0.127638	0.870893		2.96755	4.04563e-17
7076_t	3-methylcrotonyl-CoA carboxylase alpha subunit [EC:6.4.1.4]	-2.83508	4.69317e-08		-0.615304	0.394658		2.21978	0.000129968
10157_t	acetyl-CoA carboxylase / biotin carboxylase [EC:6.4.1.2 6.3.4.14]	-2.83179	0.0208443		-0.516524	0.824173		2.31526	0.124993
8318_t	No_hits_found	-2.82907	0.00039009		-1.93469	0.0561519		0.894376	0.449309
4848_t	No_hits_found	-2.82257	1.5669e-13		-2.38442	4.88541e-09		0.438146	0.4513
9806_t	squamosa promoter binding protein	-2.81009	0.0833379		-2.90754	0.19914		-0.0974512	0.979544
6208_t	hypothetical protein	-2.79671	5.13929e-09		-0.681825	0.41245		2.11488	5.18908e-05
11100_t	propionyl-CoA carboxylase alpha chain [EC:6.4.1.3]	-2.79162	0.000309916		-0.303171	0.842245		2.48845	0.00437772
7378_t	No_hits_found	-2.79035	0.00262789		0.789162	0.672786		3.57951	0.000282653
12464_t	hypothetical protein	-2.78948	0.00623068		-2.76036	0.0321639		0.0291161	0.990956
5255_t	No_hits_found	-2.78699	3.45509e-10		-1.14842	0.045995		1.63857	0.00138916
7770_t	No_hits_found	-2.7842	0.0664672		-2.32382	0.268773		0.460384	0.867946
1555_t	No_hits_found	-2.78081	0.00186635		0.486394	0.76082		3.2672	0.000637669
6486_t	hypothetical protein	-2.78015	5.79962e-11		-0.457886	0.554441		2.32226	4.0612e-07
5039_t	No_hits_found	-2.77916	1.3478e-05		-1.48692	0.0734519		1.29224	0.119846
6411_t	No_hits_found	-2.76762	0.0357951		-0.801752	0.713465		1.96587	0.253172
5335_t	hypothetical protein	-2.76696	5.2336e-10		0.365624	0.689731		3.13258	1.02085e-11
12179_t	hypothetical protein	-2.76451	5.47065e-06		-1.22787	0.112106		1.53664	0.0419592
7573_t	similar to CG2061-PA, isoform A	-2.76059	7.20091e-08		0.225411	0.820895		2.986	3.35288e-08
898_t	No_hits_found	-2.75163	0.00999083		-1.42712	0.415256		1.32451	0.356602
3250_t	uncharacterized LOC100243697	-2.73811	6.27331e-18		-1.71387	1.39487e-06		1.02424	0.00668161
6207_t	NII1; nitrite reductase (EC:1.7.7.1)	-2.73373	6.16108e-08		-0.658743	0.464039		2.07498	0.000189408
11767_t	No_hits_found	-2.7319	0.0326472		-0.709211	0.743634		2.02269	0.220237
9100_t	No_hits_found	-2.7302	2.06621e-22		-1.71137	4.88541e-09		1.01883	0.00258947
2982_t	hypothetical protein	-2.72263	0.0137765		0.0666881	0.977274		2.78932	0.0267966
11677_t	No_hits_found	-2.72257	0.0542672		-0.79255	0.76351		1.93002	0.294982
2791_t	No_hits_found	-2.71929	1.98635e-10		-1.25817	0.0190655		1.46113	0.00357707
6004_t	No_hits_found	-2.71709	0.0326601		-2.62192	0.12261		0.0951681	0.972374
10259_t	3-methylcrotonyl-CoA carboxylase beta subunit [EC:6.4.1.4]	-2.71459	1.97952e-14		-0.0100895	0.991404		2.7045	2.06898e-13
7391_t	gst12; glutathione S-transferase (EC:2.5.1.18)	-2.71233	0.075069		-1.15315	0.649206		1.55918	0.461236
7807_t	laminin, alpha 3/5	-2.71213	0.000194343		-0.31595	0.836363		2.39618	0.00337786
4930_t	No_hits_found	-2.71099	0.000412291		-0.690519	0.559484		2.02048	0.0271237
5412_t	Trp repressor binding protein	-2.7106	7.00569e-06		-0.265711	0.851529		2.44489	0.000203242
7943_t	No_hits_found	-2.69932	0.0316385		-1.55344	0.389384		1.14588	0.535676
109_t	epithelial splicing regulatory protein 1/2	-2.68816	3.70955e-06		-1.80796	0.0101758		0.880204	0.280334
4367_t	oxidoreductase, short chain dehydrogenase/reductase family protein	-2.68224	0.0232764		0.693893	0.681853		3.37613	0.00847308
1364_t	squamosa promoter-binding protein 1-like	-2.6775	0.000483236		-1.497	0.126401		1.1805	0.26655
5453_t	serine O-acetyltransferase [EC:2.3.1.30]	-2.67465	1.04995e-10		-2.84364	6.85799e-11		-0.168989	0.822099
6588_t	vacuolar protein 8	-2.66881	0.00114381		-0.831873	0.542972		1.83693	0.0658029
729_t	No_hits_found	-2.66632	0.000104903		0.487073	0.726114		3.15339	1.34884e-05
11695_t	No_hits_found	-2.66471	0.00123538		-2.45652	0.0136572		0.208194	0.899843
9617_t	No_hits_found	-2.66397	0.0578585		0.667765	0.752156		3.33174	0.0323867
8159_t	No_hits_found	-2.65565	3.63733e-16		-1.5644	2.32588e-05		1.09125	0.00492448
12268_t	No_hits_found	-2.65016	1.83319e-05		-1.68371	0.0271662		0.966444	0.262342
10541_t	No_hits_found	-2.64496	3.85388e-06		0.441484	0.722115		3.08645	2.86205e-07
10739_t	No_hits_found	-2.64418	0.0144819		-2.45696	0.0919957		0.187222	0.924555
5622_t	hypothetical protein	-2.64108	0.000291473		-1.69164	0.0601567		0.949436	0.372897
2424_t	NAD(P) transhydrogenase [EC:1.6.1.2]	-2.63703	4.21724e-11		-0.626977	0.348825		2.01005	3.51339e-06
3500_t	hypothetical protein	-2.637	0.00986115		-0.00920841	0.9966		2.62779	0.0244657
6111_t	calcium-dependent protein kinase [EC:2.7.11.1]	-2.63687	2.84101e-15		-0.634231	0.175138		2.00264	3.54647e-08
9434_t	hypothetical protein	-2.63512	2.38794e-13		-0.0469531	0.963362		2.58817	5.25733e-12
3199_t	squamosa promoter binding protein	-2.62685	1.5669e-13		-1.81037	6.85165e-06		0.816481	0.0734409
8132_t	hypothetical protein	-2.62294	2.26014e-07		-0.871914	0.207329		1.75103	0.00289373
1783_t	No_hits_found	-2.62279	0.00784324		0.660631	0.670455		3.28342	0.00189269
10764_t	POC4; centriole proteome protein	-2.62063	1.86449e-05		-1.26223	0.138626		1.3584	0.0761684
6336_t	dual-specificity tyrosine-(Y)-phosphorylation regulated kinase [EC:2.7.12.1]	-2.62037	2.01963e-05		-0.717994	0.422728		1.90237	0.00818029
7091_t	glutamate dehydrogenase (NADP+) [EC:1.4.1.4]	-2.62022	0.0143204		-1.05437	0.556203		1.56585	0.26655
10663_t	biotin/lipoic acid binding domain-containing protein	-2.61834	3.64996e-05		-0.457945	0.735604		2.16039	0.00231743
6394_t	hypothetical protein	-2.6178	0.000129996		0.488864	0.729718		3.10666	1.6414e-05
3212_t	hypothetical protein	-2.61774	0.058615		-2.55415	0.179207		0.0635904	0.984527
10038_t	DNA ligase 4 [EC:6.5.1.1]	-2.61515	0.000229041		0.198843	0.894682		2.81399	0.000232506
3014_t	hypothetical protein	-2.60232	1.47264e-06		-1.17836	0.115957		1.42395	0.0289133
9917_t	hypothetical protein	-2.60035	0.000928862		-1.07027	0.354439		1.53008	0.127514
3035_t	hypothetical protein	-2.59929	0.0451533		-0.793392	0.712955		1.8059	0.293093
6205_t	hypothetical protein	-2.59454	5.636e-07		-0.538375	0.595422		2.05616	0.000319865
1847_t	No_hits_found	-2.59382	0.0297329		-1.52232	0.350733		1.0715	0.549012
11076_t	hypothetical protein	-2.59242	0.0012222		-0.606406	0.687718		1.98601	0.0365343
10660_t	similar to YALI0E07271p	-2.58798	0.00349193		-0.560721	0.770866		2.02726	0.0526458
3287_t	fumarate reductase flavoprotein subunit, putative	-2.5879	0.000160006		-0.215747	0.885499		2.37215	0.00190304
7452_t	flavin-containing monooxygenase FMO	-2.58126	6.24745e-08		-1.15383	0.0756526		1.42743	0.0113074
3277_t	hypothetical protein	-2.57761	4.0799e-09		-1.01624	0.0742311		1.56137	0.00216507
5454_t	hypothetical protein	-2.57707	2.85887e-07		-2.32114	4.71966e-05		0.255928	0.759097
2285_t	sucrose synthase [EC:2.4.1.13]	-2.56864	7.77144e-12		0.301091	0.664627		2.86973	1.08567e-13
10381_t	No_hits_found	-2.56303	1.29779e-09		-1.20996	0.0271696		1.35307	0.00644009
882_t	POC16; centriole proteome protein	-2.55725	0.000347184		-0.595724	0.640105		1.96152	0.0187187
9626_t	No_hits_found	-2.55703	0.0193291		-1.4627	0.354179		1.09433	0.491099
1297_t	hypothetical protein	-2.55155	2.6097e-06		-0.389071	0.743689		2.16248	0.000280446
2425_t	NAD(P) transhydrogenase [EC:1.6.1.2]	-2.54869	1.51269e-09		-0.475264	0.555905		2.07343	5.41273e-06
11077_t	uncharacterized LOC100778331	-2.54573	7.22728e-06		0.854185	0.288578		3.39992	5.73783e-09
8439_t	hypothetical protein	-2.54269	3.45509e-10		-1.23438	0.0179954		1.30831	0.00598311
2808_t	hypothetical protein	-2.54203	0.0509271		-0.365376	0.893035		2.17666	0.178594
11464_t	uncharacterized LOC100797643	-2.53854	0.00544766		-0.21353	0.916874		2.32501	0.0277969
5254_t	hypothetical protein	-2.53715	9.64035e-13		-1.13973	0.0136718		1.39742	0.000540648
2139_t	No_hits_found	-2.53397	2.80869e-08		-0.069485	0.956633		2.46448	3.97282e-07
4370_t	uncharacterized LOC100845251	-2.52533	3.11149e-06		-1.07267	0.138044		1.45266	0.0274533
10857_t	hypothetical protein	-2.52266	6.71544e-07		-2.05991	0.000371132		0.462749	0.561131
3700_t	hypothetical protein	-2.52255	1.41875e-05		-0.883556	0.288578		1.63899	0.0178648
11448_t	DNA binding protein, putative	-2.52244	1.26707e-07		-0.248156	0.800982		2.27428	1.0976e-05
7810_t	L-type lectin-domain containing receptor kinase S.1-like	-2.52185	1.04124e-07		-1.69527	0.00336923		0.82658	0.191367
8154_t	hypothetical protein	-2.52121	0.0015804		-1.26026	0.245712		1.26095	0.243835
8131_t	internalin A	-2.51773	0.00223897		-1.07265	0.39464		1.44508	0.175811
2819_t	No_hits_found	-2.51698	0.0156902		-1.16953	0.488167		1.34745	0.337197
6090_t	uncharacterized LOC100842300	-2.51229	1.3866e-10		-0.671413	0.288365		1.84087	1.62538e-05
9002_t	hypothetical protein	-2.51223	0.000680476		-1.81611	0.0655921		0.696112	0.524222
7404_t	B3 domain-containing protein Os07g0563300-like	-2.50882	0.000123167		-1.36002	0.123825		1.1488	0.185659
11878_t	hypothetical protein	-2.50439	0.00296234		-0.19785	0.916493		2.30654	0.0167622
12491_t	hypothetical protein	-2.50323	0.034106		-0.731652	0.715166		1.77158	0.250866
10180_t	hypothetical protein	-2.49708	0.00217527		-1.29468	0.268675		1.2024	0.275801
10258_t	3-methylcrotonyl-CoA carboxylase beta subunit [EC:6.4.1.4]	-2.49703	5.1367e-09		0.103814	0.92466		2.60085	7.67971e-09
6564_t	No_hits_found	-2.49567	0.000118406		-1.45912	0.0714452		1.03655	0.251726
12305_t	No_hits_found	-2.49392	0.0196584		0.514038	0.778598		3.00796	0.0101202
390_t	Os10g0323500; Similar to Beta-glucosidase.	-2.49021	0.0258377		-0.00616696	0.998972		2.48404	0.0549751
10072_t	No_hits_found	-2.48962	4.60702e-10		-1.46047	0.00211939		1.02915	0.038807
7075_t	3-methylcrotonyl-CoA carboxylase alpha subunit [EC:6.4.1.4]	-2.48915	8.68754e-09		-0.747787	0.216545		1.74136	0.000373125
2633_t	hypothetical protein	-2.48901	3.43248e-12		-0.789345	0.126401		1.69967	1.56403e-05
9652_t	hypothetical protein	-2.48652	7.83045e-05		-0.304513	0.814218		2.182	0.00195378
11479_t	hypothetical protein	-2.48578	4.18261e-15		-1.12866	0.00370331		1.35712	0.000153146
954_t	uncharacterized LOC100776976	-2.48372	0.0104429		-1.2393	0.401973		1.24443	0.349606
7925_t	No_hits_found	-2.4794	0.0544124		-0.56144	0.805294		1.91796	0.247574
10837_t	No_hits_found	-2.46759	0.00925962		-2.56045	0.0360925		-0.0928571	0.962624
3020_t	hypothetical protein	-2.46756	4.0643e-07		-0.582346	0.43972		1.88521	0.000578332
2510_t	No_hits_found	-2.46128	0.00032722		-1.12571	0.218074		1.33557	0.136094
1802_t	No_hits_found	-2.45681	2.58018e-07		-0.956839	0.165651		1.49997	0.00685445
6360_t	phospholipase A1-Igamma3, chloroplastic-like	-2.45663	9.55197e-05		-1.3986	0.103488		1.05803	0.206165
1366_t	No_hits_found	-2.4564	0.00458107		-0.748951	0.625363		1.70745	0.112699
8941_t	hypothetical protein	-2.45615	0.0659808		-1.73644	0.363051		0.719705	0.737785
12857_t	hypothetical protein	-2.45531	1.07817e-06		-1.14395	0.0794058		1.31136	0.0348136
10985_t	hypothetical protein	-2.45078	3.42791e-05		0.0495732	0.971453		2.50035	9.18675e-05
9145_t	Os02g0697800; Similar to Secretory carrier-associated membrane protein 5.	-2.44776	0.00752358		-1.84638	0.1222		0.601374	0.687306
12129_t	hypothetical protein	-2.44692	4.4112e-07		-1.44058	0.0205542		1.00634	0.104694
9441_t	hypothetical protein	-2.44636	0.0311845		0.435754	0.843339		2.88212	0.0228165
12373_t	propionyl-CoA carboxylase beta chain [EC:6.4.1.3]	-2.44446	0.000298135		-0.417531	0.739695		2.02692	0.00899777
420_t	No_hits_found	-2.44164	0.000111739		0.33393	0.796845		2.77557	3.39834e-05
5736_t	similar to Leishmanolysin family protein	-2.43768	2.42856e-07		-1.51682	0.0101758		0.92086	0.137191
4075_t	leucine-rich repeat-containing protein	-2.43679	0.000321847		-0.892176	0.401584		1.54462	0.062162
7481_t	surface antigen protein	-2.43531	4.77775e-07		-1.42042	0.0198239		1.01489	0.103586
3075_t	uncharacterized protein	-2.43187	0.0230779		-0.518353	0.813588		1.91352	0.149811
996_t	hypothetical protein	-2.42982	7.85704e-08		-0.803177	0.215233		1.62664	0.00169727
6340_t	SMCA5_HUMAN SWI/SNF related matrix associated act (ISS)	-2.42668	5.30171e-08		-1.10185	0.0666272		1.32482	0.012548
1786_t	Dioxygenase RAMOSUS1	-2.42561	0.00815317		-2.0179	0.084609		0.407702	0.801693
1095_t	type I polyketide synthase	-2.42369	4.28108e-07		-0.965393	0.17371		1.4583	0.00876376
6276_t	No_hits_found	-2.42184	0.00058609		-1.53768	0.10026		0.88416	0.377493
9656_t	No_hits_found	-2.42115	0.0246087		-1.46646	0.333398		0.954694	0.551461
12011_t	similar to WD repeat, SAM and U-box domain containing 1	-2.42089	0.000667572		-0.622634	0.632865		1.79825	0.0326707
9615_t	No_hits_found	-2.41925	0.0381148		-1.63083	0.340977		0.788413	0.660874
3765_t	No_hits_found	-2.41809	0.0357077		-2.97432	0.0440681		-0.556226	0.752572
715_t	nicotinamidase/pyrazinamidase [EC:3.5.1.19 3.5.1.-]	-2.4165	0.00296234		-1.15998	0.348825		1.25652	0.242492
1559_t	No_hits_found	-2.41577	0.0495768		-0.824324	0.691605		1.59144	0.334402
12138_t	hypothetical protein	-2.39562	1.2878e-07		-0.33094	0.738956		2.06468	2.54936e-05
11480_t	MLK1; mixed lineage protein kinase	-2.39501	1.99736e-17		-1.1085	0.00133442		1.2865	4.36512e-05
9505_t	hypothetical protein	-2.3936	5.40225e-06		-1.27563	0.0805019		1.11797	0.0895054
1266_t	lysophosphatidylcholine acyltransferase / lyso-PAF acetyltransferase [EC:2.3.1.23 2.3.1.67]	-2.38622	1.73241e-05		-1.57104	0.0313949		0.815188	0.280072
2698_t	hypothetical protein	-2.38582	2.14753e-06		0.39483	0.660799		2.78065	1.34716e-07
1377_t	PPR4; predicted mitochondrial protein	-2.38487	1.93735e-10		-0.100618	0.922952		2.28425	8.57703e-09
6071_t	No_hits_found	-2.37945	0.00206342		0.699388	0.602761		3.07884	0.000158991
2318_t	No_hits_found	-2.37159	2.3551e-08		-1.14192	0.0507569		1.22967	0.0141788
8292_t	No_hits_found	-2.36696	0.0532217		-1.79933	0.306076		0.567625	0.775269
10661_t	hypothetical protein	-2.36363	4.78552e-06		-0.329597	0.776361		2.03403	0.000334941
6136_t	cysteine dioxygenase [EC:1.13.11.20]	-2.35955	0.00748277		-0.780922	0.622936		1.57862	0.156773
9585_t	No_hits_found	-2.35938	3.78471e-11		-1.53311	0.00013655		0.826267	0.0750186
4800_t	hypothetical protein	-2.35902	0.000250953		-0.33244	0.792239		2.02658	0.00571377
7910_t	No_hits_found	-2.358	0.0293344		-0.999907	0.576774		1.35809	0.356081
10069_t	No_hits_found	-2.35505	5.91988e-10		-1.05787	0.0312672		1.29718	0.00357344
9069_t	No_hits_found	-2.35192	0.030263		0.205127	0.928632		2.55704	0.0390568
3256_t	hypothetical protein	-2.35176	1.25678e-09		-0.688745	0.24224		1.66301	0.000109815
4680_t	hypothetical protein	-2.34653	2.64819e-14		-0.745039	0.0776892		1.60149	2.516e-06
3120_t	hypothetical protein	-2.3462	1.34807e-06		-0.191342	0.861854		2.15486	4.14661e-05
2140_t	No_hits_found	-2.34566	0.000102253		0.253399	0.842162		2.59906	5.25654e-05
4240_t	No_hits_found	-2.34275	0.0584871		-0.621522	0.797388		1.72123	0.28191
837_t	hypothetical protein	-2.34188	7.60967e-08		-2.57481	4.47553e-08		-0.232931	0.75897
12882_t	No_hits_found	-2.33487	0.00226974		-1.28393	0.247502		1.05094	0.313674
5979_t	solute carrier family 25 (mitochondrial phosphate transporter), member 23/24/25/41	-2.33445	8.93765e-10		-0.176821	0.839913		2.15763	1.22577e-07
7475_t	Subunit of Golgi mannosyltransferase complex (ISS)	-2.33216	4.35788e-06		-1.2305	0.0756396		1.10165	0.0839577
1950_t	clpD; ClpD chaperone, Hsp100 family	-2.32775	1.39365e-05		-1.33819	0.0703967		0.989559	0.153539
3254_t	hypothetical protein	-2.32737	4.90858e-08		-0.993691	0.0834166		1.33368	0.00801105
5625_t	hypothetical protein	-2.32487	0.0775599		0.326084	0.901622		2.65095	0.080297
6895_t	putative MFS transporter, AGZA family, xanthine/uracil permease	-2.32453	6.37226e-05		0.0666198	0.963677		2.39115	0.000139386
4566_t	ATP-binding cassette transporter, putative (EC:3.6.3.28 3.6.3.31)	-2.32043	3.53633e-06		-1.11915	0.117582		1.20128	0.048499
4681_t	serine protease	-2.31836	9.45686e-12		-0.901025	0.0422146		1.41734	0.000251721
8623_t	hypothetical protein	-2.31789	5.87128e-09		-0.56292	0.363299		1.75497	6.99982e-05
8140_t	No_hits_found	-2.31624	0.022384		-0.0955881	0.969581		2.22065	0.0616835
9947_t	hypothetical protein	-2.31254	0.023742		-0.0470515	0.983002		2.26549	0.0585282
3052_t	aldose 1-epimerase [EC:5.1.3.3]	-2.31241	0.000110169		-1.49386	0.0618951		0.818549	0.322833
4814_t	No_hits_found	-2.31178	5.41471e-12		-0.476186	0.419437		1.83559	3.97282e-07
6756_t	hypothetical protein	-2.30736	0.00142127		-0.526195	0.702434		1.78117	0.0379725
1672_t	protein BREAST CANCER SUSCEPTIBILITY 1 homolog	-2.30668	0.000360496		-1.15296	0.199812		1.15372	0.175765
5801_t	transcription factor Dp-1	-2.30472	5.87128e-09		-0.236352	0.78037		2.06837	1.30742e-06
7593_t	SWI/SNF-related matrix-associated actin-dependent regulator of chromatin subfamily B member 1	-2.30399	0.000209203		-0.810795	0.407514		1.4932	0.0480739
6192_t	hypothetical protein	-2.30367	7.35457e-08		-1.48194	0.00391819		0.821731	0.150374
1758_t	DNA replication ATP-dependent helicase Dna2 [EC:3.6.4.12]	-2.30313	7.02295e-07		-0.986881	0.143103		1.31625	0.0160886
2976_t	hypothetical protein	-2.30277	1.08536e-05		-1.51469	0.0265469		0.78808	0.266132
5937_t	hypothetical protein	-2.2995	5.58229e-05		-0.32238	0.781569		1.97712	0.00201291
5037_t	lysophospholipid hydrolase [EC:3.1.1.5]	-2.29778	3.72903e-11		-0.0199928	0.983002		2.27778	4.14726e-10
4045_t	benzodiazapine receptor	-2.29504	0.00749609		-0.712979	0.638419		1.58206	0.145231
10283_t	No_hits_found	-2.29353	0.0307712		-1.62935	0.288578		0.664178	0.690407
3332_t	hypothetical protein	-2.29161	0.012557		-0.55513	0.78134		1.73648	0.121167
7806_t	phage tail tape measure protein, TP901 family	-2.29146	0.000323526		-0.262383	0.846617		2.02908	0.0047713
7382_t	methionine-gamma-lyase [EC:4.4.1.11]	-2.29087	0.000481695		-2.01099	0.0117262		0.279885	0.810079
6190_t	No_hits_found	-2.29001	7.00922e-05		-2.27138	0.000633842		0.0186281	0.989154
12139_t	solute carrier family 39 (zinc transporter), member 1/2/3	-2.28991	2.34134e-08		-0.36523	0.654888		1.92468	1.49552e-05
7595_t	No_hits_found	-2.2889	1.50703e-05		-0.582267	0.526306		1.70663	0.0047967
9385_t	hypothetical protein	-2.28548	0.0187493		-2.19509	0.0941445		0.0903943	0.964042
2317_t	CPH1; cryptochrome photoreceptor	-2.28171	6.05917e-10		-0.985043	0.0534951		1.29667	0.00214803
15_t	No_hits_found	-2.27777	1.33686e-05		-2.12035	0.000378072		0.157423	0.875863
11427_t	hypothetical protein	-2.27459	1.26278e-12		-0.989207	0.0174262		1.28538	0.000421924
2479_t	CHT1_2; chitinase	-2.27364	0.0440422		-2.68737	0.0702113		-0.413733	0.822993
9240_t	hypothetical protein	-2.2724	1.17533e-05		-0.878061	0.282193		1.39434	0.022452
10938_t	hypothetical protein	-2.27215	5.43769e-07		-0.153825	0.896104		2.11833	1.37593e-05
7732_t	No_hits_found	-2.26732	0.047834		-1.7322	0.28893		0.535116	0.775582
10887_t	No_hits_found	-2.26704	0.000556675		-1.47549	0.084561		0.791548	0.405643
12980_t	No_hits_found	-2.2583	1.06012e-05		-1.5823	0.0113015		0.676	0.362959
371_t	zinc finger protein, putative	-2.25785	0.00429082		-2.90985	0.00204669		-0.651992	0.601205
8635_t	beta-glucosidase [EC:3.2.1.21]	-2.2549	8.79384e-07		-1.7053	0.00174913		0.549608	0.409494
971_t	No_hits_found	-2.25331	3.19815e-05		-0.91658	0.244823		1.33673	0.0435779
2639_t	hypothetical protein	-2.25307	0.0058217		-1.72989	0.10922		0.523173	0.691555
7488_t	hypothetical protein	-2.25204	4.475e-05		-1.96484	0.00251522		0.287207	0.75665
6808_t	ssa14; flagellar-specific protein Ssa14	-2.2516	0.0871321		-0.83896	0.702727		1.41264	0.43785
5444_t	No_hits_found	-2.2488	0.0926916		-4.35751	0.00441877		-2.1087	0.199647
9502_t	primary-amine oxidase [EC:1.4.3.21]	-2.24832	8.18102e-05		-0.267585	0.842245		1.98073	0.00171806
2964_t	hypothetical protein	-2.24451	0.000107346		0.111352	0.945318		2.35586	0.000157821
11952_t	No_hits_found	-2.24399	1.10106e-06		-0.606703	0.418845		1.63729	0.00171061
6861_t	No_hits_found	-2.24181	1.09894e-06		0.592129	0.389384		2.83394	2.40568e-09
5485_t	No_hits_found	-2.2334	4.75547e-13		-1.04106	0.00576462		1.19234	0.000846194
1365_t	hypothetical protein	-2.22739	0.0279843		-1.30667	0.415479		0.920724	0.52468
12484_t	No_hits_found	-2.22707	0.00971716		-0.444165	0.788622		1.7829	0.0895054
1554_t	No_hits_found	-2.22468	0.00104705		0.409526	0.750511		2.63421	0.000277102
6203_t	hypothetical protein	-2.22048	0.0383275		-0.175341	0.944249		2.04514	0.114504
11877_t	hypothetical protein	-2.21746	0.0182201		-1.23655	0.370906		0.980919	0.468299
6112_t	calcium-dependent protein kinase [EC:2.7.11.1]	-2.21547	3.13452e-14		-0.385832	0.436437		1.82964	5.42726e-09
7460_t	No_hits_found	-2.21474	0.000290392		-1.47738	0.07702		0.737363	0.387747
10932_t	No_hits_found	-2.21138	0.00832316		-0.224539	0.903644		1.98684	0.0438309
7893_t	GABA(A) receptor-associated protein (autophagy-related protein 8)	-2.20951	1.06082e-09		-0.644492	0.253673		1.56501	9.34586e-05
492_t	No_hits_found	-2.20802	0.00234876		-1.38343	0.184247		0.824585	0.417325
8651_t	2-oxoisovalerate dehydrogenase E2 component (dihydrolipoyl transacylase) [EC:2.3.1.168]	-2.20712	7.49003e-05		-0.900089	0.240684		1.30703	0.0608126
10040_t	No_hits_found	-2.20672	0.00348436		0.144418	0.931442		2.35114	0.00489643
10085_t	hypothetical protein	-2.20615	0.0215229		-0.0770024	0.971475		2.12915	0.0586908
514_t	hypothetical protein	-2.20539	2.14613e-12		-0.755842	0.088124		1.44955	2.98679e-05
12848_t	No_hits_found	-2.2049	0.00810893		-1.51921	0.184247		0.685689	0.58659
11608_t	vacuolar protein 8	-2.20475	0.000433399		-0.265732	0.842162		1.93902	0.00630024
11924_t	carbonic anhydrase [EC:4.2.1.1]	-2.20287	0.0207177		-1.47703	0.289563		0.72584	0.610482
6206_t	nitA; nitrate reductase	-2.20247	0.011495		-0.124656	0.958374		2.07782	0.0388383
8153_t	secalin precursor	-2.20158	0.00163865		-1.47596	0.106957		0.725616	0.486781
8987_t	ASP2; pepsin-type aspartyl protease	-2.19806	5.73492e-17		-1.05801	0.000680168		1.14005	0.000133571
2439_t	SORBIDRAFT_02g023360, Sb02g023360; hypothetical protein	-2.19798	0.00332851		-2.72978	0.00234445		-0.531803	0.667557
1368_t	No_hits_found	-2.19408	0.00758948		0.190695	0.923584		2.38478	0.00890128
1209_t	No_hits_found	-2.19132	8.53604e-08		-1.80865	0.000117661		0.382675	0.539131
7472_t	hypothetical protein	-2.19098	0.000727037		-0.524418	0.654888		1.66657	0.0300297
3971_t	No_hits_found	-2.19047	1.42322e-10		-0.360535	0.577117		1.82993	6.96827e-07
7858_t	hypothetical protein	-2.18992	0.027411		-2.75614	0.0264603		-0.566214	0.710232
1089_t	No_hits_found	-2.1867	0.0254361		-1.33949	0.365562		0.847211	0.551461
11275_t	No_hits_found	-2.18641	0.00647502		-0.815347	0.513155		1.37106	0.190712
9967_t	No_hits_found	-2.1855	0.0517944		-0.264466	0.916679		1.92103	0.164843
6186_t	hypothetical protein	-2.18517	0.0446631		-0.073781	0.973652		2.11139	0.1046
8644_t	transmembrane protease, serine 6 [EC:3.4.21.-]	-2.18369	0.067617		-0.237853	0.930608		1.94584	0.186447
1539_t	hypothetical protein	-2.18056	9.57168e-10		-0.511669	0.388274		1.66889	1.8019e-05
10928_t	hypothetical protein	-2.17814	1.60289e-05		-1.62031	0.0100085		0.557838	0.451052
3924_t	DNA repair and recombination protein RAD54 and RAD54-like protein [EC:3.6.4.-]	-2.17459	4.40567e-05		-1.40026	0.0524115		0.774335	0.282715
11779_t	No_hits_found	-2.1739	0.000342263		-0.681238	0.491095		1.49266	0.04135
5251_t	hypothetical protein	-2.17226	2.07178e-05		0.429219	0.677867		2.60148	1.28509e-06
9584_t	No_hits_found	-2.16589	5.47998e-06		-1.64941	0.00349091		0.516474	0.471632
9302_t	hypothetical protein	-2.16282	2.4857e-09		-1.08608	0.0213424		1.07674	0.012601
9336_t	serine/threonine-protein phosphatase 6 regulatory ankyrin repeat subunit A	-2.16186	8.38603e-07		-0.406662	0.599648		1.7552	0.000335772
7074_t	3-methylcrotonyl-CoA carboxylase alpha subunit [EC:6.4.1.4]	-2.1601	1.73548e-13		-0.656989	0.107336		1.50311	3.35797e-06
8020_t	No_hits_found	-2.15819	5.76937e-08		-1.57384	0.000789951		0.584347	0.292707
950_t	hypothetical protein	-2.15468	0.0030029		-1.43147	0.154695		0.723207	0.496895
10612_t	CGLD15; triacylglycerol lipase-like protein	-2.15408	1.37528e-12		-0.103766	0.896693		2.05031	1.5612e-10
3224_t	nitrilase/cyanide hydratase and apolipoprotein N-acyltransferase	-2.15235	0.00131965		-0.160246	0.928313		1.9921	0.00812421
9424_t	No_hits_found	-2.15112	3.12576e-07		-0.826266	0.164412		1.32485	0.00719251
10894_t	hypothetical protein	-2.14575	0.0862906		-0.965358	0.692663		1.18039	0.485773
6896_t	hypothetical protein	-2.14098	0.000263596		0.971833	0.279834		3.11281	2.7916e-07
10165_t	No_hits_found	-2.13641	0.000105127		-0.866074	0.316428		1.27033	0.0579391
4174_t	alpha-amylase [EC:3.2.1.1]	-2.13358	2.89067e-07		0.257384	0.781569		2.39097	4.46248e-08
8133_t	No_hits_found	-2.13134	2.1309e-05		-0.524628	0.528545		1.60671	0.00551415
7501_t	hypothetical protein	-2.13121	1.94132e-07		-1.14058	0.0358361		0.99063	0.0502735
4778_t	hypothetical protein	-2.13066	0.000451937		-0.848467	0.336799		1.28219	0.0943717
6075_t	No_hits_found	-2.12721	8.55874e-05		0.161896	0.910524		2.28911	7.69774e-05
11774_t	No_hits_found	-2.12409	1.90703e-06		-1.54534	0.00443722		0.578745	0.360017
10117_t	Squamosa promoter-binding-like protein	-2.12162	1.31993e-08		-0.480673	0.460645		1.64094	5.95677e-05
11441_t	ssa17; hypothetical protein	-2.11855	0.00028392		-0.808364	0.384663		1.31018	0.0663621
9713_t	No_hits_found	-2.11711	3.2541e-06		-0.796426	0.235493		1.32068	0.0138273
7577_t	No_hits_found	-2.11444	4.6016e-06		-1.59557	0.00441877		0.518869	0.442945
1919_t	superoxide dismutase, Fe-Mn family [EC:1.15.1.1]	-2.11415	0.0873907		-3.25709	0.0330861		-1.14294	0.49887
3702_t	retrotransposable element Tf2 155 kDa protein type 1-like	-2.1128	0.00024043		-0.534818	0.59997		1.57799	0.0191878
10948_t	hyperpolarization activated cyclic nucleotide-gated potassium channel	-2.1106	9.78823e-06		-0.581389	0.461083		1.52922	0.00537521
3481_t	hypothetical protein	-2.11049	2.15383e-06		0.733688	0.271724		2.84418	4.29217e-10
5484_t	NPH4; nephrocystin-4-like protein	-2.10453	0.000405226		-0.325275	0.797532		1.77926	0.00859969
2914_t	hypothetical protein	-2.1012	0.033744		-0.267319	0.910742		1.83389	0.127128
5664_t	Viral A-type inclusion protein repeat containing protein	-2.10041	0.00389756		-1.34932	0.186975		0.751098	0.47479
9131_t	thioredoxin 1	-2.09847	2.40786e-07		0.0520598	0.963134		2.15053	6.19658e-07
5623_t	kinesin family member C2/C3	-2.09821	0.00319989		-0.850287	0.448871		1.24792	0.1753
1473_t	No_hits_found	-2.0967	0.000155472		-1.47869	0.0417341		0.61801	0.442173
9853_t	No_hits_found	-2.0914	0.000365036		-1.68438	0.0200465		0.407015	0.670128
6687_t	No_hits_found	-2.09137	0.000316818		-0.764766	0.402282		1.32661	0.0622571
12932_t	methionine-gamma-lyase [EC:4.4.1.11]	-2.08118	9.76577e-05		-1.55241	0.0184425		0.528766	0.517701
12044_t	No_hits_found	-2.07781	0.00801822		0.823764	0.424917		2.90157	0.000393575
2913_t	hypothetical protein	-2.07673	0.000327753		-1.42908	0.0617953		0.647644	0.440674
208_t	hypothetical protein	-2.07633	0.0136106		-0.771696	0.595761		1.30463	0.235286
3017_t	hypothetical protein	-2.07407	0.0337616		-0.57052	0.745872		1.50355	0.235671
3462_t	DNA cross-link repair 1A protein	-2.07385	2.3551e-08		-1.18763	0.0102862		0.886222	0.0584244
9180_t	hypothetical protein	-2.07358	0.0548168		-0.997518	0.584479		1.07607	0.477852
4867_t	hypothetical protein	-2.07294	0.0140872		-0.146441	0.945318		1.9265	0.0515984
4350_t	No_hits_found	-2.07085	3.72031e-11		-0.779321	0.0748246		1.29153	0.0002366
4885_t	No_hits_found	-2.07063	0.000722579		-2.55736	0.000270487		-0.486727	0.606349
10504_t	ABC transporter	-2.06992	7.92247e-08		-0.372041	0.617687		1.69788	5.39734e-05
852_t	hypothetical protein	-2.06748	0.0017438		-0.905185	0.36872		1.1623	0.175774
11576_t	No_hits_found	-2.06726	8.07529e-05		-2.07049	0.000708573		-0.00323637	0.998726
10460_t	HYD2; iron hydrogenase	-2.06719	2.34257e-05		-0.923465	0.20115		1.14372	0.0558644
11075_t	condensin complex subunit 1	-2.06551	0.000114414		-1.32721	0.0702113		0.738297	0.313097
12012_t	No_hits_found	-2.06515	5.37086e-06		-0.377328	0.677886		1.68783	0.000818706
10503_t	SORBIDRAFT_03g027510, Sb03g027510; hypothetical protein	-2.065	6.90049e-07		-0.430752	0.591019		1.63424	0.000373856
12750_t	No_hits_found	-2.06358	0.000761882		-2.05027	0.00575345		0.0133076	0.993137
4446_t	transcription elongation regulator 1	-2.06351	1.33822e-07		-0.857523	0.123527		1.20598	0.00840681
5397_t	No_hits_found	-2.06345	0.00502645		-0.713651	0.560372		1.3498	0.151187
9795_t	No_hits_found	-2.06132	0.0038727		-0.260823	0.863592		1.80049	0.0303049
10975_t	hypothetical protein	-2.05982	5.5259e-07		-0.259111	0.773177		1.80071	5.51701e-05
6741_t	No_hits_found	-2.05932	0.0534643		-1.47973	0.33292		0.579593	0.735914
12732_t	NADH dehydrogenase (ubiquinone) Fe-S protein 8 [EC:1.6.5.3 1.6.99.3]	-2.05916	0.0128525		0.139411	0.942801		2.19857	0.0181802
4858_t	glutathione S-transferase [EC:2.5.1.18]	-2.0539	4.75802e-07		-1.8087	9.37156e-05		0.245196	0.719698
8168_t	No_hits_found	-2.05242	7.38878e-06		-1.06007	0.100138		0.99235	0.0817701
6929_t	No_hits_found	-2.05193	0.0868702		1.3663	0.487679		3.41824	0.0070397
337_t	No_hits_found	-2.05076	0.000434961		-0.595508	0.538644		1.45525	0.0379725
9904_t	RNA polymerase primary sigma factor	-2.05021	9.8222e-06		-0.737278	0.312283		1.31293	0.0155712
2492_t	hypothetical protein	-2.04855	0.0595003		-1.34213	0.425508		0.706424	0.668922
3025_t	No_hits_found	-2.04854	2.74594e-05		0.278582	0.782971		2.32712	6.60186e-06
12209_t	No_hits_found	-2.04839	1.06835e-07		-0.6225	0.302314		1.42589	0.00101917
3725_t	No_hits_found	-2.04476	1.9551e-06		0.557206	0.407411		2.60196	4.67573e-09
3710_t	hypothetical protein	-2.04302	0.00010569		-0.0179873	0.989252		2.02503	0.000428225
9300_t	CAV7; voltage-gated Ca2+ channel, alpha subunit	-2.04238	1.50084e-05		-0.72343	0.302589		1.31895	0.0187944
8170_t	No_hits_found	-2.04178	0.00025006		-1.68338	0.017273		0.358395	0.681813
12245_t	cyclic nucleotide-binding domain containing protein	-2.0401	0.00653905		-1.09626	0.303565		0.943844	0.373541
2714_t	kelch-like protein 8	-2.03818	8.53384e-11		-0.5497	0.230219		1.48848	1.84396e-05
7885_t	hypothetical protein	-2.03182	6.39716e-06		-0.6631	0.324026		1.36872	0.00957149
7802_t	No_hits_found	-2.03173	0.0332254		-0.498123	0.783066		1.53361	0.209108
418_t	No_hits_found	-2.02677	0.000107388		0.0782259	0.957078		2.105	0.000189732
11185_t	No_hits_found	-2.0267	0.00151692		-1.72913	0.0361016		0.297571	0.776688
9881_t	No_hits_found	-2.02565	0.000600537		-0.791031	0.38424		1.23462	0.0945639
5344_t	hypothetical protein	-2.02324	0.0345344		0.32325	0.863909		2.34649	0.0291579
6348_t	hypothetical protein	-2.02256	0.05179		-2.47148	0.0691501		-0.448924	0.780451
12969_t	RNA-directed DNA polymerase from mobile element jockey-like	-2.02135	0.0339177		-0.266181	0.900799		1.75517	0.133765
9425_t	hypothetical protein	-2.02098	5.33353e-06		-1.29697	0.0242417		0.724004	0.224735
11692_t	No_hits_found	-2.01712	0.0291546		-1.16861	0.386122		0.848504	0.535676
994_t	No_hits_found	-2.0169	0.000700986		-0.689795	0.46813		1.32711	0.0705038
1193_t	hypothetical protein	-2.01549	5.61714e-11		-0.56074	0.227544		1.45475	1.70633e-05
8598_t	sodium/hydrogen exchanger 2-like	-2.01374	0.0639418		0.0517998	0.982197		2.06554	0.109239
12023_t	hypothetical protein	-2.01233	0.00355952		-2.02873	0.0179954		-0.0163989	0.992537
2498_t	hypothetical protein	-2.01206	7.31451e-05		-1.00661	0.153282		1.00545	0.125522
3682_t	hypothetical protein	-2.01059	0.0102474		-0.435499	0.78592		1.57509	0.098645
12114_t	No_hits_found	-2.00978	2.95141e-05		-0.686936	0.3839		1.32284	0.0189741
2112_t	hypothetical protein	-2.00848	0.00550719		-0.830364	0.474086		1.17811	0.214386
11309_t	No_hits_found	-2.00597	1.18161e-08		-0.235597	0.767392		1.77037	2.73118e-06
7350_t	No_hits_found	-2.00339	0.014484		-0.632031	0.672418		1.37136	0.191367
5167_t	hypothetical protein	-2.00233	0.000185411		-0.249089	0.830903		1.75324	0.00357707
3448_t	hypothetical protein	-2.00101	2.29648e-10		-0.167492	0.816417		1.83352	5.82686e-08
1382_t	No_hits_found	-1.99936	0.000117628		-1.42413	0.0389636		0.575227	0.437545
9763_t	hypothetical protein	-1.99888	1.86551e-05		-1.56912	0.00672308		0.42976	0.536206
8975_t	No_hits_found	-1.99817	2.8122e-09		-1.01677	0.021218		0.98139	0.0139637
6599_t	breast cancer 2 susceptibility protein	-1.99575	0.000963227		-1.03059	0.259695		0.965161	0.223876
3016_t	hypothetical protein	-1.98913	0.000921945		-0.516697	0.651946		1.47244	0.0387886
9621_t	No_hits_found	-1.9888	4.81651e-05		-1.37512	0.033104		0.613682	0.369779
3591_t	rhomboid family protein	-1.98764	3.50508e-12		-0.539903	0.200482		1.44773	4.12967e-06
2732_t	hypothetical protein	-1.98749	1.59639e-09		-0.147492	0.852139		1.84	1.59929e-07
11420_t	No_hits_found	-1.98362	5.44314e-09		-1.11938	0.00949457		0.86424	0.0388383
1772_t	E3 ubiquitin-protein ligase RFWD2 [EC:6.3.2.19]	-1.98256	4.35048e-09		-0.653729	0.17803		1.32883	0.000517058
8095_t	No_hits_found	-1.98036	1.19245e-05		-0.980147	0.0993562		1.00021	0.0840875
8713_t	No_hits_found	-1.97805	0.000121088		-0.233313	0.839832		1.74473	0.00242211
6259_t	No_hits_found	-1.97697	0.0350265		-0.611023	0.72217		1.36595	0.266411
59_t	oxidoreductase	-1.97549	0.00425987		-1.7743	0.0463476		0.201189	0.875019
9753_t	No_hits_found	-1.97271	7.49895e-07		-1.06527	0.0477857		0.907437	0.0675412
679_t	hypothetical protein	-1.97195	7.61032e-05		-0.391598	0.669473		1.58035	0.00575208
3255_t	hypothetical protein	-1.9666	1.63097e-06		-0.682369	0.267684		1.28424	0.00720959
6277_t	No_hits_found	-1.96545	0.0273041		-0.596998	0.735604		1.36845	0.230249
3975_t	hypothetical protein	-1.9638	6.60942e-06		-1.25512	0.0274547		0.708679	0.225353
9704_t	PAS domain-containing protein tyrosine kinase	-1.96233	3.52446e-07		-1.35328	0.00299074		0.609054	0.257786
7754_t	No_hits_found	-1.95968	0.0309289		-1.00666	0.524496		0.953018	0.442811
11231_t	No_hits_found	-1.95905	0.0482096		-0.360947	0.851468		1.59811	0.202703
8454_t	hypothetical protein	-1.9563	4.77775e-07		-0.567104	0.326956		1.3892	0.00180979
2803_t	hypothetical protein	-1.95154	0.00136939		-0.974296	0.255287		0.97724	0.235987
9567_t	KDEL-tailed cysteine endopeptidase CEP1-like	-1.95116	0.000176294		-0.865397	0.280464		1.08576	0.092295
1087_t	hypothetical protein	-1.94956	4.04613e-05		-0.639803	0.430753		1.30976	0.0178357
4445_t	hypothetical protein	-1.94898	1.91634e-08		-0.845106	0.0829793		1.10387	0.00614087
10836_t	SULTR2; sulfate transporter	-1.94896	0.000339922		-1.91102	0.00345531		0.0379491	0.972528
4228_t	PGP4B-1; ATP-binding cassette transporter	-1.94738	5.03907e-09		-1.09333	0.0103795		0.854048	0.0360091
10909_t	TRAF-like family protein	-1.94296	0.000401372		-1.38728	0.0597487		0.555677	0.486068
11148_t	hypothetical protein	-1.94249	0.000939421		-0.926426	0.288365		1.01607	0.186108
6850_t	hypothetical protein	-1.94211	1.04362e-08		-0.84115	0.0733544		1.10096	0.00537521
7401_t	No_hits_found	-1.9421	0.00376549		-0.669072	0.584442		1.27303	0.127128
11944_t	leucine-rich protein	-1.94157	1.96393e-11		-0.954277	0.0104289		0.987293	0.00336128
8533_t	No_hits_found	-1.94067	0.00102739		-0.099228	0.947512		1.84144	0.00547042
669_t	No_hits_found	-1.94054	1.9441e-05		-1.38973	0.0160772		0.550806	0.394358
7578_t	No_hits_found	-1.93707	5.65806e-09		-1.25322	0.00147235		0.68385	0.117078
12475_t	lysine-specific demethylase 5D-like	-1.93369	0.0134749		-1.0298	0.390869		0.90389	0.409683
4175_t	No_hits_found	-1.9317	3.70955e-06		0.63527	0.330179		2.56697	2.40568e-09
1545_t	hypothetical protein	-1.92955	3.84871e-08		-1.00086	0.0249326		0.928686	0.0317612
3461_t	hypothetical protein	-1.92827	0.00190161		-1.27216	0.142053		0.656106	0.462829
3100_t	pyrophosphate--fructose-6-phosphate 1-phosphotransferase [EC:2.7.1.90]	-1.92826	4.29406e-06		0.0963024	0.933052		2.02456	5.55411e-06
1367_t	No_hits_found	-1.927	0.0311683		-0.549854	0.744187		1.37714	0.23371
4040_t	RWP-RK domain-containing protein (ISS)	-1.92542	6.77338e-09		-1.27142	0.00140125		0.654006	0.13436
6755_t	hypothetical protein	-1.92322	2.5705e-05		-0.524745	0.526714		1.39847	0.00747053
6657_t	lysine histidine transporter-like 6-like	-1.92121	0.000965957		-0.081662	0.958811		1.83955	0.00454483
2658_t	hypothetical protein	-1.9174	8.54465e-08		-0.636119	0.239601		1.28128	0.0016955
9703_t	hypothetical protein	-1.91384	6.06236e-06		-1.50477	0.00232079		0.40907	0.534321
2600_t	collagen-related protein	-1.91364	6.11972e-07		-0.00151153	0.999337		1.91213	2.85391e-06
2898_t	hypothetical protein	-1.90711	0.0960436		0.551179	0.78037		2.45829	0.0547995
6030_t	No_hits_found	-1.9069	2.76103e-05		-1.36219	0.0184425		0.544706	0.403268
6656_t	hypothetical protein	-1.90445	0.000171819		-1.29883	0.0593658		0.605624	0.392696
9090_t	hypothetical protein	-1.90149	0.000308691		0.785924	0.237322		2.68741	6.36543e-07
4755_t	hypothetical protein	-1.89933	0.00195698		-0.6092	0.558973		1.29013	0.0895054
12144_t	kinesin family member 20/23	-1.89901	0.000149119		-1.01617	0.162697		0.882835	0.172456
10537_t	No_hits_found	-1.89799	5.91988e-10		-1.2846	0.000350348		0.613388	0.129125
11989_t	hypothetical protein	-1.89778	1.73241e-05		-1.04753	0.0904798		0.850247	0.132082
4762_t	hypothetical protein	-1.89608	0.000488923		-0.846205	0.274596		1.04987	0.138354
12051_t	hypothetical protein	-1.89545	0.000117246		-1.26857	0.0570088		0.626874	0.358349
10362_t	No_hits_found	-1.89395	0.0869288		-0.252569	0.92466		1.64138	0.233158
1376_t	hypothetical protein	-1.8932	2.06635e-05		0.111776	0.9244		2.00498	2.37974e-05
9288_t	MLK1; mixed lineage protein kinase	-1.89189	7.63838e-09		-0.896325	0.0416106		0.995561	0.0100138
4894_t	isovaleryl-CoA dehydrogenase [EC:1.3.8.4]	-1.8896	4.09367e-07		-0.365561	0.60839		1.52403	0.000211846
10039_t	DNA ligase 4 [EC:6.5.1.1]	-1.88845	0.0480972		-0.133508	0.951724		1.75494	0.130608
8496_t	hypothetical protein	-1.88733	1.92133e-08		-0.755833	0.106865		1.1315	0.00365485
6077_t	No_hits_found	-1.8844	0.0167963		-1.27963	0.263711		0.604766	0.608697
568_t	FAP197; flagellar associated protein	-1.8841	0.00690519		-1.0418	0.315636		0.842305	0.387374
6003_t	No_hits_found	-1.88311	0.0212481		-1.15846	0.326956		0.724641	0.549576
4239_t	hypothetical protein	-1.88206	0.0177588		-0.266135	0.879219		1.61593	0.0909164
6037_t	hypothetical protein	-1.88205	0.000138643		-0.362134	0.726359		1.51992	0.00676216
6581_t	No_hits_found	-1.88029	0.0779522		0.072337	0.975515		1.95263	0.122565
6928_t	No_hits_found	-1.88019	0.0933807		1.56029	0.359482		3.44048	0.00321267
4324_t	hypothetical protein	-1.87699	2.07509e-05		-1.38346	0.0136572		0.493533	0.436197
6021_t	ammonium transporter, Amt family	-1.87483	1.25427e-08		-0.580453	0.261892		1.29437	0.000435053
1913_t	No_hits_found	-1.87419	0.0110826		0.404133	0.754977		2.27832	0.00453666
10622_t	hypothetical protein	-1.87412	3.55886e-09		-1.33489	0.000371132		0.539224	0.208656
1075_t	: sno, strawberry notch homolog 1 (ISS)	-1.87385	1.36818e-05		-1.25669	0.0255152		0.617158	0.294758
7262_t	No_hits_found	-1.87321	1.83057e-05		-0.516556	0.507713		1.35666	0.00668161
5662_t	hypothetical protein	-1.87279	2.5251e-06		-1.42955	0.00312347		0.443238	0.442553
12781_t	No_hits_found	-1.8709	0.0688434		-1.05222	0.51289		0.818683	0.58903
2690_t	serine/threonine-protein phosphatase 6 regulatory ankyrin repeat subunit A	-1.87047	0.00388816		-0.190709	0.906545		1.67976	0.0239905
3838_t	No_hits_found	-1.8693	0.0394755		-0.162289	0.939153		1.70701	0.121799
10470_t	hypothetical protein	-1.86816	0.00377089		-1.12203	0.243396		0.746128	0.402394
4766_t	hypothetical protein	-1.86762	6.17137e-06		-0.825848	0.170146		1.04177	0.0375037
1084_t	alk4; aurora like protein kinase	-1.8672	0.0285581		-1.28449	0.305017		0.582706	0.655724
10842_t	hypothetical protein	-1.86711	1.00247e-05		-1.18349	0.0349642		0.683627	0.226271
10400_t	type 11 methyltransferase	-1.86407	0.00455542		-1.22386	0.18221		0.640205	0.507594
2593_t	No_hits_found	-1.86174	0.00470957		0.0532681	0.972169		1.91501	0.00925319
4758_t	426.t00002; protein kinase	-1.86163	0.017038		-0.575349	0.69999		1.28628	0.195687
4643_t	No_hits_found	-1.86141	0.00025006		0.400037	0.687244		2.26145	2.37602e-05
9292_t	No_hits_found	-1.8581	0.00176742		-1.41811	0.0691501		0.439988	0.637745
10289_t	No_hits_found	-1.85754	8.30278e-06		-0.692382	0.284163		1.16516	0.017469
4054_t	hypothetical protein	-1.85685	5.43317e-08		-0.47598	0.411789		1.38087	0.000268215
6268_t	uncharacterized LOC100255982	-1.85592	0.00248883		-0.925218	0.316964		0.9307	0.255682
5599_t	uncharacterized LOC100841358	-1.85556	0.000192822		-0.812881	0.290762		1.04268	0.0908208
5796_t	LIM domain kinase 1 [EC:2.7.11.1]	-1.85548	0.00880481		-0.029951	0.986152		1.82553	0.0242428
70_t	hypothetical protein	-1.85319	0.0326601		-0.736957	0.635566		1.11623	0.335647
616_t	SSA3; hypothetical protein	-1.85218	0.000720262		-1.2438	0.0979116		0.608378	0.436197
454_t	RNA-binding protein Musashi	-1.852	4.05665e-05		-0.539356	0.501545		1.31265	0.0117276
3201_t	No_hits_found	-1.85046	0.00159657		-1.02714	0.235493		0.823316	0.298408
10299_t	NADH dehydrogenase [EC:1.6.99.3]	-1.84722	3.24999e-08		0.0216991	0.980143		1.86892	1.42244e-07
7968_t	dual specificity phosphatase 12 [EC:3.1.3.16 3.1.3.48]	-1.84649	0.00015318		0.0554714	0.966378		1.90196	0.000326164
4055_t	hypothetical protein	-1.84007	3.46607e-06		-0.577384	0.374971		1.26269	0.00547042
995_t	hypothetical protein	-1.83996	0.00185497		-1.12938	0.178863		0.710576	0.391098
9415_t	No_hits_found	-1.839	0.00686912		-0.24251	0.875136		1.59649	0.0462529
10615_t	ATP-dependent Clp protease ATP-binding subunit ClpX	-1.83895	5.87128e-09		-0.313464	0.615554		1.52549	8.11342e-06
7383_t	No_hits_found	-1.83788	0.00123661		-1.52501	0.0358466		0.312875	0.738476
5516_t	No_hits_found	-1.83528	7.37551e-06		-0.471383	0.531876		1.3639	0.00316739
7932_t	long-chain acyl-CoA synthetase [EC:6.2.1.3]	-1.83465	0.000109671		-0.999433	0.128912		0.835216	0.181768
9220_t	No_hits_found	-1.83462	1.14722e-07		-0.827266	0.0758219		1.00735	0.0149466
9607_t	uncharacterized LOC408374	-1.83296	0.0634978		-0.937139	0.575346		0.895824	0.523692
6598_t	No_hits_found	-1.83132	0.0134749		-0.475957	0.748107		1.35537	0.143852
10156_t	No_hits_found	-1.83026	0.00421187		-0.525357	0.673109		1.30491	0.0936972
6275_t	large subunit ribosomal protein L40e	-1.82894	0.0216784		-0.941068	0.455224		0.887869	0.426183
12157_t	No_hits_found	-1.82844	0.00840939		-1.27856	0.190599		0.549878	0.597995
3034_t	hypothetical protein	-1.82533	3.08407e-05		-0.356422	0.693429		1.46891	0.00290003
9782_t	hypothetical protein	-1.82439	1.31006e-08		-1.2565	0.00103457		0.567889	0.186032
8904_t	flagellar outer dynein arm heavy chain gamma	-1.82297	0.00996945		-0.35932	0.811261		1.46365	0.0868385
866_t	kinesin family member 6/9	-1.82292	0.000121088		-0.901789	0.191533		0.921132	0.128381
10722_t	No_hits_found	-1.82046	0.00320765		0.459661	0.705239		2.28013	0.000533692
12831_t	No_hits_found	-1.81996	0.00296234		-1.96595	0.00891318		-0.145994	0.896781
9311_t	FAP260; flagellar associated membrane protein	-1.81735	0.000346551		-0.69219	0.403274		1.12516	0.0698255
561_t	hypothetical protein	-1.81608	2.75169e-06		-0.726107	0.210473		1.08998	0.0167328
4732_t	No_hits_found	-1.81563	0.0875391		-0.541973	0.78881		1.27366	0.367545
2182_t	Maltase glucoamylase and related hydrolases, glycosyl hydrolase family 31 (ISS)	-1.81508	5.39818e-08		0.414776	0.483357		2.22986	1.02156e-10
10118_t	hypothetical protein	-1.81491	1.89285e-06		-0.907193	0.0899246		0.907718	0.051329
9517_t	phosphatidylinositol glycan, class M [EC:2.4.1.-]	-1.81367	0.00155337		0.389699	0.703174		2.20337	0.000307463
6653_t	hypothetical protein	-1.81229	3.62866e-05		-0.974255	0.118423		0.838039	0.13569
11334_t	Os07g0606500; Hypothetical conserved gene.	-1.81194	2.13985e-05		-0.489328	0.502251		1.32261	0.00722036
3088_t	RabGAP/TBC protein	-1.81141	3.52776e-05		-0.691881	0.312835		1.11953	0.0328255
4742_t	DEMETER protein (ISS)	-1.8109	0.000308917		-0.485575	0.606723		1.32532	0.0239905
2293_t	No_hits_found	-1.81046	2.67438e-08		-1.42106	0.000157532		0.389399	0.411806
8286_t	No_hits_found	-1.80683	0.000109148		-0.524548	0.531876		1.28228	0.0181499
4840_t	hypothetical protein	-1.80535	1.23923e-06		-0.42762	0.513155		1.37773	0.000945563
8083_t	hypothetical protein	-1.8008	0.0450284		-1.37569	0.312835		0.425109	0.756831
12389_t	hypothetical protein	-1.8006	0.0583577		-1.70973	0.200347		0.0908656	0.96337
3577_t	GF20739 gene product from transcript GF20739-RA	-1.80059	0.074764		-1.35589	0.371609		0.444709	0.784116
9209_t	similar to glycogenin glucosyltransferase	-1.80043	2.13851e-05		-1.17957	0.0322137		0.620857	0.288459
560_t	UPF0183 protein At3g51130-like	-1.80004	6.95432e-05		-0.865862	0.175019		0.934177	0.106067
11465_t	DegP2 peptidase (EC:3.4.21.108)	-1.79861	4.50167e-05		-0.75096	0.240684		1.04765	0.0548744
7310_t	hypothetical protein	-1.7969	7.0579e-08		-0.991557	0.0239054		0.805348	0.049824
432_t	hypothetical protein	-1.79569	1.33218e-09		-0.672117	0.1045		1.12358	0.000851843
7745_t	hypothetical protein	-1.79403	1.87024e-08		-0.617351	0.199812		1.17668	0.00107191
12030_t	hypothetical protein	-1.79372	1.79655e-06		-0.581952	0.321507		1.21177	0.00514405
11604_t	condensin-2 complex subunit D3	-1.787	0.00197598		-1.5471	0.0406727		0.239895	0.802346
1701_t	No_hits_found	-1.78569	0.00431084		-0.900867	0.33292		0.884828	0.29868
2999_t	No_hits_found	-1.78463	0.0135607		-2.08331	0.0229669		-0.298673	0.816377
10858_t	hydroxymethylbilane synthase [EC:2.5.1.61]	-1.7834	3.11149e-06		-0.0139195	0.989252		1.76948	1.53226e-05
8169_t	No_hits_found	-1.77891	0.0530452		-1.1901	0.423142		0.588813	0.664649
8918_t	RWP-RK domain-containing protein (ISS)	-1.77862	9.25032e-09		-0.945175	0.0172495		0.833443	0.0271185
1911_t	No_hits_found	-1.77599	0.000440287		-1.00441	0.172225		0.771585	0.249226
5105_t	bath-31; BTB and MATH domain containing family member (bath-31)	-1.77448	0.00754994		0.0777519	0.96386		1.85224	0.0128723
11803_t	No_hits_found	-1.77117	0.000910085		-0.75486	0.372804		1.01631	0.134039
10081_t	No_hits_found	-1.77056	0.0147938		-1.08916	0.318357		0.681407	0.517164
907_t	zinc ion binding protein, putative	-1.77037	7.4477e-06		-0.563166	0.39245		1.20721	0.00791317
404_t	hypothetical protein	-1.76959	0.000559908		0.472959	0.640953		2.24255	3.16687e-05
13003_t	hypothetical protein	-1.7659	0.00475492		-0.392188	0.753776		1.37371	0.0684394
10810_t	peritrophic membrane chitin binding protein	-1.76506	4.05509e-05		-1.3167	0.0170342		0.448353	0.46988
4764_t	serine/threonine-protein kinase CTR1 [EC:2.7.11.1]	-1.76475	0.000697639		-0.995144	0.167611		0.769603	0.281982
12070_t	No_hits_found	-1.76287	6.21237e-05		-1.38616	0.0124187		0.376712	0.567399
7315_t	internalin A	-1.76208	0.00116749		-0.663452	0.47407		1.09863	0.100764
6654_t	hypothetical protein	-1.76179	3.26637e-05		-1.12209	0.0511682		0.639705	0.262342
12726_t	No_hits_found	-1.76102	0.00281673		-0.513229	0.619202		1.24779	0.0867447
11673_t	hypothetical protein	-1.75857	5.16676e-06		-0.343184	0.651946		1.41538	0.000976541
5851_t	No_hits_found	-1.75793	0.000305821		-1.30641	0.0437377		0.451518	0.525545
1916_t	legumain [EC:3.4.22.34]	-1.75702	2.00101e-12		-0.32757	0.459456		1.42945	1.17623e-07
12115_t	hypothetical protein	-1.75677	0.00106834		-1.2025	0.107707		0.554268	0.466979
12318_t	chromosome segregation ATPase-like protein	-1.7565	0.000694346		-1.27077	0.072419		0.485727	0.519212
3995_t	No_hits_found	-1.7563	0.000309916		-1.14308	0.0888449		0.613221	0.362169
2740_t	kinesin family member 4/7/21/27	-1.75628	0.000539503		-1.25867	0.0688127		0.497609	0.498645
1337_t	No_hits_found	-1.75592	0.000158984		-0.575756	0.456664		1.18016	0.0337026
2763_t	hypothetical protein	-1.75518	0.0817066		-0.575861	0.786682		1.17932	0.369115
10863_t	No_hits_found	-1.75495	6.95432e-05		-0.806469	0.219404		0.948479	0.0833845
3437_t	hypothetical protein	-1.75484	9.17338e-05		-0.286905	0.77457		1.46793	0.00349868
4622_t	hypothetical protein	-1.75311	2.76532e-06		-0.897555	0.0800567		0.855553	0.0657896
12492_t	CCR4-NOT transcription complex subunit 1	-1.753	0.0159634		-0.257902	0.875136		1.4951	0.0868385
9699_t	No_hits_found	-1.75032	0.00184827		-0.889506	0.281587		0.860814	0.255331
2500_t	internalin A	-1.74966	0.00212263		-0.731382	0.432641		1.01828	0.161634
12362_t	No_hits_found	-1.74935	0.0684886		-0.567429	0.749601		1.18192	0.357774
8666_t	Leucine Rich Repeat (LRR)-containing protein	-1.74818	7.87027e-05		-0.429777	0.591436		1.3184	0.010037
6460_t	hypothetical protein	-1.74803	0.0127069		-0.979073	0.359097		0.768955	0.439716
10543_t	pathogenesis-related genes transcriptional activator	-1.74689	1.55198e-09		-0.963525	0.00896482		0.783363	0.0252444
4243_t	hypothetical protein	-1.74585	0.000482208		-0.735413	0.36054		1.01043	0.103704
11657_t	No_hits_found	-1.74564	0.00283879		-1.35646	0.0887634		0.389179	0.664845
8105_t	No_hits_found	-1.74425	0.000192939		-1.06773	0.0805393		0.676519	0.304431
2373_t	No_hits_found	-1.74397	0.0192545		0.642976	0.613811		2.38695	0.00271376
2778_t	hypothetical protein	-1.74281	0.000543592		-0.353741	0.725345		1.38907	0.0175831
3477_t	hypothetical protein	-1.74025	3.04238e-05		-1.46427	0.00370331		0.275978	0.678157
6193_t	hypothetical protein	-1.73945	4.67821e-05		-1.2891	0.0160772		0.450347	0.477861
4007_t	hypothetical protein	-1.73726	0.00116622		-1.23866	0.0925079		0.498603	0.520546
3466_t	Rieske (2Fe-2S) domain-containing protein	-1.73627	9.73174e-05		-0.557901	0.456434		1.17837	0.025463
765_t	No_hits_found	-1.73599	1.85626e-05		-0.983996	0.0805111		0.751995	0.151244
12667_t	long-chain-fatty-acid-CoA ligase (EC:6.2.1.26)	-1.73542	0.00894893		-0.313062	0.817653		1.42236	0.0761684
12527_t	ssa17; hypothetical protein	-1.73528	0.000428714		-1.24219	0.0616944		0.493089	0.490055
1005_t	PDR-like ABC transporter	-1.73433	1.17955e-06		-0.37498	0.569275		1.35935	0.000627379
11252_t	No_hits_found	-1.73433	1.36673e-05		-0.806476	0.135806		0.927855	0.0651258
2993_t	hypothetical protein	-1.73322	3.33779e-05		-1.33337	0.0112288		0.399853	0.519475
2220_t	No_hits_found	-1.7293	0.00752358		-1.15302	0.200482		0.576285	0.550882
10616_t	FAP190; flagellar associated protein	-1.72874	0.00012079		-0.286664	0.754977		1.44208	0.00484733
3980_t	hypothetical protein	-1.72866	0.000171624		-0.0361103	0.974086		1.69255	0.000787971
9823_t	yippee-like protein	-1.72841	0.0003651		-0.00845898	0.995386		1.71995	0.00120302
1769_t	No_hits_found	-1.72826	0.00586407		-1.3345	0.126401		0.393756	0.682814
1955_t	DNA polymerase zeta subunit [EC:2.7.7.7]	-1.72796	0.000107498		-0.844941	0.200629		0.883019	0.11695
8107_t	No_hits_found	-1.72795	6.3174e-06		-0.337649	0.647314		1.39031	0.00118018
5589_t	No_hits_found	-1.72784	0.000737261		-1.24132	0.0668848		0.486518	0.525851
3467_t	Rieske (2Fe-2S) domain-containing protein	-1.72772	0.0566892		-0.615713	0.7178		1.11201	0.358891
79_t	uncharacterized LOC100800867	-1.72703	0.0353055		-0.528941	0.738692		1.19809	0.26097
1123_t	nab1; nucleic acid binding protein	-1.72617	0.000962354		0.159888	0.902932		1.88606	0.000857287
9436_t	sacsin-like	-1.72579	2.41763e-06		-0.509142	0.41108		1.21664	0.0034642
12271_t	hypothetical protein	-1.72549	3.77533e-07		-0.287073	0.683506		1.43842	0.000106307
11030_t	hypothetical protein	-1.72509	0.0188851		-0.678251	0.602139		1.04684	0.279675
5347_t	A/G-specific adenine glycosylase [EC:3.2.2.-]	-1.72298	2.52138e-05		-1.22303	0.0161457		0.499949	0.402743
7027_t	No_hits_found	-1.72225	7.70149e-05		-0.351128	0.677867		1.37112	0.00589237
6894_t	putative MFS transporter, AGZA family, xanthine/uracil permease	-1.72179	0.00822863		0.022435	0.989065		1.74423	0.0181953
3827_t	No_hits_found	-1.72126	0.00937847		-1.60322	0.0647618		0.11804	0.927026
6229_t	MLK1; mixed lineage protein kinase	-1.72053	0.00609132		-1.1756	0.168351		0.544922	0.568037
8682_t	timeless	-1.7204	0.000332741		-1.00099	0.147078		0.719409	0.259288
11313_t	phosphoenolpyruvate carboxykinase (ATP) [EC:4.1.1.49]	-1.71837	0.000222674		-0.504157	0.531876		1.21421	0.0277523
8050_t	pathogenesis-related genes transcriptional activator	-1.71794	0.00581212		-0.622759	0.565851		1.09518	0.168586
11998_t	mapkkk3; mitogen-activated protein kinase	-1.71755	0.00158496		-0.73001	0.395207		0.987537	0.157519
7216_t	hypothetical protein	-1.71721	4.60032e-05		0.753544	0.230414		2.47075	1.20062e-08
11856_t	MBO2; coiled-coil flagellar protein, move backward only 2	-1.71593	0.017843		0.0166672	0.992981		1.7326	0.037698
1620_t	hypothetical protein	-1.71566	0.000182717		-0.0194236	0.987879		1.69624	0.00068477
6539_t	No_hits_found	-1.71525	6.16879e-07		-1.06533	0.0117452		0.649916	0.160188
1761_t	No_hits_found	-1.71521	0.00249169		-0.582782	0.556835		1.13243	0.108906
6644_t	No_hits_found	-1.71512	1.99718e-05		-1.64862	0.000384446		0.0665028	0.933186
1088_t	No_hits_found	-1.70972	0.0180496		-1.26942	0.212251		0.440301	0.702072
6882_t	No_hits_found	-1.70948	0.0266589		-1.49918	0.160526		0.210305	0.878018
1208_t	similar to predicted protein	-1.70775	0.000449786		-1.02333	0.139529		0.684418	0.298408
6202_t	beta-glucosidase [EC:3.2.1.21]	-1.70729	0.0849627		-0.437654	0.826491		1.26964	0.322833
5579_t	hypothetical protein	-1.70647	5.58229e-05		-1.27713	0.0183335		0.429341	0.487204
9902_t	No_hits_found	-1.70356	0.00846027		-1.24346	0.181439		0.460102	0.633035
6280_t	No_hits_found	-1.70177	4.83713e-06		-0.256433	0.742772		1.44534	0.000458939
9625_t	hypothetical protein	-1.70129	5.84997e-08		-1.07462	0.00571898		0.62667	0.125079
11758_t	No_hits_found	-1.70112	0.000369124		-1.22159	0.0561227		0.479528	0.491232
9323_t	SORBIDRAFT_06g002160, Sb06g002160; hypothetical protein	-1.69987	0.00016786		-0.830861	0.202581		0.869008	0.135048
9797_t	No_hits_found	-1.69898	0.0218841		-0.205181	0.910799		1.4938	0.0908208
956_t	No_hits_found	-1.69864	2.11834e-06		-0.220126	0.785155		1.47851	0.000155491
4071_t	No_hits_found	-1.69797	0.00025006		-0.833931	0.215633		0.864039	0.150187
8072_t	No_hits_found	-1.69631	0.000818712		0.477676	0.591087		2.17399	4.36512e-05
986_t	hypothetical protein	-1.696	2.39149e-05		-1.26516	0.012753		0.430842	0.459482
2384_t	uncharacterized LOC100265382	-1.69591	2.08669e-05		-1.23861	0.0143092		0.4573	0.424455
11591_t	hypothetical protein	-1.69562	0.0932636		-0.387571	0.853197		1.30805	0.313097
3662_t	hypothetical protein	-1.69531	4.90858e-08		-1.09506	0.00395664		0.600246	0.142795
3581_t	hypothetical protein	-1.69527	0.00087974		-1.00642	0.175011		0.688851	0.316302
10373_t	hypothetical protein	-1.69479	2.49492e-05		-1.0668	0.0430338		0.627984	0.253606
4347_t	hypothetical protein	-1.69355	3.12478e-06		-1.2513	0.00484557		0.442247	0.395298
7323_t	cAMP response element-binding protein 3	-1.69264	2.41763e-06		-0.722164	0.169492		0.970473	0.0233535
1437_t	hypothetical protein	-1.69244	0.00191799		-1.16705	0.128203		0.525394	0.503189
8684_t	No_hits_found	-1.69218	2.39599e-05		-1.13628	0.0303014		0.555897	0.313832
1773_t	hypothetical protein	-1.69142	8.66139e-08		-0.475331	0.367395		1.21608	0.000554317
5257_t	E3 ubiquitin-protein ligase RNF8 [EC:6.3.2.19]	-1.68973	0.00220344		-0.970688	0.200689		0.719043	0.358647
12263_t	hypothetical protein	-1.68923	0.000252923		0.78445	0.200426		2.47368	1.59929e-07
7809_t	GTP cyclohydrolase I	-1.68817	2.28931e-05		-0.909736	0.104094		0.778436	0.126544
2330_t	No_hits_found	-1.6873	0.00321429		0.166905	0.896693		1.85421	0.00321301
7424_t	bile acid:Na+ symporter, BASS family	-1.68616	6.83319e-05		-0.181075	0.852139		1.50509	0.00132777
3697_t	hypothetical protein	-1.68536	9.72864e-10		-0.293351	0.585079		1.39201	2.84873e-06
1145_t	hypothetical protein	-1.68347	0.000787505		-0.878636	0.245712		0.804837	0.220534
5439_t	stil, MGC110502, chunp6907, sill, zgc:110502; TAL1 (SCL) interrupting locus	-1.67974	0.0177737		-0.546873	0.679852		1.13287	0.215056
7967_t	SORBIDRAFT_01g011930, Sb01g011930; hypothetical protein	-1.67928	7.61404e-05		0.282486	0.757793		1.96177	1.20183e-05
3202_t	hypothetical protein, unknown function	-1.67788	0.000487401		-1.06731	0.112903		0.610572	0.356043
10840_t	No_hits_found	-1.67726	0.000346551		-1.44354	0.0143007		0.233717	0.757075
4771_t	hypothetical protein	-1.67687	3.33779e-05		-0.722127	0.243248		0.954748	0.0518599
12557_t	zinc finger family protein	-1.67687	0.0947355		-0.507451	0.797388		1.16942	0.379879
11282_t	SmABCG28; ATP-binding cassette transporter	-1.6765	1.06058e-05		-0.777815	0.160526		0.898681	0.0540877
6483_t	No_hits_found	-1.6759	0.000194911		-1.12954	0.0624381		0.546356	0.389693
12247_t	hypothetical protein	-1.67392	0.00425987		-0.940251	0.263711		0.733667	0.37441
12479_t	serine/threonine-protein kinase SRK2 [EC:2.7.11.1]	-1.67146	1.25585e-07		-1.37837	0.000157294		0.29309	0.541856
10314_t	No_hits_found	-1.6713	0.000179251		-0.96511	0.123527		0.706188	0.23449
4839_t	probable LRR receptor-like serine/threonine-protein kinase At4g08850-like	-1.67027	0.000109564		-0.529745	0.48487		1.14052	0.0242852
3144_t	No_hits_found	-1.67021	0.00211132		-1.3693	0.0571819		0.300911	0.730128
5588_t	No_hits_found	-1.66762	0.000509093		-1.3331	0.0329352		0.334519	0.649173
9377_t	uncharacterized LOC100839040	-1.66682	3.4073e-05		-1.44347	0.00280717		0.223354	0.732091
10862_t	hypothetical protein	-1.66649	0.000512733		-0.616436	0.418214		1.05006	0.0778035
743_t	condensin complex subunit 3	-1.66555	2.95634e-05		-1.229	0.0157428		0.436553	0.448994
11672_t	malate dehydrogenase (oxaloacetate-decarboxylating)(NADP+) [EC:1.1.1.40]	-1.66519	2.5006e-05		-0.281979	0.729718		1.38321	0.00182193
3958_t	No_hits_found	-1.6644	0.000888387		0.134864	0.918454		1.79926	0.000909132
1610_t	No_hits_found	-1.66401	0.00594863		-0.298115	0.814821		1.36589	0.0588062
7145_t	No_hits_found	-1.66367	7.9997e-05		-1.1101	0.0467116		0.553565	0.349473
516_t	No_hits_found	-1.6587	0.000316767		0.135989	0.910742		1.79469	0.000298954
5265_t	No_hits_found	-1.6546	0.00544836		-0.124601	0.929963		1.53	0.0264627
5600_t	No_hits_found	-1.65264	0.0664224		-0.245135	0.903022		1.4075	0.212936
12396_t	No_hits_found	-1.65062	6.15887e-05		-0.389597	0.62826		1.26102	0.00722522
12025_t	ATP-dependent RNA helicase DBP3 [EC:3.6.4.13]	-1.65044	5.56209e-10		-1.09927	0.000496746		0.551178	0.109141
9552_t	hypothetical protein	-1.65041	1.13358e-06		-0.471974	0.411414		1.17843	0.00207645
6645_t	No_hits_found	-1.64761	0.00015161		-0.314366	0.722121		1.33324	0.00734817
7800_t	No_hits_found	-1.64557	0.00582795		-1.52145	0.0524115		0.124124	0.909624
9911_t	No_hits_found	-1.64472	0.000847919		-0.669056	0.382986		0.975665	0.119424
605_t	F-box protein 21	-1.64455	8.61949e-07		-0.61965	0.212251		1.0249	0.00858359
1528_t	No_hits_found	-1.64444	0.00106606		-0.849401	0.243555		0.795041	0.237382
11605_t	condensin-2 complex subunit D3	-1.64438	0.00051147		-1.22158	0.0540689		0.422801	0.543115
1707_t	SET4; histone methyltransferase	-1.64296	1.42446e-06		-0.686365	0.171308		0.956596	0.0174001
3447_t	No_hits_found	-1.64234	2.07348e-07		-0.100298	0.900799		1.54204	5.90394e-06
2872_t	No_hits_found	-1.64182	0.00679482		-1.76131	0.0209332		-0.119488	0.912587
6287_t	GT4A4; glycosyltransferase, CAZy family GT4	-1.64131	0.098568		-0.616156	0.739695		1.02515	0.451052
5349_t	hypothetical protein	-1.6413	1.81449e-05		-0.155275	0.861854		1.48603	0.000417014
10921_t	No_hits_found	-1.64072	1.79093e-06		-0.659666	0.189971		0.981058	0.0155742
6433_t	DNA (cytosine-5-)-methyltransferase [EC:2.1.1.37]	-1.64058	0.000332741		-0.904925	0.17371		0.735656	0.222019
2048_t	No_hits_found	-1.64049	3.75056e-05		-0.745179	0.205441		0.895312	0.067841
7400_t	No_hits_found	-1.6402	0.0926671		-1.30023	0.379672		0.339979	0.835
1293_t	chromatin assembly factor 1, subunit A, putative	-1.63881	0.000173529		-1.04366	0.0829793		0.595151	0.315783
3315_t	No_hits_found	-1.63836	0.000709999		-1.1552	0.0800567		0.483162	0.489404
2804_t	denticleless	-1.63809	0.000251748		-1.15691	0.0538622		0.481188	0.454211
7254_t	No_hits_found	-1.63785	0.000610053		-0.340657	0.735491		1.29719	0.018491
9860_t	fanconi anemia group M protein	-1.63754	0.000353815		-0.951585	0.149886		0.685958	0.260532
8720_t	SORBIDRAFT_04g034200, Sb04g034200; hypothetical protein	-1.63701	0.019186		0.452655	0.721871		2.08966	0.00578717
3420_t	hypothetical protein	-1.63558	0.000626906		0.770303	0.305558		2.40588	1.21504e-06
871_t	hypothetical protein	-1.6347	0.000484506		-1.06254	0.100874		0.572161	0.380943
12845_t	hypothetical protein	-1.63387	0.000232222		-0.442364	0.59338		1.1915	0.0214856
13000_t	hypothetical protein	-1.63226	0.043148		-0.0625586	0.972964		1.5697	0.10218
10528_t	No_hits_found	-1.63204	1.22252e-05		-0.401351	0.567896		1.23068	0.00354548
10210_t	No_hits_found	-1.63128	0.000186659		-1.03963	0.0774125		0.59165	0.32941
2311_t	hypothetical protein	-1.63005	3.8323e-05		-0.078032	0.944249		1.55202	0.000323645
2594_t	hypothetical protein	-1.62975	0.00577064		-1.20729	0.142053		0.422458	0.638097
10178_t	formin-like protein (ISS)	-1.62726	0.000584387		-1.25062	0.0472592		0.376635	0.593692
5959_t	umc2794; LOC100194097	-1.6264	0.0037205		-0.687252	0.439873		0.939144	0.201026
11858_t	No_hits_found	-1.62462	0.0146527		-1.19103	0.200689		0.433588	0.67871
4983_t	uncharacterized LOC100785730	-1.6232	0.000347029		-0.0541181	0.963134		1.56908	0.00178494
5295_t	E3 ubiquitin-protein ligase RNF13 [EC:6.3.2.19]	-1.623	3.34875e-06		-0.316493	0.649269		1.30651	0.000743024
9844_t	B-box zinc finger protein	-1.62288	2.85331e-07		-0.447953	0.39464		1.17492	0.000909904
2754_t	Apg1/Unc-51-like serine-threonine kinase (EC:2.7.1.-)	-1.62153	7.65908e-07		-0.574759	0.264433		1.04677	0.00545059
1527_t	No_hits_found	-1.62133	0.0314116		-0.92938	0.449144		0.691953	0.518129
9369_t	No_hits_found	-1.61869	0.0497084		-0.960211	0.475754		0.658482	0.578405
10937_t	hypothetical protein	-1.61799	0.000704053		-0.218903	0.838382		1.39909	0.00993926
3578_t	BRWD3501; hypothetical protein	-1.61723	2.52568e-05		-0.40007	0.571643		1.21716	0.00559939
2476_t	hypothetical protein	-1.61634	0.0382124		-0.810895	0.516962		0.805441	0.468259
5564_t	short-chain dehydrogenase/reductase SDR	-1.6157	0.00471065		-0.304382	0.802413		1.31132	0.0537305
4576_t	No_hits_found	-1.61353	8.70883e-05		0.133792	0.901622		1.74732	6.92088e-05
2534_t	NADH dehydrogenase [EC:1.6.99.3]	-1.61347	0.075069		-0.522211	0.762515		1.09126	0.367441
3964_t	No_hits_found	-1.61161	0.00214516		-0.18818	0.885058		1.42343	0.0176248
10345_t	SEP1; septin-like protein	-1.61148	2.45565e-07		-0.15739	0.83067		1.45409	1.50999e-05
5291_t	No_hits_found	-1.61125	0.00708111		-0.410181	0.743689		1.20107	0.0976142
8519_t	hypothetical protein	-1.61122	0.00077389		-1.25498	0.0491682		0.356241	0.623443
11626_t	centromeric protein E	-1.61048	0.00150865		-1.3313	0.0477857		0.279181	0.728195
9222_t	No_hits_found	-1.60774	0.0197129		-1.07085	0.295271		0.536888	0.600093
3882_t	hypothetical protein	-1.60741	5.47737e-07		-0.923998	0.029325		0.683415	0.0908038
6643_t	hypothetical protein	-1.60688	0.00187244		-1.94031	0.00133762		-0.333435	0.690407
3931_t	protein-L-isoaspartate O-methyltransferase, putative (EC:2.1.1.77)	-1.60657	0.0132436		0.407514	0.733172		2.01408	0.00416285
10141_t	No_hits_found	-1.60583	0.0785295		0.126642	0.951724		1.73247	0.106118
4442_t	No_hits_found	-1.60527	5.17898e-05		-1.41929	0.00265757		0.185982	0.780189
1661_t	similar to predicted protein	-1.60516	1.54548e-05		-0.949812	0.0573537		0.655345	0.182318
12295_t	No_hits_found	-1.6044	0.000674831		-0.842643	0.222309		0.761759	0.223612
7861_t	hypothetical protein	-1.60208	0.00332488		-1.29562	0.0794058		0.306451	0.720161
4688_t	ssa6; hypothetical protein	-1.59749	0.00310053		-2.15293	0.00044233		-0.555441	0.4667
8285_t	cathepsin X [EC:3.4.18.1]	-1.59713	4.33205e-07		-0.484155	0.354909		1.11298	0.00174775
4038_t	xanthine dehydrogenase/oxidase [EC:1.17.1.4 1.17.3.2]	-1.5959	0.00200117		-0.407086	0.699435		1.18881	0.0531144
9286_t	kinesin	-1.59573	0.000180224		-0.94403	0.11434		0.651699	0.251043
5388_t	No_hits_found	-1.59481	1.70474e-06		-1.01189	0.0174262		0.582923	0.188752
2011_t	No_hits_found	-1.59474	0.000135909		-1.18667	0.0284349		0.408073	0.507033
12987_t	No_hits_found	-1.59417	0.0140309		-0.883209	0.379087		0.710964	0.43788
1590_t	hypothetical protein	-1.59394	0.00211876		-0.905154	0.237516		0.688789	0.330935
9271_t	No_hits_found	-1.59362	9.61687e-05		-0.890095	0.11305		0.703527	0.19548
4072_t	hypothetical protein	-1.59356	8.84321e-05		-1.04995	0.0562762		0.543609	0.33196
6347_t	No_hits_found	-1.59333	0.0129154		0.140884	0.92466		1.73421	0.0158998
2854_t	hypothetical protein	-1.59227	4.5642e-06		-0.640516	0.221755		0.951752	0.0204996
1746_t	hypothetical protein	-1.59225	0.00405831		-0.298261	0.792083		1.29399	0.0507172
11494_t	peptide transporter PTR1-like	-1.5921	0.000129996		-0.571229	0.391153		1.02087	0.0425951
8379_t	solute carrier family 25 (mitochondrial uncoupling protein), member 8/9	-1.59079	0.0969875		-0.95719	0.545162		0.633601	0.65726
9188_t	MUT9-related serine/threonine protein kinase	-1.58975	1.33125e-07		-0.290262	0.60909		1.29949	9.18675e-05
4799_t	No_hits_found	-1.5888	0.000218873		-0.302032	0.734263		1.28677	0.00879843
4558_t	No_hits_found	-1.58859	0.0139851		-0.431581	0.737801		1.15701	0.153734
2341_t	No_hits_found	-1.58858	0.0181789		0.199685	0.902731		1.78827	0.0171462
11572_t	No_hits_found	-1.58737	0.0435428		0.616972	0.644604		2.20435	0.00922167
6463_t	CHR1519; SNF2 family chromodomain-helicase	-1.58556	0.000350782		-0.826893	0.20962		0.75867	0.1859
1466_t	No_hits_found	-1.58553	0.00681962		-0.707465	0.481259		0.878063	0.247792
9698_t	No_hits_found	-1.58273	0.0246708		-0.938009	0.382148		0.644724	0.530003
6541_t	No_hits_found	-1.58231	0.000205359		-0.819325	0.181439		0.762989	0.169245
12298_t	No_hits_found	-1.58119	0.00120007		-1.07068	0.114849		0.510506	0.463263
9700_t	No_hits_found	-1.57997	0.0099016		-0.885347	0.348821		0.694624	0.416062
12962_t	No_hits_found	-1.57949	2.59342e-05		-0.418877	0.531876		1.16062	0.00716375
7799_t	No_hits_found	-1.57806	0.0367626		-1.2531	0.260367		0.324968	0.786122
6106_t	hypothetical protein	-1.57618	0.00371858		-1.6599	0.0137171		-0.0837172	0.93425
7818_t	hypothetical protein	-1.57507	0.000576136		-1.2189	0.0452013		0.356173	0.603377
12965_t	bromodomain and WD repeat domain containing protein 1/3	-1.57485	0.033579		-0.534582	0.703435		1.04027	0.285075
8376_t	RNA-directed DNA polymerase from mobile element jockey-like	-1.5744	0.0115233		-0.524276	0.667579		1.05012	0.181896
12264_t	hypothetical protein	-1.57423	0.000229028		0.846264	0.149886		2.42049	3.07372e-08
2899_t	alkylglycerol monooxygenase [EC:1.14.16.5]	-1.57417	0.00792632		-0.442966	0.706655		1.1312	0.124101
5852_t	cysteine dioxygenase [EC:1.13.11.20]	-1.57404	0.00204813		-1.369	0.0400208		0.205035	0.810579
10142_t	No_hits_found	-1.57228	0.000251637		0.0238517	0.983048		1.59614	0.000627379
6728_t	hypothetical protein	-1.57124	1.72561e-07		-0.580057	0.200018		0.991181	0.00414674
4719_t	glutamate synthase (NADPH/NADH) [EC:1.4.1.13 1.4.1.14]	-1.57056	0.00880756		-1.27132	0.116686		0.299243	0.759097
12838_t	No_hits_found	-1.56884	0.0205805		-0.108534	0.949108		1.4603	0.0676486
7923_t	hypothetical protein	-1.56863	0.0015061		-0.420945	0.671255		1.14768	0.0507097
6464_t	CHR3507; hypothetical protein	-1.56805	0.00547879		-1.01618	0.219097		0.551879	0.49377
11625_t	hypothetical protein	-1.56567	0.000388387		-1.16598	0.0477857		0.399687	0.536206
1560_t	hypothetical protein	-1.56565	0.0140305		-1.13375	0.20962		0.4319	0.662073
1012_t	hypothetical protein	-1.56561	3.74452e-06		-0.631467	0.207827		0.93414	0.0199811
3701_t	hypothetical protein	-1.56481	0.00781272		-0.389094	0.748406		1.17572	0.101716
4181_t	No_hits_found	-1.56467	5.77961e-07		-1.21426	0.00106385		0.350409	0.446087
12121_t	No_hits_found	-1.5643	0.00408722		-0.700651	0.41373		0.863652	0.231528
2992_t	uncharacterized LOC100843021	-1.56357	0.0344858		-1.40795	0.174647		0.15562	0.906926
8312_t	No_hits_found	-1.56309	2.89161e-05		-0.58163	0.310824		0.981457	0.0289013
3157_t	No_hits_found	-1.56305	0.00116749		-0.217673	0.844762		1.34538	0.0140794
10653_t	No_hits_found	-1.5628	0.000629126		-1.06791	0.0887634		0.494892	0.447432
2937_t	No_hits_found	-1.56167	7.93098e-05		-0.185627	0.83835		1.37604	0.00175603
9089_t	TAG lipase / steryl ester hydrolase / phospholipase A2 / LPA acyltransferase [EC:3.1.1.3 3.1.1.13 3.1.1.4 2.3.1.51]	-1.56145	3.70314e-09		-0.118928	0.849301		1.44252	3.77545e-07
12001_t	guaD; guanine deaminase	-1.56072	0.000333859		-0.937671	0.128277		0.623047	0.286895
6434_t	DNA (cytosine-5-)-methyltransferase [EC:2.1.1.37]	-1.5605	0.00154129		-0.868507	0.241115		0.691997	0.294042
4355_t	hypothetical protein	-1.56033	5.75414e-07		-0.756702	0.0813491		0.803633	0.0332514
6484_t	No_hits_found	-1.56011	0.013914		-0.515621	0.655722		1.04449	0.202223
8256_t	prenyl-dependent CAAX protease, putative	-1.55965	1.63151e-07		-0.535953	0.244823		1.0237	0.00256748
3853_t	No_hits_found	-1.55943	0.000739885		-0.816978	0.227494		0.742455	0.227276
8497_t	WD repeat-containing protein 40A	-1.55715	0.000733892		-1.03254	0.103056		0.524605	0.422943
11239_t	DNA polymerase mu subunit [EC:2.7.7.7]	-1.55526	8.97322e-05		0.0725571	0.945318		1.62782	0.000144355
2971_t	methyltransferase type 11	-1.55525	0.00656181		-1.29605	0.0890266		0.259201	0.785194
10438_t	RAT1; chloroplast tscA maturation factor	-1.55482	6.14244e-09		-0.91634	0.00618219		0.638477	0.0558644
347_t	BRCA1-like protein	-1.5547	0.0047489		-0.701896	0.444301		0.852806	0.23338
491_t	CDC-like kinase [EC:2.7.12.1]	-1.5546	1.77814e-05		-1.35784	0.00158197		0.196754	0.739198
8156_t	No_hits_found	-1.5534	0.00232017		-1.04417	0.132121		0.509234	0.50223
6498_t	No_hits_found	-1.55209	5.43208e-05		-0.517619	0.423884		1.03447	0.0221644
7804_t	similar to proprotein convertase subtilisin/kexin type 9 preproprotein	-1.5516	0.00464293		-1.03993	0.178098		0.511665	0.524602
5443_t	No_hits_found	-1.5512	0.000113375		-0.969513	0.0756989		0.581685	0.289783
4176_t	hypothetical protein	-1.54833	8.31235e-08		-0.793798	0.0417674		0.754535	0.0310202
8190_t	uncharacterized LOC100191227	-1.54756	3.71826e-05		-0.818424	0.11305		0.729139	0.135459
6239_t	hypothetical protein	-1.54607	0.00111326		-0.886202	0.204967		0.659867	0.298416
5346_t	No_hits_found	-1.54578	9.53362e-05		-0.855453	0.118423		0.690324	0.187552
5215_t	serine/threonine-protein kinase ATR [EC:2.7.11.1]	-1.54501	8.31013e-05		-0.666151	0.275938		0.878858	0.0666247
9602_t	hypothetical protein	-1.5446	0.000687446		-1.05183	0.0948723		0.492767	0.445721
5598_t	hypothetical protein	-1.54404	0.000845342		-0.72826	0.316804		0.815778	0.16648
4775_t	hypothetical protein	-1.5423	0.000562731		-0.277204	0.766545		1.2651	0.0140839
8652_t	2-oxoisovalerate dehydrogenase E2 component (dihydrolipoyl transacylase) [EC:2.3.1.168]	-1.54179	0.0130997		-0.118949	0.937582		1.42284	0.0523056
6727_t	hypothetical protein	-1.54137	8.37159e-08		-1.2377	0.000201044		0.303673	0.480266
5090_t	hypothetical protein	-1.54112	0.00419576		-0.128244	0.92702		1.41288	0.0217151
9218_t	hypothetical protein	-1.54091	1.68188e-05		-0.6835	0.200629		0.857408	0.0488012
688_t	ammonium transporter, Amt family	-1.53954	3.71359e-06		-0.193352	0.796732		1.34619	0.000225396
4905_t	HYD2; iron hydrogenase	-1.53949	0.010898		0.121437	0.933052		1.66092	0.0143551
6540_t	No_hits_found	-1.53848	9.24494e-07		-0.804136	0.0609067		0.734344	0.0584244
6602_t	hypothetical protein	-1.53834	1.451e-06		-1.0057	0.0134963		0.532644	0.213017
11846_t	NADH-quinone oxidoreductase subunit G [EC:1.6.5.3]	-1.53794	0.0505753		1.40163	0.123825		2.93957	0.000188993
7733_t	DNA polymerase epsilon subunit 1 [EC:2.7.7.7]	-1.53725	0.00177146		-1.0591	0.125645		0.478153	0.498485
1146_t	bromodomain-containing factor 1	-1.53592	0.000218873		-0.62332	0.343269		0.912601	0.0739302
3070_t	No_hits_found	-1.53553	4.8969e-07		-0.788797	0.0561227		0.746728	0.0476387
4376_t	No_hits_found	-1.53416	0.00053037		-0.619361	0.391395		0.914804	0.0936538
4866_t	lea-1; plant Late Embryo Abundant (LEA) related family member (lea-1)	-1.53373	0.001917		0.651263	0.429084		2.185	2.14965e-05
7775_t	hypothetical protein	-1.53304	0.00838934		-0.52143	0.606583		1.01161	0.177584
12660_t	zeaxanthin epoxidase [EC:1.14.13.90]	-1.53256	0.000137378		-0.565331	0.37995		0.967229	0.0473654
11875_t	No_hits_found	-1.53228	0.00041327		-0.522826	0.487687		1.00946	0.0531984
10083_t	No_hits_found	-1.53165	0.0238279		-0.899569	0.393792		0.632086	0.517701
1175_t	hypothetical protein	-1.53062	0.00113366		-1.06489	0.102519		0.465726	0.489219
307_t	No_hits_found	-1.52956	0.000682783		-0.608389	0.408401		0.921168	0.0996574
2868_t	cell division cycle 14 [EC:3.1.3.48]	-1.52936	0.0024367		-1.67578	0.00604415		-0.146428	0.867981
7355_t	DNA damage response protein WSS1-like	-1.52908	1.50782e-05		-1.0012	0.0312672		0.527885	0.270479
5752_t	hypothetical protein	-1.52851	0.00427934		-1.06993	0.163331		0.458589	0.552851
1548_t	hypothetical protein	-1.52792	0.0012664		-0.684498	0.365607		0.843425	0.163831
5244_t	hypothetical protein	-1.52753	4.50665e-05		-1.52788	0.000428384		-0.000347886	1
4753_t	pyruvate-ferredoxin oxidoreductase	-1.52636	0.000405798		-0.103355	0.928879		1.42301	0.00296667
4130_t	hypothetical protein	-1.52532	4.31824e-06		-0.206976	0.780036		1.31835	0.000299335
7324_t	No_hits_found	-1.52491	0.000332508		-0.541075	0.428463		0.983835	0.0588706
7016_t	No_hits_found	-1.52356	0.00212534		-0.961173	0.175088		0.562388	0.421767
12815_t	hypothetical protein	-1.52122	0.0544267		-0.125469	0.949668		1.39575	0.146062
9272_t	glyoxylase I family protein	-1.52069	6.39191e-06		0.173998	0.824173		1.69469	2.0513e-06
12862_t	No_hits_found	-1.5191	0.000515439		-0.473308	0.514921		1.04579	0.0497607
6387_t	hypothetical protein	-1.51895	6.00929e-06		-0.510478	0.356027		1.00847	0.0090294
5394_t	hypothetical protein	-1.51829	0.000186086		-0.742091	0.223379		0.776204	0.132968
8586_t	C2CD3; C2 calcium-dependent domain containing 3	-1.51682	0.000699954		-0.553988	0.474086		0.962833	0.0769762
11405_t	No_hits_found	-1.5162	0.000997112		-0.916061	0.149286		0.600136	0.355398
4733_t	hypothetical protein	-1.5161	0.0047489		-0.82061	0.324266		0.695488	0.33561
12970_t	No_hits_found	-1.51547	0.00301703		0.18124	0.871938		1.69671	0.00236353
4036_t	xanthine dehydrogenase/oxidase [EC:1.17.1.4 1.17.3.2]	-1.51336	0.00313733		-0.282938	0.803053		1.23042	0.0401447
8931_t	fap47; hypothetical protein	-1.51151	1.45733e-07		-0.39467	0.415632		1.11684	0.000514874
1387_t	hypothetical protein	-1.51118	3.04455e-12		-0.935256	0.000270487		0.575922	0.0302073
12666_t	fatty-acyl-CoA synthase [EC:6.2.1.-]	-1.5108	4.97911e-05		-0.560626	0.321112		0.950175	0.0358109
3307_t	No_hits_found	-1.50958	0.00215796		-1.23186	0.0626976		0.277729	0.720038
8416_t	separase [EC:3.4.22.49]	-1.50918	0.00102739		-1.10343	0.0776892		0.40575	0.546115
6715_t	hypothetical protein	-1.50697	3.58053e-05		-0.824606	0.105891		0.682366	0.147971
12624_t	lysine-specific histone demethylase 1 [EC:1.-.-.-]	-1.5066	0.00544169		-0.577187	0.543559		0.929413	0.179006
7316_t	hypothetical protein	-1.50657	0.0443015		-0.429615	0.783066		1.07696	0.261414
2707_t	hypothetical protein	-1.50558	0.0374644		-2.02614	0.0242909		-0.520564	0.624163
4588_t	Os01g0585100; Similar to Integral membrane protein.	-1.50527	8.19537e-07		-0.949266	0.0131314		0.556008	0.173074
1446_t	No_hits_found	-1.50403	0.00094655		-1.09856	0.0726092		0.405465	0.548278
1006_t	pleiotropic drug resistance protein 4-like	-1.50315	8.67965e-06		-0.313646	0.638114		1.1895	0.00167936
4152_t	dolichyldiphosphatase [EC:3.6.1.43]	-1.50314	0.0531815		-0.511323	0.742768		0.991812	0.330194
6264_t	hypothetical protein	-1.50197	0.000484265		-0.935416	0.11434		0.566553	0.342521
3972_t	acetolactate synthase I/II/III large subunit [EC:2.2.1.6]	-1.50189	0.0147545		-0.667409	0.510171		0.834482	0.31555
717_t	lipoxygenase	-1.50163	0.000989011		-0.243852	0.809985		1.25777	0.0160359
8191_t	RNA-binding protein Nova	-1.50078	1.76305e-05		-1.52997	0.000127853		-0.0291858	0.970024
12252_t	No_hits_found	-1.49896	0.000799592		-1.01701	0.0968541		0.481943	0.452255
9442_t	serine/threonine protein kinase, bacterial [EC:2.7.11.1]	-1.49889	3.18011e-05		-0.571072	0.315934		0.927818	0.0307802
10102_t	protein arginine N-methyltransferase 7 [EC:2.1.1.-]	-1.49721	0.00926708		0.383439	0.725453		1.88065	0.00245468
10440_t	hypothetical protein	-1.49652	0.000682002		-0.680347	0.31209		0.816172	0.15024
4139_t	ATP-binding Cassette (ABC) Superfamily	-1.49511	1.21265e-05		-0.480727	0.390202		1.01438	0.0105805
5930_t	No_hits_found	-1.49452	0.00045162		-1.28937	0.016071		0.205155	0.768129
9455_t	paladin-like	-1.49428	0.0134353		-0.391361	0.752194		1.10292	0.143335
5319_t	No_hits_found	-1.49393	6.08057e-06		-0.667142	0.162685		0.826792	0.0397883
10575_t	dyhA; flagellar alpha dynein	-1.49328	4.75478e-06		-0.354641	0.556745		1.13864	0.00192052
10009_t	No_hits_found	-1.4932	0.00105306		0.290529	0.752194		1.78373	0.000246164
4452_t	No_hits_found	-1.49261	0.00714873		-0.760003	0.372468		0.732607	0.33561
4546_t	hypothetical protein	-1.49202	1.3585e-08		-0.427472	0.302437		1.06454	0.000292547
8783_t	No_hits_found	-1.49182	0.0513844		-0.204119	0.909822		1.2877	0.17337
7634_t	No_hits_found	-1.49103	0.000217676		-0.550288	0.42084		0.940742	0.0521882
12100_t	tousled-like kinase [EC:2.7.11.1]	-1.49074	0.00199746		-1.0007	0.143103		0.490044	0.477609
4208_t	solute carrier family 35 (adenosine 3'-phospho 5'-phosphosulfate transporter), member B2	-1.48946	0.00735436		-0.713491	0.436619		0.775969	0.292707
9233_t	No_hits_found	-1.48779	0.000255054		-0.674485	0.286033		0.813305	0.109966
11216_t	origin recognition complex subunit 1	-1.48661	0.000246684		-1.02853	0.0606018		0.458082	0.426062
8062_t	arabinose-5-phosphate isomerase [EC:5.3.1.13]	-1.48643	0.00533557		-1.04758	0.164675		0.438846	0.578405
4161_t	No_hits_found	-1.4857	0.00228661		0.631565	0.368333		2.11727	2.5822e-05
1052_t	hypothetical protein	-1.48513	1.08836e-05		0.242603	0.735604		1.72774	1.23506e-06
1613_t	No_hits_found	-1.48505	0.0254361		-1.04382	0.282269		0.441235	0.668474
10372_t	cpne9; copine family member IX	-1.48489	0.00269217		-0.995662	0.145602		0.489228	0.503266
7523_t	solute carrier family 25 (mitochondrial uncoupling protein), member 8/9	-1.48403	0.000538865		-0.528464	0.474111		0.955564	0.0655622
8450_t	No_hits_found	-1.48384	0.000145282		-0.822417	0.145602		0.661421	0.192862
8096_t	No_hits_found	-1.48341	0.0114467		-1.06183	0.189971		0.421584	0.64621
8591_t	espin	-1.48339	0.00109549		-0.114129	0.922271		1.36926	0.00755701
5306_t	hypothetical protein	-1.48208	0.000745495		-0.953871	0.122479		0.528211	0.388499
7133_t	glycosyltransferase	-1.4814	0.00242603		-0.994226	0.154531		0.487179	0.485773
10484_t	mcu, ccdc109a; mitochondrial calcium uniporter	-1.48075	0.000918731		-0.942849	0.126992		0.537896	0.39387
10828_t	No_hits_found	-1.48043	0.000606262		-0.828843	0.180681		0.651586	0.261587
3295_t	Ca2+-transporting ATPase [EC:3.6.3.8]	-1.47939	0.00309733		-0.779212	0.318247		0.700173	0.291391
9765_t	No_hits_found	-1.47819	0.000906485		-0.607086	0.410158		0.871104	0.117549
10595_t	hypothetical protein	-1.47712	0.00162796		-0.9784	0.137514		0.49872	0.455689
9208_t	No_hits_found	-1.47694	0.00686881		-0.764335	0.376053		0.712608	0.334402
12611_t	No_hits_found	-1.47678	3.38392e-05		-0.0794528	0.931442		1.39733	0.000348144
10261_t	DNA polymerase alpha subunit B	-1.47568	0.00661591		-2.80025	6.57373e-06		-1.32457	0.061663
4086_t	No_hits_found	-1.47489	0.041042		-0.487114	0.72217		0.987775	0.300294
12466_t	hypothetical protein	-1.47428	0.000768683		-0.633382	0.375376		0.840897	0.125864
12702_t	ATP-dependent DNA helicase RecQ [EC:3.6.4.12]	-1.47344	0.00364403		-0.707016	0.381149		0.766426	0.250126
503_t	No_hits_found	-1.47261	0.000651087		-0.89025	0.148272		0.582361	0.322165
3841_t	similar to endonuclease-reverse transcriptase	-1.47136	0.0188736		-0.168924	0.916493		1.30243	0.079316
4720_t	glutamate synthase (NADPH/NADH) [EC:1.4.1.13 1.4.1.14]	-1.4713	0.000404273		-1.21363	0.0229669		0.25767	0.694243
12473_t	hypothetical protein	-1.46808	3.53819e-05		-0.444853	0.451331		1.02322	0.0139564
6107_t	SORBIDRAFT_10g029260, Sb10g029260; hypothetical protein	-1.4676	0.010519		-1.97967	0.00345531		-0.512075	0.538628
8522_t	Os11g0672400; Calponin homology domain domain containing protein.	-1.46656	0.00776736		-1.33373	0.070122		0.13283	0.893556
10634_t	FAP127; flagellar associated protein	-1.46629	0.0412828		0.648425	0.569658		2.11472	0.00577972
10285_t	No_hits_found	-1.46586	0.04908		-1.41862	0.173634		0.047245	0.974732
8521_t	hypothetical protein	-1.46486	0.000886649		-1.30487	0.0197127		0.159998	0.83273
6396_t	heme peroxidase-related protein	-1.46365	0.0277959		0.611434	0.608714		2.07508	0.00357707
5810_t	2-oxoisovalerate dehydrogenase E1 component, beta subunit [EC:1.2.4.4]	-1.46314	1.21675e-05		-0.336422	0.593608		1.12672	0.00292655
10568_t	No_hits_found	-1.46312	0.00397356		-0.682696	0.410474		0.780422	0.238923
5304_t	regulator of telomere elongation helicase 1 [EC:3.6.4.12]	-1.46286	0.0191291		-0.624529	0.570112		0.838331	0.312917
4841_t	LIM domain kinase 1 [EC:2.7.11.1]	-1.46247	0.00132398		-0.31018	0.752194		1.15229	0.0297652
3734_t	hypothetical protein	-1.4616	0.00284667		-0.0467826	0.971504		1.41482	0.00993926
5375_t	histone-lysine N-methyltransferase SETD1 [EC:2.1.1.43]	-1.4606	0.000815643		-0.780461	0.236632		0.680136	0.234531
10958_t	hypothetical protein	-1.45954	0.0151944		-0.655586	0.500417		0.803958	0.325862
8143_t	No_hits_found	-1.45937	0.000688875		-1.0568	0.0683469		0.402572	0.524792
927_t	cyclin A	-1.45822	9.2118e-05		-0.79713	0.137378		0.661093	0.169906
1635_t	hypothetical protein	-1.45818	1.05802e-05		-1.12582	0.00583273		0.33236	0.496532
8189_t	hypothetical protein	-1.4569	9.07929e-05		-0.708652	0.194631		0.748252	0.111914
1438_t	No_hits_found	-1.4564	0.00621831		-0.965989	0.216545		0.490414	0.520185
10933_t	hypothetical protein	-1.4564	0.00127616		-1.20449	0.0430513		0.251903	0.725441
1447_t	hypothetical protein	-1.45596	0.00311547		-0.598366	0.473159		0.857591	0.171278
7425_t	hypothetical protein	-1.45541	0.00118762		-1.11514	0.0643988		0.340273	0.615392
5549_t	No_hits_found	-1.45524	0.0057064		-0.069286	0.960319		1.38595	0.0210472
10680_t	lactoylglutathione lyase [EC:4.4.1.5]	-1.45522	0.00958232		-0.434044	0.686352		1.02117	0.15025
4148_t	hypothetical protein	-1.45462	0.00435056		-0.354273	0.739695		1.10035	0.0718644
3832_t	No_hits_found	-1.45442	0.00182902		-0.559166	0.490269		0.895256	0.122848
6963_t	No_hits_found	-1.4541	0.000538945		-0.0228804	0.983002		1.43122	0.00201864
4191_t	si707033a12; LOC100283078	-1.45397	0.000184583		-1.5419	0.000613608		-0.0879309	0.905603
7803_t	hypothetical protein	-1.45389	0.00265811		-0.669636	0.37793		0.784257	0.217942
12081_t	hypothetical protein	-1.45225	0.00186488		-0.0516406	0.967556		1.40061	0.00742367
8614_t	No_hits_found	-1.45224	0.00354345		-1.11292	0.0961419		0.339327	0.665632
9061_t	No_hits_found	-1.45172	5.24942e-05		-0.356092	0.604126		1.09563	0.00758796
6822_t	hypothetical protein	-1.45139	0.0103132		-1.3492	0.0752197		0.102187	0.919962
5266_t	DNA polymerase alpha subunit A [EC:2.7.7.7]	-1.45136	0.005077		-1.06067	0.149286		0.390695	0.609015
10502_t	No_hits_found	-1.45119	0.0560173		-0.278787	0.867759		1.1724	0.219656
6051_t	No_hits_found	-1.45045	0.0180126		0.475405	0.673109		1.92586	0.0035129
7453_t	No_hits_found	-1.44981	0.0709551		-0.672311	0.639604		0.777499	0.487568
9437_t	hypothetical protein	-1.4497	0.0132692		-0.648817	0.52694		0.800886	0.298408
11513_t	No_hits_found	-1.44874	7.70828e-05		-0.909906	0.0675441		0.538836	0.280932
7299_t	pyrophosphate--fructose-6-phosphate 1-phosphotransferase [EC:2.7.1.90]	-1.44838	0.00122626		-0.0291419	0.980328		1.41923	0.00436744
1406_t	No_hits_found	-1.44791	0.00636358		-0.820904	0.307068		0.627003	0.394043
1442_t	hypothetical protein, unknown function	-1.44721	0.000743403		-0.244722	0.799895		1.20249	0.0140279
12369_t	CHR1517; SNF2 family DNA-dependent ATPase	-1.44649	0.00341104		-0.637048	0.442559		0.809438	0.20209
2324_t	No_hits_found	-1.44492	0.00184995		-0.162967	0.889585		1.28195	0.0151861
10815_t	similar to predicted protein	-1.44433	0.019996		-0.699289	0.501897		0.745041	0.37822
8996_t	multi-sensor hybrid histidine kinase	-1.44407	1.71144e-05		-0.645858	0.200482		0.798212	0.0501445
185_t	similar to AGAP009835-PA	-1.44354	0.0297383		0.168692	0.914834		1.61223	0.0323957
7669_t	hypothetical protein	-1.44259	9.09285e-05		-0.598504	0.302314		0.84409	0.0596601
8325_t	CGLD30; histone methyltransferase	-1.44236	0.000760457		-0.710743	0.282166		0.731619	0.186003
2194_t	structural maintenance of chromosome 2	-1.44236	7.86381e-06		-0.930217	0.0281777		0.512139	0.235774
12433_t	hypothetical protein	-1.4419	0.010898		-0.184027	0.895419		1.25787	0.0602999
6286_t	glycosyltransferase, putative	-1.4417	0.0785476		-1.05335	0.406484		0.38835	0.760754
5968_t	hypothetical protein	-1.44	0.00077763		-0.637914	0.355928		0.802087	0.137753
10360_t	No_hits_found	-1.43993	0.0020793		-1.17354	0.0592517		0.266395	0.722182
10769_t	hypothetical protein	-1.43982	9.61372e-05		-1.13465	0.0151036		0.305167	0.583882
504_t	No_hits_found	-1.43918	0.00390558		-1.19986	0.0720571		0.23932	0.766705
4082_t	DNA-directed RNA polymerase II subunit RPB1 [EC:2.7.7.6]	-1.439	0.00331666		-1.05401	0.123825		0.384987	0.59328
1547_t	hypothetical protein	-1.43858	6.93067e-05		-0.353749	0.607127		1.08483	0.00879843
6837_t	No_hits_found	-1.43705	0.0588447		-0.275922	0.868037		1.16112	0.226605
2746_t	SWI/SNF-related matrix-associated actin-dependent regulator of chromatin subfamily A member 2/4 [EC:3.6.4.-]	-1.43457	0.0367357		-0.709161	0.529273		0.725414	0.454336
5788_t	hypothetical protein	-1.43439	9.59416e-06		-0.398588	0.460645		1.0358	0.00566033
6200_t	beta-glucosidase [EC:3.2.1.21]	-1.43253	0.00676551		-0.471653	0.645091		0.96088	0.145348
2111_t	hypothetical protein	-1.43171	1.11621e-05		-0.682584	0.138894		0.749125	0.0644297
3314_t	hypothetical protein	-1.43078	0.000146346		-1.02873	0.0388415		0.402046	0.458833
4047_t	No_hits_found	-1.43	0.06161		-0.178042	0.926309		1.25195	0.183209
1833_t	hypothetical protein	-1.42898	0.00135782		-0.961721	0.123728		0.467257	0.46271
4403_t	hypothetical protein	-1.42888	0.000784932		-1.05716	0.0646754		0.371716	0.555606
3452_t	hypothetical protein, unknown function	-1.42868	8.60042e-05		-0.724114	0.176914		0.704562	0.126436
4683_t	hypothetical protein	-1.42859	0.0239738		-1.53268	0.0671072		-0.10409	0.927554
6481_t	No_hits_found	-1.42818	0.00419576		-1.13245	0.0979116		0.295732	0.703104
3680_t	No_hits_found	-1.42719	0.0119151		0.068538	0.962291		1.49573	0.019682
10471_t	similar to restin	-1.42698	0.000614328		-0.791278	0.193568		0.635701	0.250112
6592_t	No_hits_found	-1.42646	0.000617829		-0.423239	0.578207		1.00322	0.0439356
426_t	No_hits_found	-1.42591	0.00244739		-0.857697	0.212916		0.568209	0.383479
9278_t	No_hits_found	-1.42446	3.7155e-05		-0.706662	0.1651		0.7178	0.0948726
10635_t	hypothetical protein	-1.42445	0.00727279		-0.684787	0.442601		0.739665	0.289104
3696_t	No_hits_found	-1.42434	0.00121277		-1.27161	0.0214191		0.152732	0.847205
10676_t	bloom syndrome protein [EC:3.6.4.12]	-1.42431	0.0135865		-0.562	0.598038		0.862306	0.247574
4956_t	hypothetical protein	-1.42365	1.75058e-05		-0.351027	0.578207		1.07263	0.0042851
12610_t	hypothetical protein	-1.42338	2.12843e-05		-0.303746	0.64847		1.11963	0.00305058
6762_t	DNA polymerase I [EC:2.7.7.7]	-1.42315	0.00968687		-0.838974	0.323783		0.58418	0.447363
11802_t	vacuolar protein 8	-1.42314	0.00293385		-0.381559	0.692663		1.04158	0.0698232
12394_t	hypothetical protein	-1.42274	0.00165851		-1.16439	0.0534951		0.258353	0.717327
6591_t	No_hits_found	-1.42273	0.00099497		-1.32422	0.0134963		0.0985097	0.904424
3716_t	DNA polymerase theta subunit [EC:2.7.7.7]	-1.42209	0.00181027		-0.80408	0.240684		0.618013	0.313097
11133_t	crossover junction endonuclease MUS81 [EC:3.1.22.-]	-1.41967	3.47979e-05		-0.408919	0.500451		1.01076	0.0105805
1912_t	No_hits_found	-1.41949	0.0831342		-1.51467	0.181439		-0.0951803	0.953627
9294_t	No_hits_found	-1.41873	0.00996253		-0.921188	0.250991		0.49754	0.537488
12602_t	No_hits_found	-1.41807	0.000682002		-0.64768	0.308153		0.770391	0.152416
4718_t	glutamate synthase (NADPH/NADH) [EC:1.4.1.13 1.4.1.14]	-1.41764	0.00155863		-1.1705	0.0497213		0.247133	0.726516
5993_t	No_hits_found	-1.41671	0.0127069		-0.0297823	0.983094		1.38692	0.0338722
6225_t	hypothetical protein	-1.41658	0.000383778		-1.13159	0.0280737		0.284997	0.641271
4543_t	No_hits_found	-1.41658	0.0192487		-0.273802	0.826555		1.14278	0.126614
3960_t	No_hits_found	-1.41649	5.1605e-05		-0.26922	0.70924		1.14727	0.00374326
7387_t	hypothetical protein	-1.41627	1.41816e-05		-0.963909	0.0230757		0.452357	0.313097
8089_t	No_hits_found	-1.41563	0.00075262		-0.309177	0.711978		1.10645	0.0248858
917_t	CENP-C (ISS)	-1.41529	0.000562786		-1.19742	0.022269		0.217865	0.740532
2753_t	hypothetical protein	-1.41463	0.0470142		-1.49623	0.12139		-0.0815941	0.953475
1431_t	uncharacterized LOC100807199	-1.41402	0.000456747		-1.23172	0.0153105		0.182302	0.782877
8205_t	hypothetical protein	-1.41255	0.0501531		-0.974153	0.378204		0.438395	0.693498
10714_t	hypothetical protein	-1.41254	0.0740327		-0.312026	0.845538		1.10052	0.280117
12661_t	zeaxanthin epoxidase [EC:1.14.13.90]	-1.41198	1.5672e-05		-0.470951	0.386332		0.941029	0.0132472
6221_t	hypothetical protein	-1.41049	0.000648728		-1.11185	0.040693		0.29864	0.637374
5129_t	hypothetical protein	-1.40918	0.000109182		-0.41171	0.519529		0.997473	0.0194179
9263_t	Papain family cysteine protease containing protein	-1.40911	0.000151597		-0.164905	0.849485		1.2442	0.00271191
3949_t	LIC2; ligand-gated ion channel	-1.40585	2.52321e-05		-0.336471	0.584442		1.06937	0.00514554
5601_t	hypothetical protein	-1.40584	0.000309916		-0.689797	0.236632		0.716041	0.153497
12387_t	EMB2410	-1.40578	0.00223897		-0.826403	0.230083		0.579376	0.354415
1700_t	No_hits_found	-1.40538	0.031299		-0.331726	0.803053		1.07365	0.194334
1401_t	hypothetical protein	-1.40532	0.00354876		-0.137258	0.910742		1.26806	0.0216391
8332_t	similar to phosphatidylinositol-specific phospholipase C, X domain containing 3	-1.40513	0.048187		1.79212	0.0276359		3.19725	4.73208e-06
5262_t	hypothetical protein	-1.40495	0.00224834		-1.368	0.0173622		0.0369561	0.970577
11227_t	glycosyl hydrolase, family 16 (EC:3.2.1.39)	-1.40432	9.78823e-06		0.271523	0.677867		1.67584	5.0866e-07
12418_t	hypothetical protein	-1.4039	0.00464938		-0.191665	0.868059		1.21224	0.0358771
11316_t	No_hits_found	-1.40348	0.00151407		-0.755927	0.255287		0.647552	0.27304
9310_t	hypothetical protein	-1.40208	0.0426736		-0.91992	0.381207		0.482158	0.646272
1239_t	hypothetical protein	-1.4017	0.00130977		-0.913147	0.137037		0.488558	0.428149
5376_t	No_hits_found	-1.40105	0.0236361		-1.11415	0.206858		0.286903	0.770747
7567_t	No_hits_found	-1.40101	0.00577798		0.0785929	0.952284		1.4796	0.00879424
12126_t	MOT3; hypothetical protein	-1.40101	0.00150266		-0.483806	0.520574		0.9172	0.0932932
806_t	sister chromatid cohesion protein PDS5	-1.39961	0.00011194		-0.904109	0.0675441		0.495505	0.319011
8364_t	minichromosome maintenance protein 4 (cell division control protein 54)	-1.39882	0.000547002		-1.09428	0.040693		0.304546	0.615821
3492_t	vps13b; vacuolar protein sorting 13 homolog B (yeast)	-1.39839	0.00281391		-0.640435	0.408478		0.757951	0.208449
3834_t	No_hits_found	-1.39688	0.00346238		-0.0848505	0.945318		1.31203	0.0159812
2195_t	structural maintenance of chromosome 2	-1.39628	0.00874209		-1.04051	0.166438		0.35577	0.665222
3422_t	hypothetical protein	-1.39601	0.00273545		-0.843001	0.205441		0.553012	0.399434
4421_t	probable protein phosphatase 2C 26-like	-1.39518	4.13374e-06		-0.742195	0.0739224		0.652988	0.0868385
6501_t	hypothetical protein	-1.3951	0.017634		-1.41874	0.0688687		-0.0236408	0.98513
9794_t	hypothetical protein	-1.39472	0.0152042		-0.364306	0.761272		1.03042	0.148787
2844_t	DNA polymerase kappa subunit [EC:2.7.7.7]	-1.39464	0.00116622		-0.644287	0.340732		0.750357	0.173206
7366_t	5'-3' exoribonuclease 2 [EC:3.1.13.-]	-1.39455	0.0239662		-0.228319	0.868996		1.16623	0.122408
10809_t	hypothetical protein	-1.39394	0.0132649		-1.65192	0.0179489		-0.257987	0.770821
495_t	transcription factor IIIB 90 kDa subunit	-1.39222	0.000274572		-0.674524	0.230219		0.717696	0.147378
3742_t	hypothetical protein	-1.39096	4.24155e-05		0.803953	0.0782149		2.19491	1.8352e-10
8667_t	No_hits_found	-1.39069	0.000679004		-1.01887	0.0582947		0.37182	0.547747
8973_t	flagellar outer dynein arm heavy chain beta	-1.39018	0.0255504		-0.804987	0.420863		0.585191	0.508767
10526_t	RNA binding protein	-1.38934	1.73104e-06		-0.471396	0.301825		0.917944	0.00626939
3503_t	hypothetical protein	-1.3889	0.00463827		0.168104	0.885797		1.557	0.00380015
9054_t	hypothetical protein	-1.38865	0.0528765		-0.144869	0.937295		1.24378	0.155153
258_t	hypothetical protein	-1.38857	1.97229e-05		-0.187047	0.802124		1.20152	0.000813246
2206_t	No_hits_found	-1.38779	1.56948e-06		-0.253433	0.668845		1.13436	0.000373125
9905_t	formin-homology 2 domain-containing protein	-1.3875	0.00155337		-0.874576	0.166423		0.512924	0.3996
4438_t	hypothetical protein	-1.38704	0.0983093		0.0291839	0.988956		1.41623	0.15911
5261_t	DNA mismatch repair protein MLH3	-1.38673	0.00173074		-0.247292	0.797364		1.13944	0.027113
11753_t	No_hits_found	-1.38645	8.80317e-05		-0.601314	0.268773		0.785135	0.0708696
9536_t	No_hits_found	-1.38516	7.27213e-05		-0.50097	0.381149		0.884192	0.0336196
12902_t	hypothetical protein	-1.38424	1.13877e-05		0.132386	0.854888		1.51662	5.86869e-06
1304_t	SEP1; septin-like protein	-1.38417	0.0909066		-0.147472	0.941062		1.2367	0.224735
8244_t	hypothetical protein	-1.38326	1.3478e-05		-0.730207	0.103496		0.653053	0.102012
987_t	condensin-2 complex subunit G2	-1.38316	0.0216968		-1.21072	0.148272		0.172444	0.869424
7388_t	No_hits_found	-1.38299	0.000727125		-0.902574	0.11347		0.480419	0.401493
3029_t	E1A-binding protein p400 [EC:3.6.4.-]	-1.38222	0.0106019		-0.289308	0.808518		1.09291	0.0931666
4597_t	RNA polymerase nonessential primary-like sigma factor	-1.38078	9.19397e-06		-0.1141	0.888973		1.26668	0.000186311
10529_t	Os01g0856900; Glycoside hydrolase, carbohydrate-binding domain containing protein.	-1.38044	8.50635e-05		-0.433842	0.484341		0.9466	0.0208346
11773_t	Kif12 type kinesin-like protein	-1.38004	0.0254769		-0.0156403	0.991471		1.3644	0.0590513
7298_t	pyrophosphate--fructose-6-phosphate 1-phosphotransferase [EC:2.7.1.90]	-1.38	0.000692793		0.0903722	0.934563		1.47038	0.00085335
12785_t	No_hits_found	-1.37949	0.00339111		-0.685895	0.347147		0.69359	0.269716
195_t	No_hits_found	-1.37826	0.0423174		-0.839439	0.437481		0.538817	0.586321
4205_t	No_hits_found	-1.37817	0.0897565		-0.866801	0.518412		0.51137	0.672011
308_t	Mitogen activated protein kinase kinase kinase-like protein	-1.3779	2.11953e-05		-0.324118	0.603861		1.05378	0.00414674
2367_t	structural maintenance of chromosome 1	-1.37659	0.000117569		-0.55566	0.326191		0.820931	0.0589525
9906_t	No_hits_found	-1.37629	0.0139851		-0.896597	0.29114		0.479695	0.550729
9910_t	PAX-interacting protein 1	-1.37439	0.018354		-0.766386	0.410158		0.608004	0.456652
4340_t	structural maintenance of chromosome 3 (chondroitin sulfate proteoglycan 6)	-1.37425	0.000982058		-0.548249	0.435665		0.826	0.109998
10829_t	No_hits_found	-1.37316	0.000558511		-0.671914	0.265363		0.701245	0.172367
9183_t	hypothetical protein	-1.37275	2.76191e-05		-0.707951	0.121937		0.664796	0.11361
11354_t	similar to ASPM	-1.37189	0.00518504		-0.921529	0.197555		0.450358	0.522462
7881_t	ribonuclease T2 [EC:3.1.27.1]	-1.37155	0.000369715		-1.08114	0.029325		0.290417	0.623379
11585_t	No_hits_found	-1.36982	0.0156336		-0.979737	0.239462		0.390083	0.646402
3856_t	No_hits_found	-1.36893	2.11834e-06		-0.320239	0.546128		1.04869	0.00115599
8778_t	minichromosome maintenance protein 3	-1.36868	0.000229339		-1.08634	0.0231184		0.282343	0.613202
1813_t	No_hits_found	-1.3686	1.36673e-05		-1.49005	2.32588e-05		-0.121456	0.827634
8929_t	hypothetical protein	-1.36625	0.00188374		-0.80579	0.216455		0.560464	0.347064
4992_t	hypothetical protein	-1.3656	0.000902714		-1.31001	0.0104289		0.0555921	0.945497
6982_t	No_hits_found	-1.36559	1.98576e-05		-0.201223	0.780375		1.16437	0.000983463
9325_t	zeaxanthin epoxidase [EC:1.14.13.90]	-1.36559	0.00446058		-0.350672	0.7236		1.01492	0.0799232
8188_t	ZC3H3; zinc finger CCCH-type containing 3	-1.36536	0.000360443		-0.786919	0.152801		0.578444	0.256742
1274_t	drkA; DRK subfamily protein kinase	-1.36485	0.00593859		-0.671395	0.403802		0.69346	0.293161
1119_t	hypothetical protein	-1.36468	0.000288383		-0.664824	0.242563		0.699851	0.145844
8106_t	No_hits_found	-1.36303	0.0474751		-0.192999	0.906513		1.17004	0.168069
12324_t	Copper-exporting ATPase	-1.36285	0.0963396		-0.218958	0.907949		1.14389	0.269112
5645_t	SORBIDRAFT_02g000620, Sb02g000620; hypothetical protein	-1.36249	2.64226e-05		-0.171759	0.817653		1.19074	0.000872141
4138_t	ATP-binding Cassette (ABC) Superfamily	-1.36219	4.4776e-05		-0.305231	0.637863		1.05696	0.00548391
1335_t	hypothetical protein	-1.36213	9.65287e-06		-0.683768	0.112749		0.67836	0.078458
2806_t	chloride channel ClC7	-1.35775	0.00922644		-0.084598	0.951724		1.27316	0.0338722
1792_t	No_hits_found	-1.35774	8.60047e-05		-1.01205	0.021218		0.345693	0.503266
9820_t	hypothetical protein	-1.35537	1.60141e-05		-1.03959	0.00711008		0.315781	0.503815
6517_t	hypothetical protein	-1.35521	0.000623689		-0.490975	0.473165		0.864235	0.0721182
8664_t	hypothetical protein	-1.35492	0.00804258		-0.540209	0.524496		0.814715	0.227846
4254_t	hypothetical protein	-1.35405	3.24976e-05		-1.04116	0.0110155		0.312888	0.519163
2451_t	hypothetical protein	-1.35305	9.39938e-05		-0.822467	0.0837179		0.530579	0.255065
3981_t	No_hits_found	-1.35299	0.008117		0.0335421	0.978035		1.38653	0.0164299
1112_t	solute carrier family 35 (adenosine 3'-phospho 5'-phosphosulfate transporter), member B2	-1.35266	4.13464e-05		-1.04957	0.0113015		0.303091	0.538628
11307_t	CGL58; hypothetical protein	-1.35265	0.00216478		-0.613409	0.399407		0.739236	0.189805
11310_t	No_hits_found	-1.35241	0.006744		-0.922704	0.193803		0.429703	0.559094
2767_t	No_hits_found	-1.35232	1.87659e-05		-0.594334	0.200689		0.75799	0.0504278
5693_t	No_hits_found	-1.35059	0.0216393		-0.918761	0.292207		0.43183	0.624937
5653_t	viral A-type inclusion protein	-1.35044	0.00209368		-1.1956	0.0366011		0.154839	0.837599
7765_t	No_hits_found	-1.34947	3.15897e-06		-0.590005	0.162685		0.759465	0.0289091
8869_t	prolyl-tRNA synthetase [EC:6.1.1.15]	-1.34907	0.0100343		0.179334	0.893035		1.5284	0.00828817
3915_t	origin recognition complex subunit 4	-1.34809	0.0048052		-0.929538	0.175011		0.418549	0.546286
8862_t	No_hits_found	-1.3472	0.00137181		-0.446445	0.54802		0.90076	0.0813194
5628_t	hypothetical protein	-1.34679	0.000110236		-0.577144	0.285901		0.769651	0.0726968
5348_t	hypothetical protein	-1.34665	0.000277224		0.0863791	0.928313		1.43302	0.000355111
8100_t	hypothetical protein	-1.34617	0.024965		-1.14317	0.180157		0.203004	0.840132
2850_t	No_hits_found	-1.34601	0.004811		-1.21921	0.0522948		0.126798	0.882364
4150_t	hypothetical protein	-1.34587	0.0022084		-0.295992	0.750218		1.04987	0.0432997
11557_t	No_hits_found	-1.34575	0.00590739		-1.29657	0.0400208		0.0491797	0.962687
2418_t	hypothetical protein	-1.34525	8.53283e-05		-0.226614	0.761532		1.11863	0.00360586
2362_t	hypothetical protein	-1.34505	6.95326e-05		-1.03033	0.0156862		0.314723	0.534321
12098_t	cyclin B	-1.34404	0.00214994		-0.222131	0.824173		1.12191	0.0266533
9696_t	hypothetical protein	-1.34377	0.00530202		-0.283956	0.784031		1.05982	0.0651258
4197_t	Nucleosome/chromatin assembly factor group	-1.34371	0.00255956		-1.00463	0.101596		0.339082	0.608654
3030_t	CHR13-1; hypothetical protein	-1.34351	0.00365932		-0.0802826	0.947512		1.26323	0.0160359
4201_t	E3 ubiquitin-protein ligase SHPRH [EC:3.6.4.- 6.3.2.19]	-1.34208	0.000686175		-0.830854	0.13368		0.511223	0.350456
10936_t	No_hits_found	-1.34131	5.5204e-05		-0.672362	0.16142		0.668944	0.114558
2283_t	No_hits_found	-1.34049	0.0614932		-0.616017	0.62641		0.724473	0.468782
5371_t	No_hits_found	-1.33915	0.0127387		-1.90725	0.00234586		-0.568104	0.455689
5063_t	hypothetical protein	-1.33889	0.000303498		-0.321825	0.658714		1.01707	0.0179098
2895_t	No_hits_found	-1.33794	6.55988e-06		-0.237593	0.698107		1.10035	0.000851843
2786_t	No_hits_found	-1.33791	1.90881e-07		-0.646578	0.0728556		0.69133	0.0242428
1085_t	hypothetical protein	-1.33781	0.0104021		-0.534493	0.571037		0.803313	0.234531
7583_t	putative MFS transporter, AGZA family, xanthine/uracil permease	-1.33779	0.0129332		-0.485717	0.635566		0.852072	0.215612
6183_t	hypothetical protein	-1.33639	1.18113e-05		-0.822001	0.0453702		0.514387	0.202872
4081_t	hypothetical protein	-1.33543	0.0557731		-1.20294	0.233437		0.132488	0.913159
392_t	No_hits_found	-1.33373	0.00384893		-0.135641	0.902932		1.19809	0.0247647
2725_t	No_hits_found	-1.33362	0.000513048		-0.882259	0.09506		0.451359	0.40307
7662_t	hypothetical protein	-1.33336	0.00132424		-1.19499	0.0242459		0.138374	0.847883
7694_t	hypothetical protein	-1.33312	0.0114681		-0.500146	0.599568		0.832975	0.223846
10789_t	hypothetical protein	-1.33228	0.000764403		-0.486492	0.458478		0.845789	0.0842165
10923_t	No_hits_found	-1.33039	0.000121088		-0.699951	0.167633		0.630436	0.156153
10161_t	acetyl-CoA carboxylase / biotin carboxylase [EC:6.4.1.2 6.3.4.14]	-1.33035	0.0298904		-0.00824281	0.996599		1.32211	0.0645494
6413_t	No_hits_found	-1.33021	0.000198489		0.226075	0.768075		1.55629	3.97778e-05
2630_t	hypothetical protein	-1.32934	0.00584864		-0.561276	0.474483		0.768063	0.228042
1743_t	titin [EC:2.7.11.1]	-1.32914	0.00375132		-1.01492	0.105229		0.314215	0.654544
8964_t	No_hits_found	-1.32807	0.0028443		-0.365163	0.677983		0.962904	0.0729578
10914_t	hypothetical protein	-1.32729	0.000479479		-0.475133	0.470171		0.852159	0.0629254
8111_t	No_hits_found	-1.32661	0.00694697		-0.481139	0.585079		0.845472	0.178391
2070_t	putative methyltransferase [EC:2.1.1.-]	-1.32616	0.00496089		-0.690551	0.35727		0.635611	0.312919
4660_t	No_hits_found	-1.32611	0.00117084		-0.258326	0.773459		1.06778	0.0235509
12598_t	solute carrier family 35, member E1	-1.32565	0.0102658		-1.22341	0.0735288		0.102245	0.914418
8245_t	Ofd1; basal body protein	-1.32544	0.00844943		0.105879	0.933052		1.43132	0.0108142
10211_t	No_hits_found	-1.32502	0.0101601		-0.653194	0.439682		0.671825	0.333998
4255_t	No_hits_found	-1.32501	0.000322731		-0.972808	0.0459011		0.3522	0.518147
9921_t	DNA mismatch repair protein MSH6	-1.32488	0.00111383		-0.871884	0.127817		0.452997	0.426672
4563_t	BLD10; basal body protein	-1.32428	0.00269048		-0.264909	0.7817		1.05937	0.0413639
4555_t	hypothetical protein	-1.32292	0.000989011		-0.801705	0.165735		0.521211	0.342521
1031_t	hypothetical protein	-1.32253	0.0429421		-1.37514	0.12147		-0.0526113	0.968914
12850_t	Cu2+-exporting ATPase [EC:3.6.3.4]	-1.32149	0.00828959		-0.547856	0.522854		0.773637	0.236337
1721_t	No_hits_found	-1.3214	0.00195523		-0.579852	0.407514		0.741547	0.173913
6710_t	COP5; chlamyopsin-5 sensory rhodopsin	-1.31996	0.00776765		-0.663422	0.392205		0.656533	0.332007
1375_t	hypothetical protein	-1.31937	0.000334946		-0.49539	0.408638		0.823984	0.0675412
10177_t	alpha-N-arabinofuranosidase [EC:3.2.1.55]	-1.31833	0.000140823		0.56404	0.29331		1.88237	1.42977e-07
1860_t	No_hits_found	-1.31821	0.0132978		-0.634476	0.467311		0.683738	0.343609
1609_t	Os01g0388566	-1.31787	0.00959295		-0.678484	0.411197		0.639388	0.353239
11084_t	No_hits_found	-1.31752	0.00252368		-1.20394	0.0324298		0.113576	0.883454
7757_t	serine/threonine-protein kinase TTK/MPS1 [EC:2.7.12.1]	-1.31751	0.00363011		-0.460996	0.586191		0.856511	0.126505
12089_t	No_hits_found	-1.31729	0.00405831		-0.531454	0.490325		0.785833	0.182258
2506_t	GL23942 gene product from transcript GL23942-RA	-1.31651	0.0362435		-0.343573	0.794505		0.972932	0.224666
11029_t	No_hits_found	-1.31599	0.0693225		-0.0599573	0.972169		1.25603	0.153207
9147_t	viral A-type inclusion protein	-1.31398	0.00289051		-0.783701	0.230414		0.53028	0.383809
12406_t	dynein intermediate chain 1, axonemal	-1.31303	0.0321666		-0.503433	0.648455		0.809593	0.324714
5938_t	No_hits_found	-1.31258	0.00104782		-0.755649	0.188907		0.556932	0.307007
12559_t	No_hits_found	-1.31206	0.0344858		-0.45594	0.697389		0.856123	0.296647
11301_t	No_hits_found	-1.31194	0.000205359		-0.867249	0.072419		0.44469	0.367441
8052_t	hypothetical protein	-1.31186	0.00109549		-0.872639	0.122124		0.439224	0.439716
6124_t	ODA3; outer dynein arm-docking complex subunit 1 (EC:2.7.1.-)	-1.3115	0.0831752		-0.236102	0.892682		1.0754	0.262342
10137_t	uncharacterized LOC100243759	-1.31088	0.000278971		-0.407596	0.529676		0.903282	0.0341313
4654_t	tex2, zgc:162874; testis expressed 2	-1.31071	0.000361073		-0.546886	0.352268		0.763827	0.0925064
10037_t	DNA ligase 4 [EC:6.5.1.1]	-1.31024	0.053002		0.532951	0.650047		1.84319	0.0117319
1334_t	No_hits_found	-1.3102	0.000437361		-0.625174	0.253313		0.685022	0.15863
4508_t	No_hits_found	-1.30924	1.84702e-05		-0.732436	0.0815674		0.576801	0.146302
11694_t	DUF563 domain protein	-1.30914	0.00144225		-1.09803	0.0399866		0.211111	0.750079
9974_t	No_hits_found	-1.30879	0.00106931		-0.13978	0.887179		1.16901	0.010037
5421_t	No_hits_found	-1.30854	0.000168799		-0.521278	0.354798		0.787263	0.0620656
1128_t	similar to ankyrin 2,3/unc44	-1.30827	0.0189308		-1.40609	0.0539086		-0.0978166	0.921948
12695_t	hypothetical protein	-1.30798	8.58365e-05		-0.910147	0.0399866		0.397829	0.394449
2530_t	si683017d09; LOC100281484	-1.3074	0.000987061		-1.27899	0.00912032		0.0284047	0.972059
1243_t	hypothetical protein	-1.30707	0.0190445		-0.648424	0.493945		0.658645	0.381437
2752_t	No_hits_found	-1.30692	0.00771047		-1.01065	0.14311		0.296271	0.695797
1388_t	hypothetical protein	-1.30665	0.000339104		-0.946943	0.0534999		0.359707	0.497124
11373_t	small MutS related family protein	-1.30653	1.05233e-06		-0.534088	0.181379		0.772438	0.0137172
5688_t	No_hits_found	-1.30587	0.0521274		-0.754169	0.497115		0.551699	0.56593
9711_t	No_hits_found	-1.30528	0.012601		-0.558654	0.546405		0.746622	0.274407
423_t	chromosome transmission fidelity protein 18	-1.30522	0.00937392		-0.74943	0.334898		0.555792	0.426183
8790_t	No_hits_found	-1.3044	0.0122484		-0.384164	0.700784		0.920232	0.163192
9155_t	hypothetical protein	-1.30366	0.00192738		-0.470066	0.529676		0.833593	0.10839
12994_t	No_hits_found	-1.30363	0.000295112		-0.814075	0.103038		0.489555	0.31996
3937_t	stress-inducible protein, putative (ISS)	-1.30343	0.0110691		-0.750591	0.352268		0.552834	0.439073
11911_t	hypothetical protein	-1.30263	0.00640123		-0.961465	0.158427		0.341168	0.631827
2404_t	hypothetical protein	-1.30261	0.000193371		0.218902	0.772507		1.52152	3.97778e-05
8372_t	DnaJ homolog subfamily C member 7	-1.30259	0.00800877		-0.624569	0.445488		0.678019	0.297535
6596_t	solute carrier family 10 (sodium/bile acid cotransporter), member 7	-1.30228	0.00660707		-1.25852	0.0440681		0.0437617	0.965656
12316_t	similar to scavenger receptor cysteine-rich protein	-1.30178	0.038443		-0.21204	0.892918		1.08974	0.1572
3257_t	hypothetical protein	-1.30161	0.00154571		0.290821	0.727524		1.59244	0.000281959
8481_t	hypothetical protein	-1.3014	0.005171		-0.473013	0.583871		0.828389	0.15537
9631_t	hypothetical protein	-1.30104	0.00122602		-0.544108	0.419541		0.756936	0.134157
11032_t	CGL19; hypothetical protein	-1.30098	0.000396156		-0.827353	0.104094		0.473626	0.349473
4178_t	hypothetical protein	-1.30029	0.00114381		-0.976384	0.0728556		0.323908	0.583396
1032_t	hypothetical protein	-1.30018	0.0231301		-1.0494	0.201585		0.250788	0.780764
12376_t	No_hits_found	-1.29937	0.0642378		-0.365278	0.803053		0.93409	0.303582
1567_t	No_hits_found	-1.2992	0.000692073		-0.453994	0.486227		0.845206	0.0708696
10006_t	No_hits_found	-1.29853	0.0918664		0.121496	0.948622		1.42003	0.11695
5526_t	replication factor A1	-1.29802	0.00039465		-0.795332	0.125126		0.502689	0.310003
2417_t	No_hits_found	-1.29757	0.00875614		-0.240204	0.820895		1.05737	0.0762142
11634_t	cytidyltransferase-related domain-containing protein	-1.29702	0.00275673		-1.22054	0.026767		0.0764855	0.924638
5163_t	kctd16; potassium channel tetramerisation domain containing 16	-1.29699	0.0129088		-0.260785	0.824173		1.0362	0.0982306
7979_t	No_hits_found	-1.29673	0.00699363		-1.10456	0.0890266		0.192174	0.809305
1086_t	hypothetical protein	-1.29631	0.020381		-0.0570388	0.969581		1.23927	0.0582399
10899_t	elongator complex protein 1	-1.29597	0.00024094		-0.884635	0.0666272		0.411333	0.40698
9038_t	DNA (cytosine-5-)-methyltransferase [EC:2.1.1.37]	-1.29597	0.00844887		-0.840094	0.257665		0.455872	0.515999
8905_t	flagellar outer dynein arm heavy chain gamma	-1.29579	0.000276514		-0.327774	0.63811		0.968012	0.018964
1956_t	VASHH1; histone H3 Lys 36 methyltransferase/ASH1	-1.29567	0.00321369		-0.685321	0.319416		0.610345	0.295433
539_t	GATA transcription factor 12-like	-1.29492	0.0099484		-1.4602	0.0201321		-0.165283	0.847296
5606_t	No_hits_found	-1.29388	0.00822223		-0.0930519	0.945173		1.20083	0.0332228
11335_t	DEAD/DEAH box helicase domain-containing protein	-1.29319	0.000581549		-0.520745	0.380335		0.772448	0.101711
3055_t	hypothetical protein	-1.29284	3.00608e-05		-0.114772	0.878344		1.17807	0.000563942
3501_t	hypothetical protein	-1.2926	0.00122189		-0.961581	0.0734519		0.331016	0.580534
2731_t	hypothetical protein	-1.29238	0.000412291		-0.610236	0.273579		0.682142	0.146025
2779_t	peptidyl-prolyl isomerase G (cyclophilin G) [EC:5.2.1.8]	-1.29233	0.00159493		-0.543169	0.427811		0.749161	0.147587
3618_t	hypothetical protein	-1.29178	8.5337e-06		-0.745864	0.0562762		0.545917	0.151598
2346_t	hypothetical protein	-1.29012	0.000989527		-0.534335	0.411414		0.755783	0.12296
9167_t	hypothetical protein	-1.28773	0.00890027		0.093334	0.941282		1.38107	0.0123402
6234_t	No_hits_found	-1.28714	0.00922466		-1.03161	0.126174		0.255529	0.748529
11586_t	alpha-1,3-glucosyltransferase [EC:2.4.1.265]	-1.28697	5.03657e-05		-0.982369	0.0150706		0.304597	0.515999
4834_t	LIM domain kinase 1 [EC:2.7.11.1]	-1.28686	0.000714122		-0.495051	0.439682		0.791805	0.0902199
6901_t	natural resistance-associated macrophage protein	-1.28659	2.72905e-05		-0.85304	0.0358979		0.433552	0.302305
9324_t	FHA domain-containing protein	-1.28656	0.00165238		-0.559703	0.404998		0.72686	0.1622
4921_t	CDJ5; chloroplast DnaJ-like protein	-1.28651	0.00121756		-1.0391	0.0500662		0.247405	0.689577
5996_t	hypothetical protein	-1.28648	0.00165238		-0.369169	0.644778		0.917308	0.0605916
10342_t	nitrogen assimilation regulatory protein	-1.28541	0.00184011		0.334678	0.673109		1.62009	0.000218273
6227_t	MAPKKK13; mitogen activated protein kinase kinase kinase 13	-1.28511	1.57542e-05		-0.298823	0.591411		0.986289	0.00357707
7480_t	hypothetical protein	-1.28511	0.0066131		-0.711042	0.33292		0.574066	0.375943
9709_t	hypothetical protein	-1.28394	0.0190469		-0.294537	0.806627		0.9894	0.141512
1511_t	No_hits_found	-1.28376	0.0286115		-0.904622	0.294684		0.379138	0.677198
4313_t	No_hits_found	-1.28352	0.00256914		-0.69191	0.284015		0.591609	0.30365
3911_t	hypothetical protein	-1.28318	0.000197231		-0.749822	0.124838		0.533354	0.244033
3861_t	hypothetical protein	-1.28304	0.0132637		-0.741142	0.370024		0.5419	0.451052
11777_t	hypothetical protein	-1.28196	0.0135813		-0.204033	0.867567		1.07793	0.0814623
1748_t	hypothetical protein	-1.28128	0.000184593		-1.30984	0.00109475		-0.0285614	0.969644
2682_t	hypothetical protein	-1.28082	0.00128694		-0.582828	0.365168		0.69799	0.168313
5690_t	No_hits_found	-1.28026	0.0816954		-0.263586	0.867421		1.01667	0.279203
8147_t	No_hits_found	-1.27992	0.000895725		-0.587635	0.327026		0.692289	0.161262
7514_t	No_hits_found	-1.27985	0.00512229		-0.467969	0.580265		0.811876	0.156471
8617_t	No_hits_found	-1.27784	0.0345864		-0.0197134	0.989769		1.25813	0.0757027
2142_t	beta-amylase [EC:3.2.1.2]	-1.27783	0.000109148		0.2357	0.742889		1.51353	1.41184e-05
2865_t	PAB-dependent poly(A)-specific ribonuclease subunit 3	-1.27757	5.0744e-05		-0.684731	0.126401		0.592839	0.145231
333_t	No_hits_found	-1.27547	0.00754049		-0.0867737	0.945318		1.1887	0.0308217
9313_t	hypothetical protein	-1.2751	0.0106254		-1.16	0.0803414		0.115091	0.902161
8711_t	No_hits_found	-1.2748	0.0012797		-0.544443	0.40554		0.730356	0.144399
12043_t	hypothetical protein	-1.27472	7.61032e-05		-0.819136	0.0619545		0.455586	0.299046
8413_t	probable secreted protein (ISS)	-1.2745	0.00247918		0.0160758	0.989065		1.29058	0.00579643
900_t	ataxia telangiectasia mutated family protein [EC:2.7.11.1]	-1.27363	0.0361856		-0.419001	0.731644		0.854631	0.27886
8712_t	Late embryogenesis abundant protein	-1.27348	0.00118809		-0.368127	0.618947		0.905356	0.054811
5200_t	transcription termination factor domain-containing protein	-1.27334	0.0103164		-0.818791	0.273964		0.454554	0.524009
3804_t	hypothetical protein	-1.27303	0.00591561		-0.433876	0.603861		0.83915	0.153244
4523_t	TSL-kinase interacting protein 1-like	-1.27163	0.00650297		-0.905883	0.175892		0.365746	0.595219
9964_t	[EC:1.3.99.-]	-1.2712	0.000314329		0.133553	0.868657		1.40475	0.000217912
1381_t	No_hits_found	-1.2709	9.57673e-05		-0.419247	0.439535		0.851651	0.028326
5285_t	DNA polymerase delta subunit 1 [EC:2.7.7.7]	-1.27067	0.0308569		-0.477504	0.66761		0.793166	0.307007
4550_t	xylose isomerase domain-containing protein	-1.26993	0.0508681		0.302246	0.822483		1.57218	0.030463
1660_t	No_hits_found	-1.26983	0.00628598		-0.643116	0.378828		0.626717	0.318062
89_t	hypothetical protein	-1.26961	0.00158308		-0.314792	0.687718		0.954819	0.0476684
9225_t	hypothetical protein	-1.26925	0.00216358		-1.24927	0.0160456		0.0199793	0.982497
3566_t	hypothetical protein	-1.26883	0.0264046		-0.117786	0.937645		1.15105	0.0895054
7617_t	hypothetical protein	-1.26861	0.0458532		-0.285673	0.830198		0.982938	0.224258
3382_t	protein-L-isoaspartate(D-aspartate) O-methyltransferase [EC:2.1.1.77]	-1.26796	0.00354733		0.180913	0.847266		1.44887	0.00221781
12859_t	hypothetical protein	-1.26718	0.00141947		-0.550926	0.380346		0.716253	0.161262
8854_t	No_hits_found	-1.26715	0.0114424		-0.873936	0.239428		0.393211	0.590775
3962_t	No_hits_found	-1.26626	0.00594352		-0.771135	0.265363		0.495126	0.444558
6723_t	Os12g0621700; Conserved hypothetical protein.	-1.26556	0.00311392		-0.777635	0.214186		0.487927	0.413883
2528_t	hypothetical protein	-1.26525	0.00391966		-0.469304	0.54057		0.795947	0.152416
11323_t	hypothetical protein	-1.26489	0.00168562		-0.636031	0.313843		0.628855	0.23143
2550_t	Os02g0215000; Conserved hypothetical protein.	-1.26459	0.00709397		-0.723263	0.321416		0.541329	0.400321
2421_t	No_hits_found	-1.26439	0.00238281		-0.703998	0.263854		0.560387	0.318037
8924_t	SORBIDRAFT_02g043750, Sb02g043750; hypothetical protein	-1.26425	1.12085e-06		-0.39791	0.347247		0.866339	0.00345722
10922_t	mTERF domain-containing protein, mitochondrial	-1.26311	0.000844026		-0.510656	0.397862		0.75245	0.115719
6344_t	mrs4; Mg2+ transporter protein	-1.26304	8.93649e-05		-0.140165	0.853635		1.12287	0.00166514
2703_t	No_hits_found	-1.2619	0.00416337		-0.759644	0.244955		0.502258	0.413402
3919_t	D-lactate dehydrogenase [EC:1.1.1.28]	-1.26179	0.00201257		0.187261	0.842446		1.44906	0.00100877
10782_t	No_hits_found	-1.25911	0.0274969		0.891465	0.299361		2.15057	0.000281758
5768_t	No_hits_found	-1.25778	0.00189279		-0.831157	0.141279		0.426623	0.46624
125_t	hypothetical protein	-1.25576	0.00320216		-0.322801	0.71643		0.932961	0.0666563
3031_t	CHR13-1; hypothetical protein	-1.25504	0.00503608		-0.235378	0.814821		1.01966	0.0535378
3877_t	No_hits_found	-1.25493	0.0147736		1.24741	0.0569556		2.50235	1.33671e-06
12400_t	crossover junction endonuclease EME1 [EC:3.1.22.-]	-1.25456	0.00160439		-0.668577	0.260349		0.585984	0.272275
8839_t	RNA polymerase nonessential primary-like sigma factor	-1.25389	0.0167705		0.171958	0.893035		1.42585	0.0144953
1312_t	hypothetical protein	-1.25387	0.0218455		-0.382848	0.733048		0.87102	0.209108
11788_t	sigma subunit for chloroplast RNA polymerase, precursor	-1.253	0.000376689		-1.11733	0.0108648		0.135671	0.823426
5015_t	hypothetical protein	-1.25299	9.55167e-05		-0.451865	0.401584		0.801128	0.0359269
5716_t	AOC5; cationic amino acid transporter	-1.25275	0.000180867		-0.716938	0.131616		0.535809	0.226777
10423_t	ATP-dependent DNA helicase Q4 [EC:3.6.4.12]	-1.25221	0.0126186		-0.766252	0.323538		0.485956	0.492314
7347_t	No_hits_found	-1.25159	0.0276647		-0.637975	0.493749		0.613615	0.442098
7539_t	No_hits_found	-1.25119	0.00672966		-0.289672	0.761532		0.96152	0.0860991
484_t	No_hits_found	-1.25094	4.60848e-06		-1.21019	0.00010723		0.0407438	0.94017
2793_t	probable beta-1,3-galactosyltransferase 8-like	-1.24941	5.11331e-05		-1.24179	0.000521455		0.00762502	0.991812
6050_t	chromosome transmission fidelity protein 4	-1.24924	0.00336938		-0.834714	0.17379		0.414529	0.497124
9331_t	similar to ankyrin 2,3/unc44	-1.24838	0.0694644		0.241922	0.878272		1.4903	0.0568978
6271_t	large subunit ribosomal protein L40e	-1.24809	0.0908286		-0.874398	0.451065		0.373691	0.743054
4016_t	similar to ABC transporter Adp1	-1.24787	0.00475581		-0.204029	0.841249		1.04384	0.0431267
583_t	amine oxidase	-1.24748	0.0505088		0.21915	0.881693		1.46663	0.0424947
1167_t	similar to F-box protein 44	-1.24703	0.000963227		-0.477194	0.451331		0.769839	0.100314
501_t	hypothetical protein	-1.24631	0.0011945		-1.14064	0.0186859		0.105672	0.877223
5528_t	hypothetical protein	-1.2451	0.00990819		-0.96168	0.158378		0.283415	0.707768
12432_t	Os06g0267600; Autophagy-related, C-terminal domain containing protein.	-1.24488	0.000412291		-0.309685	0.659978		0.935193	0.0223794
537_t	No_hits_found	-1.24473	0.00911326		0.571301	0.483567		1.81603	0.000302592
11389_t	transformation/transcription domain-associated protein	-1.24412	0.0485465		-0.763497	0.459841		0.480623	0.596412
13043_t	No_hits_found	-1.24386	0.0829382		0.333383	0.815635		1.57724	0.0505895
4865_t	hypothetical protein	-1.24309	6.13851e-05		-0.972675	0.0126369		0.270419	0.561965
12653_t	hypothetical protein	-1.24122	0.000144541		-0.277494	0.672418		0.963721	0.00999988
1207_t	putative transcriptional regulator	-1.24082	0.010183		-0.914693	0.187732		0.32613	0.653795
6881_t	RNA helicase	-1.24081	0.000532413		-0.66932	0.200689		0.571495	0.228303
5352_t	hypothetical protein	-1.24049	0.0022102		-0.311386	0.698645		0.929099	0.0567194
2016_t	6-phosphofructokinase [EC:2.7.1.11]	-1.23987	0.0344858		-0.93614	0.280542		0.303734	0.740532
4111_t	No_hits_found	-1.23977	0.00632881		-1.16622	0.0497213		0.0735498	0.932899
8760_t	No_hits_found	-1.2396	0.00195113		-0.958738	0.0753467		0.280862	0.646402
12963_t	similar to endonuclease-reverse transcriptase	-1.23955	0.0067186		-0.748277	0.277382		0.491272	0.44642
8108_t	No_hits_found	-1.23902	0.00502834		-0.442523	0.575346		0.796494	0.15537
5514_t	hypothetical protein	-1.239	0.00130977		-0.710259	0.194589		0.528736	0.321113
4001_t	No_hits_found	-1.23828	0.0242533		0.253245	0.836077		1.49153	0.0140794
9059_t	hypothetical protein	-1.2378	0.000417014		-0.303218	0.661794		0.934578	0.0223369
893_t	hypothetical protein	-1.23718	0.0217066		0.537962	0.584338		1.77514	0.00199668
12481_t	similar to SOUL/heme-binding protein	-1.23682	0.00164039		0.806177	0.148272		2.04299	3.81094e-07
12868_t	No_hits_found	-1.23556	0.0200096		-0.506944	0.593824		0.728618	0.300337
10359_t	No_hits_found	-1.23495	0.0114467		-0.856299	0.23555		0.378652	0.597256
11305_t	No_hits_found	-1.23474	0.0191318		-0.672162	0.428426		0.562577	0.446087
11038_t	No_hits_found	-1.23405	0.0292496		-0.723437	0.43853		0.510616	0.521412
4305_t	No_hits_found	-1.2329	0.00999651		-1.37433	0.0223306		-0.141433	0.867981
888_t	hypothetical protein	-1.23278	0.00580196		-0.379039	0.669473		0.853738	0.120603
7784_t	No_hits_found	-1.23204	0.0111056		-0.91684	0.187123		0.3152	0.669538
11046_t	No_hits_found	-1.23183	0.00332851		-0.71476	0.258713		0.517071	0.367833
3951_t	FAD/NAD(P)-binding oxidoreductase domain-containing protein	-1.23017	0.0115859		-0.308595	0.75731		0.921573	0.127362
8816_t	hypothetical protein	-1.23	0.00115135		0.163221	0.849384		1.39322	0.000632518
4120_t	hypothetical protein	-1.22976	0.00110976		-0.596515	0.312472		0.633249	0.19215
7028_t	hypothetical protein	-1.22972	0.000377235		-0.505676	0.365562		0.724047	0.0896538
4163_t	hypothetical protein	-1.22908	0.000682939		-0.935186	0.0532264		0.293897	0.58659
12880_t	hypothetical protein	-1.22719	0.0169727		-0.173713	0.889585		1.05348	0.0868385
12204_t	No_hits_found	-1.22715	0.000396917		-0.678732	0.180096		0.548418	0.229868
6443_t	hypothetical protein	-1.22677	0.01271		-0.805901	0.271226		0.420872	0.556859
12964_t	No_hits_found	-1.22544	0.0430908		-0.511723	0.651083		0.713712	0.381412
5689_t	hypothetical protein	-1.22467	0.0639092		-1.03506	0.287573		0.189612	0.867905
12949_t	hypothetical protein	-1.22448	0.00880756		-1.03235	0.10026		0.192124	0.808001
11633_t	No_hits_found	-1.22444	0.0501831		-1.15828	0.187585		0.0661681	0.957682
5393_t	hypothetical protein	-1.22433	0.00103002		0.0383682	0.96992		1.2627	0.00207148
6523_t	hypothetical protein	-1.22347	0.0234892		-0.300955	0.783795		0.922518	0.176461
8283_t	No_hits_found	-1.22263	0.00495904		0.347334	0.677041		1.56996	0.000707257
11041_t	SORBIDRAFT_10g025430, Sb10g025430; hypothetical protein	-1.22252	0.00506102		-0.220449	0.815128		1.00207	0.053589
10561_t	endoribonuclease Dicer [EC:3.1.26.-]	-1.22214	0.00147456		-0.511739	0.418214		0.710398	0.146062
10934_t	phospholipid-transporting ATPase [EC:3.6.3.1]	-1.22112	0.00417443		-0.838799	0.17227		0.382317	0.533698
5191_t	hypothetical protein	-1.22018	0.0161349		-0.827769	0.275938		0.392409	0.597995
2887_t	glycerophosphoryl diester phosphodiesterase [EC:3.1.4.46]	-1.21971	0.0651931		-0.394327	0.76095		0.825386	0.34566
9368_t	transcriptional regulator ATRX [EC:3.6.4.12]	-1.21922	0.00143628		-0.495772	0.443946		0.72345	0.131405
7047_t	exonuclease 1-like	-1.21803	0.000239749		-0.756503	0.0988453		0.461528	0.308406
9958_t	C2 domain-containing protein (ISS)	-1.21803	0.0732191		-0.548495	0.671694		0.669533	0.469304
6742_t	oxidoreductase domain-containing protein	-1.21795	0.0910978		-0.970812	0.378935		0.247142	0.836256
1427_t	No_hits_found	-1.21743	0.0112926		-0.512373	0.534621		0.705053	0.265992
1065_t	No_hits_found	-1.21509	0.00547879		-1.09747	0.0593658		0.117619	0.877976
2828_t	kinesin family member C1	-1.21469	0.00649479		-0.838209	0.194906		0.37648	0.5604
9508_t	Pleiotropic drug resistance protein	-1.21437	0.00163635		-0.398577	0.556203		0.815796	0.0868385
3043_t	glutathione S-transferase [EC:2.5.1.18]	-1.2142	0.00819963		-0.968637	0.129088		0.245561	0.732667
8094_t	No_hits_found	-1.21393	9.14413e-05		-0.487743	0.31209		0.726184	0.0558644
10774_t	mycorrhiza-induced NACHT/WD-repeat protein	-1.2131	0.000102444		-0.408515	0.434405		0.804583	0.030511
4968_t	No_hits_found	-1.21228	0.00861025		-1.0863	0.0800567		0.125976	0.875863
244_t	hypothetical protein	-1.21183	7.40017e-05		-0.809864	0.0477497		0.401965	0.343923
8611_t	No_hits_found	-1.21112	0.0118466		-0.910483	0.186304		0.300637	0.683819
7423_t	DNA polymerase theta subunit [EC:2.7.7.7]	-1.21052	0.000812488		-0.402205	0.538949		0.808316	0.0629254
12975_t	MRP5; ABC transporter, multidrug resistance associated protein	-1.21049	0.00920358		0.134657	0.905176		1.34515	0.00914299
9718_t	No_hits_found	-1.20963	0.000117628		-0.549004	0.254987		0.660622	0.0895716
7513_t	hypothetical protein	-1.20887	0.000682002		-0.578845	0.293677		0.630021	0.167102
10317_t	RWP-RK domain-containing protein (ISS)	-1.20858	0.0255504		-0.818808	0.323975		0.38977	0.621917
12385_t	No_hits_found	-1.20777	0.00105465		-0.599012	0.293109		0.608754	0.203642
7616_t	GG21374 gene product from transcript GG21374-RA	-1.20725	0.00094098		-1.13679	0.0123826		0.0704593	0.915439
3574_t	primary-amine oxidase [EC:1.4.3.21]	-1.2071	0.000681059		-0.702619	0.161733		0.50448	0.301146
8702_t	No_hits_found	-1.20592	0.00337946		-0.237528	0.789743		0.968397	0.046535
4361_t	hypothetical protein	-1.205	0.000169735		-0.299641	0.634042		0.905364	0.0141194
4552_t	fanconi anemia group I protein	-1.2021	0.00761466		-0.896196	0.162685		0.305899	0.653532
7006_t	No_hits_found	-1.20179	0.0146345		-1.21852	0.0606018		-0.0167352	0.987949
8952_t	ATP-dependent RNA helicase DHX37/DHR1 [EC:3.6.4.13]	-1.20168	0.00397751		-0.223848	0.803053		0.977835	0.0481663
10068_t	hypothetical protein	-1.20134	0.00627447		-0.835356	0.183893		0.365983	0.570145
6362_t	hypothetical protein	-1.20121	0.0169468		-0.0594687	0.963134		1.14175	0.0523056
1092_t	hypothetical protein	-1.20047	0.000688578		-0.0339143	0.971475		1.16655	0.00291706
5953_t	No_hits_found	-1.20018	0.0186195		-1.23676	0.0653318		-0.0365796	0.972374
3108_t	No_hits_found	-1.19979	0.000547002		-0.34563	0.585079		0.854164	0.0396787
4338_t	uncharacterized LOC100823800	-1.19958	0.00676437		-0.852206	0.177101		0.347371	0.597239
9060_t	hypothetical protein	-1.19955	0.00137889		-0.334251	0.645091		0.865303	0.0540832
4770_t	Cu2+-exporting ATPase [EC:3.6.3.4]	-1.19949	0.0191141		-0.540299	0.547174		0.659192	0.333961
11150_t	hypothetical protein	-1.19811	0.00667804		0.863409	0.147434		2.06151	4.41351e-06
1885_t	hypothetical protein	-1.1969	0.0142187		-0.622741	0.423235		0.574157	0.396707
40_t	No_hits_found	-1.19617	0.00737587		-1.10967	0.0618858		0.0865025	0.913255
5975_t	No_hits_found	-1.19525	0.00933355		-0.201291	0.842801		0.993958	0.0706322
1853_t	inversin protein alternative isoform	-1.19489	0.0699262		-1.05917	0.269947		0.135717	0.907751
1433_t	PE-PGRS family protein	-1.19487	0.0325504		-1.57381	0.0233081		-0.378939	0.646301
8444_t	No_hits_found	-1.19473	0.00925598		-0.825408	0.22189		0.369319	0.579284
9033_t	No_hits_found	-1.19469	0.0914095		-0.0807365	0.963134		1.11395	0.199789
962_t	No_hits_found	-1.19463	0.000997112		-0.625567	0.258461		0.569059	0.231624
3793_t	histone methyltransferase	-1.19408	0.0163815		-0.880539	0.226776		0.313544	0.677342
10055_t	lysine-specific demethylase 3B-like	-1.19374	0.00177146		-0.509389	0.423142		0.684348	0.157612
6856_t	uncharacterized LOC100789310	-1.19352	0.0310057		-1.44828	0.040693		-0.254757	0.768129
7192_t	condensin complex subunit 2	-1.19279	0.00641989		-1.07922	0.0653318		0.113565	0.882841
3828_t	No_hits_found	-1.19238	0.0439813		-1.64578	0.0245287		-0.453399	0.592733
1616_t	No_hits_found	-1.1923	0.00768147		-0.408722	0.624129		0.783576	0.165718
7415_t	Os07g0569600; Chaperonin-like RbcX domain containing protein.	-1.19176	0.0073238		-1.65116	0.00147883		-0.459403	0.487436
5713_t	phenylalanine-4-hydroxylase [EC:1.14.16.1]	-1.19094	0.00601734		-1.59058	0.00166004		-0.399641	0.534321
1287_t	No_hits_found	-1.19084	0.0113046		-0.171014	0.872259		1.01983	0.0695898
2202_t	hypothetical protein	-1.19025	0.000748154		-1.2612	0.00253321		-0.0709469	0.913198
9070_t	No_hits_found	-1.19011	0.013468		-0.186635	0.865873		1.00347	0.0817701
8208_t	hypothetical protein	-1.18964	0.00142724		-0.67284	0.223616		0.516805	0.304517
3864_t	No_hits_found	-1.18936	0.0919271		-0.582254	0.64113		0.607106	0.543962
8953_t	No_hits_found	-1.18911	0.0169727		-0.596788	0.457279		0.592325	0.390633
11526_t	hypothetical protein	-1.18812	0.00112263		-0.780605	0.126401		0.407514	0.428776
1905_t	hypothetical protein	-1.18704	0.0523612		-0.90793	0.322708		0.279113	0.771062
12539_t	epithelial splicing regulatory protein 1/2	-1.18616	0.00495282		-0.156615	0.878344		1.02954	0.0358396
764_t	SORBIDRAFT_04g000920, Sb04g000920; hypothetical protein	-1.18574	0.0103954		-0.355057	0.702434		0.830681	0.151508
9275_t	isoprenylcysteine carboxyl methyltransferase	-1.18528	0.0116752		-0.185004	0.861854		1.00028	0.0749489
2931_t	hypothetical protein	-1.18389	0.0173217		-1.24524	0.0564417		-0.0613459	0.949211
11504_t	No_hits_found	-1.18384	0.00216358		-0.459106	0.480182		0.724739	0.139242
9766_t	No_hits_found	-1.18257	0.0214868		-0.41873	0.668962		0.763841	0.252678
12623_t	amine oxidase	-1.18219	0.00191419		-0.57623	0.33183		0.605962	0.226118
9293_t	hypothetical protein	-1.18185	0.000338813		-0.830576	0.0606018		0.351272	0.462131
5093_t	hypothetical protein	-1.18166	0.00496076		-1.02983	0.0670062		0.151823	0.833228
10969_t	mannosyl-glycoprotein endo-beta-N-acetylglucosaminidase [EC:3.2.1.96]	-1.18133	0.0172775		-0.115296	0.925608		1.06603	0.0706314
9439_t	No_hits_found	-1.18071	0.00416789		-0.884115	0.121937		0.296596	0.633176
7914_t	ATP-dependent DNA helicase PIF1 [EC:3.6.4.12]	-1.1805	0.0175513		-0.90882	0.203711		0.27168	0.724283
7014_t	structural maintenance of chromosome 4	-1.17953	0.0029379		-0.886862	0.104701		0.292667	0.62025
9001_t	No_hits_found	-1.17849	0.0191844		-1.28583	0.0497213		-0.107335	0.905608
2641_t	similar to coiled-coil domain containing 57	-1.17842	0.00236347		-0.71956	0.204719		0.458864	0.391928
9814_t	methionyl aminopeptidase [EC:3.4.11.18]	-1.17828	1.03062e-05		-0.765	0.0293862		0.413279	0.250036
4037_t	xanthine dehydrogenase/oxidase [EC:1.17.1.4 1.17.3.2]	-1.17767	0.0294368		-0.21422	0.861707		0.963453	0.147055
2381_t	SWI/SNF-related matrix-associated actin-dependent regulator of chromatin subfamily A member 5 [EC:3.6.4.-]	-1.17739	0.00407387		-1.28996	0.0104771		-0.112567	0.87632
4833_t	LIM domain kinase 1 [EC:2.7.11.1]	-1.17708	0.0197992		-0.488684	0.597051		0.688399	0.299046
9085_t	kinesin family member 11	-1.17619	0.00711924		-0.849007	0.176914		0.327183	0.610583
11044_t	No_hits_found	-1.17569	0.0415738		-1.33787	0.0786601		-0.162177	0.867981
4856_t	hypothetical protein	-1.17569	0.000179698		-0.487767	0.319315		0.687922	0.075724
3748_t	No_hits_found	-1.17501	0.0189308		-0.753962	0.315636		0.421049	0.565583
10891_t	hypothetical protein	-1.17476	0.0129088		-0.13482	0.906381		1.03994	0.0639219
12982_t	No_hits_found	-1.17366	0.022661		-0.897803	0.225452		0.275859	0.734696
6466_t	DNA polymerase theta subunit [EC:2.7.7.7]	-1.17358	0.0152654		-0.473018	0.597822		0.700565	0.263381
12609_t	hypothetical protein	-1.17354	0.000419389		-0.234243	0.731871		0.939301	0.0146956
7615_t	No_hits_found	-1.17303	0.00547879		-0.503026	0.489484		0.670009	0.218052
7065_t	No_hits_found	-1.17203	0.000562786		-0.47637	0.394858		0.695657	0.0968897
8538_t	TUBGCP5; tubulin, gamma complex associated protein 5	-1.17189	0.00938078		-0.72968	0.288365		0.442208	0.490664
611_t	hypothetical protein	-1.17049	0.000732745		-0.00150766	0.999337		1.16898	0.00215304
7097_t	No_hits_found	-1.17046	0.000866317		0.173772	0.826491		1.34424	0.000368529
11728_t	No_hits_found	-1.16996	0.000737242		-0.540137	0.322755		0.629826	0.153244
1481_t	aqualysin 1 (EC:3.4.21.111)	-1.16957	0.00158308		-0.833108	0.103995		0.336464	0.530975
6435_t	No_hits_found	-1.16897	0.00800877		-0.828857	0.193086		0.340109	0.600238
6509_t	hypothetical protein	-1.16675	0.00126151		-0.139341	0.871999		1.02741	0.0125807
5203_t	myb proto-oncogene protein, plant	-1.16564	0.0116119		-0.893354	0.17577		0.272287	0.703201
424_t	chromosome transmission fidelity protein 18	-1.16533	0.027411		-0.769022	0.343461		0.396309	0.609708
10163_t	PI-3-kinase-related kinase SMG-1	-1.16508	0.00464293		-0.31502	0.712648		0.850059	0.0867447
9736_t	HON1504; histone H1 linker	-1.16457	0.0284435		-1.54549	0.0178437		-0.380924	0.622432
3124_t	sulfite oxidase [EC:1.8.3.1]	-1.16396	0.00035471		-1.87499	6.13645e-08		-0.711031	0.0839577
6772_t	hypothetical protein	-1.16338	0.00170102		-0.44783	0.473153		0.71555	0.125603
2881_t	aquI; aqualysin (EC:3.4.21.62)	-1.16332	0.00077126		-0.354897	0.582483		0.808419	0.0507985
332_t	minichromosome maintenance protein 5 (cell division control protein 46)	-1.16243	0.000355474		-0.826975	0.0606018		0.335452	0.472829
1642_t	No_hits_found	-1.1618	0.0417522		-0.347512	0.768162		0.814289	0.266369
1662_t	ribonuclease HI [EC:3.1.26.4]	-1.16104	0.0756227		-1.05022	0.267549		0.110819	0.925644
2825_t	No_hits_found	-1.16076	0.00942972		-1.18996	0.0398909		-0.0292089	0.974156
7776_t	hypothetical protein	-1.16042	0.00510654		-0.607174	0.351147		0.553249	0.320051
23_t	glycogen operon protein [EC:3.2.1.-]	-1.15992	0.0012088		0.361104	0.589087		1.52102	5.25654e-05
9435_t	internalin A	-1.15972	0.00189908		-0.0502968	0.960221		1.10943	0.00829509
6374_t	No_hits_found	-1.15757	0.0723987		-0.491293	0.697865		0.666274	0.442173
11592_t	No_hits_found	-1.15713	0.000216262		-0.0569105	0.947512		1.10022	0.00137476
12229_t	hypothetical protein	-1.15676	0.0207583		-1.22831	0.062415		-0.071553	0.938948
525_t	hypothetical protein	-1.15602	0.00142789		-0.574662	0.304742		0.581361	0.221032
1021_t	No_hits_found	-1.1552	0.0110581		-0.719587	0.294875		0.43561	0.504658
2924_t	No_hits_found	-1.15512	0.00345965		-0.488609	0.470251		0.666511	0.184704
6815_t	No_hits_found	-1.15443	0.000500055		-0.434278	0.440796		0.720154	0.0744121
2276_t	No_hits_found	-1.15435	0.0141474		-0.787579	0.257283		0.366772	0.59819
4426_t	DNA topoisomerase II [EC:5.99.1.3]	-1.15186	0.0103101		-0.86133	0.18221		0.290529	0.668922
6566_t	No_hits_found	-1.15171	0.0104444		-0.567149	0.439046		0.584556	0.337245
395_t	hypothetical protein	-1.15162	0.00368531		-0.538224	0.411911		0.613393	0.232769
3356_t	condensin-2 complex subunit H2	-1.15069	0.00474286		-0.794293	0.175088		0.356399	0.545036
3800_t	hypothetical protein	-1.15041	0.000875177		-0.636764	0.213967		0.513642	0.262548
3063_t	No_hits_found	-1.15026	0.0166513		-1.02792	0.114964		0.122342	0.886716
4233_t	similar to predicted protein	-1.14995	0.0143916		-0.893639	0.183893		0.256312	0.724842
1858_t	No_hits_found	-1.14936	0.00776765		-1.00956	0.0804545		0.139808	0.852318
6054_t	formin-like protein 20-like	-1.14836	0.00197598		-0.491434	0.42819		0.656922	0.163192
12446_t	hypothetical protein	-1.14802	0.000767651		-0.682967	0.162685		0.465054	0.318062
1906_t	similar to FAN protein	-1.14785	0.0073238		-0.282057	0.757287		0.865792	0.0935056
10944_t	hypothetical protein	-1.14769	0.0071176		-0.277076	0.756815		0.870615	0.091835
11938_t	hypothetical protein	-1.14691	0.00182902		-0.499248	0.416122		0.647667	0.164235
3675_t	BRCA1-associated RING domain protein 1 [EC:6.3.2.19]	-1.14659	0.0198426		-0.552143	0.514752		0.594446	0.369961
8422_t	ubiquitin-conjugating enzyme E2 H [EC:6.3.2.19]	-1.14632	0.00961001		-0.183964	0.855108		0.962358	0.0665481
8679_t	cyclin-dependent kinase 8/11 [EC:2.7.11.22 2.7.11.23]	-1.14622	0.0873526		-0.472589	0.709703		0.673628	0.464843
384_t	hypothetical protein	-1.14406	0.0829505		-0.511113	0.677867		0.632952	0.487001
8430_t	E3 ubiquitin-protein ligase UHRF1 [EC:6.3.2.19]	-1.14264	0.00203662		-0.557043	0.344082		0.585593	0.225074
56_t	No_hits_found	-1.14122	0.00173109		-0.862725	0.0819557		0.278497	0.608088
11132_t	No_hits_found	-1.14079	0.0304116		0.329064	0.749504		1.46985	0.0107169
5976_t	No_hits_found	-1.1403	0.0774237		0.151203	0.92466		1.2915	0.0835486
2986_t	No_hits_found	-1.13957	0.00717088		-0.734786	0.23518		0.404788	0.512575
381_t	hypothetical protein	-1.13914	0.00188874		0.119475	0.897605		1.25861	0.001623
7397_t	No_hits_found	-1.13912	0.0324886		-0.164814	0.896693		0.974305	0.136094
2983_t	hypothetical protein	-1.13771	0.00153499		0.155104	0.851412		1.29281	0.000851843
3106_t	internalin A	-1.13753	0.0300216		-0.404032	0.689731		0.733499	0.285773
8324_t	hypothetical protein	-1.13725	0.0347652		-0.886213	0.260194		0.251034	0.770027
10808_t	chitin synthase [EC:2.4.1.16]	-1.13663	0.0319128		-0.526219	0.570963		0.610415	0.399661
2837_t	hypothetical protein	-1.13658	0.000376689		-0.701439	0.117434		0.435137	0.31776
3141_t	No_hits_found	-1.13613	0.0193949		-0.751575	0.305869		0.384553	0.587595
5302_t	hypothetical protein	-1.13601	0.0098479		-0.626664	0.37443		0.509344	0.395277
10542_t	No_hits_found	-1.1339	0.00188994		0.407248	0.495917		1.54115	5.2616e-05
11242_t	small GTP-binding protein	-1.13286	0.000327591		-0.826847	0.0476968		0.306013	0.512424
7696_t	hypothetical protein	-1.13206	0.0213041		-0.457912	0.607127		0.67415	0.299749
7648_t	uncharacterized LOC100830888	-1.13126	0.0193232		-0.703899	0.332671		0.427357	0.546296
5142_t	No_hits_found	-1.13096	0.0226181		0.286528	0.785767		1.41749	0.00902586
4717_t	Os05g0555600; Similar to Glutamate synthase [NADH], amyloplastic.	-1.13075	0.0170745		-1.17134	0.0606018		-0.0405884	0.967721
10267_t	hypothetical protein	-1.12989	0.019766		0.311219	0.752194		1.44111	0.00632558
12923_t	cysteine proteinase-like protein	-1.12947	0.00340672		0.0594492	0.953182		1.18892	0.00541832
12503_t	hypothetical protein	-1.12941	0.00393051		-0.866055	0.1063		0.263359	0.662073
304_t	charged multivesicular body protein 4	-1.12938	0.0583114		-0.85761	0.340626		0.271765	0.772168
378_t	No_hits_found	-1.12927	0.00117212		-0.892857	0.0554097		0.236412	0.658323
421_t	MAPKKK13; mitogen activated protein kinase kinase kinase 13	-1.12883	0.00697786		-0.354922	0.669031		0.773912	0.135694
9848_t	hypothetical protein	-1.12854	0.000589617		-0.47969	0.364634		0.648852	0.11473
6403_t	No_hits_found	-1.12843	0.00892058		-0.13405	0.902731		0.994378	0.0493582
4777_t	hypothetical protein	-1.12818	0.000894245		-0.493345	0.36872		0.634833	0.139306
7931_t	No_hits_found	-1.12789	0.00538576		-0.501094	0.461954		0.626797	0.234029
1370_t	hypothetical protein	-1.12683	0.0247576		0.0786067	0.951724		1.20544	0.0352228
7487_t	ASK21-1; ubiquitin-protein ligase, ASK21	-1.12572	0.04011		-0.556323	0.553545		0.569392	0.458309
334_t	putative Glycosyl transferase	-1.1253	0.00527982		-0.134296	0.894008		0.991006	0.0346482
52_t	hypothetical protein	-1.12415	0.0218197		-0.644446	0.422728		0.479699	0.482383
10658_t	cell division control protein 45	-1.12384	0.00338348		-0.81749	0.126992		0.306353	0.5871
8129_t	No_hits_found	-1.12259	0.00226644		-0.139333	0.875278		0.983255	0.019545
12581_t	checkpoint serine/threonine-protein kinase [EC:2.7.11.1]	-1.1224	0.0186481		-0.825711	0.240881		0.296694	0.680774
6024_t	No_hits_found	-1.1223	0.0119151		-0.841259	0.187908		0.28104	0.680172
9522_t	No_hits_found	-1.12182	0.0846651		-0.696115	0.514752		0.425703	0.660874
1684_t	hypothetical protein	-1.12119	0.0726839		0.362364	0.769983		1.48355	0.0322122
5146_t	alpha,alpha-trehalase [EC:3.2.1.28]	-1.12115	0.0157582		-0.504371	0.529676		0.616784	0.318062
5943_t	No_hits_found	-1.1207	0.0214006		-0.461041	0.610591		0.659657	0.300337
12995_t	hypothetical protein	-1.11982	0.0114467		-0.0412783	0.970485		1.07854	0.0358771
9006_t	hypothetical protein	-1.11951	0.000327591		-0.433421	0.400917		0.686087	0.0706314
3688_t	hypothetical protein	-1.11924	0.00542809		-0.260692	0.754977		0.858551	0.0778613
9010_t	hypothetical protein	-1.11907	0.00340223		-0.428579	0.518412		0.690494	0.153613
10160_t	acetyl-CoA carboxylase / biotin carboxylase [EC:6.4.1.2 6.3.4.14]	-1.11899	0.0352917		-0.239615	0.835643		0.879371	0.186003
5141_t	No_hits_found	-1.11896	0.0265295		0.0722357	0.957326		1.19119	0.0385662
5535_t	No_hits_found	-1.11877	0.0077196		-0.5017	0.48622		0.617068	0.259548
5370_t	fanconi anemia group J protein [EC:3.6.4.12]	-1.11848	0.0247146		-0.590308	0.481936		0.528175	0.441746
5464_t	hypothetical protein	-1.11702	0.0055713		-0.389204	0.604798		0.727821	0.150243
10008_t	No_hits_found	-1.11692	0.0265735		-0.0053487	0.9966		1.11157	0.0586908
1834_t	hypothetical protein	-1.11631	4.47527e-05		-0.484967	0.245712		0.631347	0.0586908
7568_t	hypothetical protein	-1.11593	0.0182201		0.0834385	0.947321		1.19937	0.0247204
1571_t	hypothetical protein	-1.11476	0.00232582		-0.115308	0.902731		0.99945	0.0164299
5137_t	No_hits_found	-1.11446	0.004217		-0.670143	0.253313		0.444317	0.408967
10364_t	No_hits_found	-1.11423	0.00723382		-0.641643	0.305869		0.472583	0.416062
4782_t	No_hits_found	-1.11421	0.0289118		-0.333322	0.746689		0.780889	0.23371
2399_t	hypothetical protein	-1.11381	0.0299301		-0.56213	0.520333		0.551682	0.436625
3934_t	hypothetical protein	-1.11368	0.00534743		-0.406211	0.581924		0.70747	0.158684
8814_t	No_hits_found	-1.11323	0.00754049		0.211845	0.818557		1.32507	0.00354325
4257_t	6-phosphofructokinase [EC:2.7.1.11]	-1.11249	0.0110927		-0.665307	0.323538		0.447185	0.468376
2366_t	Myosin class II heavy chain (ISS)	-1.11233	0.00595796		-0.784519	0.178031		0.327808	0.57819
11760_t	hypothetical protein	-1.11208	0.00337946		-0.637387	0.270111		0.474694	0.356896
11738_t	RWD domain-containing protein 3-like	-1.11029	0.00436073		-0.118885	0.901016		0.991402	0.028326
8236_t	No_hits_found	-1.10998	0.00667072		0.0889771	0.933302		1.19896	0.00828739
11872_t	No_hits_found	-1.1097	0.00430904		0.225249	0.785155		1.33495	0.00147284
11498_t	No_hits_found	-1.10933	0.0183427		-0.467992	0.565851		0.641341	0.308958
4411_t	hypothetical protein	-1.10932	0.000441409		-0.51191	0.29792		0.597411	0.135459
4198_t	hypothetical protein	-1.10921	0.059448		-0.529323	0.630257		0.579888	0.468325
4177_t	No_hits_found	-1.10876	0.0269237		-0.579707	0.490018		0.529054	0.44628
8023_t	No_hits_found	-1.10752	0.0217802		-0.257386	0.805695		0.850138	0.155153
6361_t	hypothetical protein	-1.10708	0.00332488		-0.261961	0.737328		0.845118	0.0610163
6972_t	primary-amine oxidase [EC:1.4.3.21]	-1.1069	0.00808569		0.185294	0.846617		1.2922	0.00478546
1180_t	LAP4 protein (Scribble protein) (Smell-impaired protein)	-1.10631	0.0425151		0.102432	0.942451		1.20875	0.0541844
11056_t	hypothetical protein	-1.10346	0.0571826		-0.691644	0.460645		0.411816	0.629192
2375_t	No_hits_found	-1.10329	0.0190445		-0.238622	0.817653		0.864667	0.134244
11037_t	hypothetical protein, unknown function	-1.10328	0.00595107		-0.497091	0.467496		0.60619	0.243321
3852_t	No_hits_found	-1.10314	0.00186078		-0.529318	0.340756		0.573825	0.216036
5751_t	hypothetical protein	-1.1025	0.02456		-1.15961	0.0742277		-0.0571103	0.952441
3107_t	No_hits_found	-1.10242	0.0130242		-0.171527	0.86416		0.930896	0.0806927
4955_t	minichromosome maintenance protein 6	-1.102	0.00407971		-0.746608	0.178098		0.355393	0.518949
1020_t	No_hits_found	-1.10087	0.0144613		-0.585323	0.425633		0.515544	0.40363
8599_t	No_hits_found	-1.10076	0.0132692		-0.666331	0.334901		0.43443	0.487204
9512_t	dynein heavy chain 1, cytosolic	-1.10059	0.0258785		0.800157	0.265157		1.90075	0.000189124
7920_t	No_hits_found	-1.10031	0.00291972		-0.155225	0.851521		0.94509	0.0279524
3269_t	proton/phosphate symporter	-1.10003	0.0140958		0.227284	0.808246		1.32731	0.00699407
7398_t	No_hits_found	-1.09929	0.02836		-0.548747	0.518894		0.550542	0.425802
2077_t	golgin candidate 4-like	-1.09873	0.00832316		-0.541223	0.436269		0.557505	0.312919
1856_t	No_hits_found	-1.09863	0.0316828		-0.58235	0.494809		0.516281	0.46988
6781_t	No_hits_found	-1.09838	0.0449328		0.310764	0.783066		1.40915	0.0197567
7975_t	E1A/CREB-binding protein [EC:2.3.1.48]	-1.09779	0.00393826		-0.776558	0.152061		0.321233	0.561357
617_t	No_hits_found	-1.09693	0.0188851		-0.81051	0.239428		0.286419	0.686313
5473_t	serpin B	-1.0965	0.00874209		-0.454083	0.534199		0.642413	0.236851
1345_t	hypothetical protein	-1.09635	0.00613889		-0.619848	0.319194		0.476503	0.382407
580_t	SORBIDRAFT_04g035060, Sb04g035060; hypothetical protein	-1.09599	0.00203203		-0.398984	0.528919		0.697005	0.112749
4591_t	No_hits_found	-1.09513	0.00506102		-0.941293	0.0734519		0.153835	0.812856
4627_t	leucine-rich repeat-containing protein	-1.09474	0.0850033		-0.672599	0.515205		0.422144	0.658072
12313_t	histone-lysine N-methyltransferase SETD2 [EC:2.1.1.43]	-1.09464	0.00815449		-0.635555	0.322755		0.459086	0.421207
11813_t	NAD+ kinase [EC:2.7.1.23]	-1.09452	0.000627603		-0.222719	0.738609		0.871797	0.0187313
762_t	catalytic/ ligase	-1.09447	0.00142565		0.135598	0.860775		1.23006	0.000927516
3280_t	NADH dehydrogenase [EC:1.6.99.3]	-1.09366	0.00044332		-0.240732	0.715118		0.852928	0.0170757
4250_t	Non-structural maintenance of chromosome element, putative	-1.09333	0.00135304		-0.97081	0.0258054		0.122521	0.837099
4998_t	viral A-type inclusion protein	-1.09332	0.0223634		-0.681454	0.368869		0.411866	0.543823
9946_t	No_hits_found	-1.09321	0.00628998		-0.385869	0.603861		0.707345	0.160784
5958_t	No_hits_found	-1.09169	0.00623068		-0.261488	0.759227		0.830202	0.0832364
5286_t	hypothetical protein	-1.0915	0.0331893		-0.33918	0.749411		0.752323	0.250838
6811_t	squamosa promoter binding protein	-1.09095	0.00432801		-0.77307	0.157167		0.317875	0.567284
10370_t	CCCH zinc finger protein	-1.08911	0.00150865		-0.679589	0.172608		0.40952	0.388632
7394_t	hypothetical protein	-1.08757	0.0189561		-0.780767	0.258461		0.306803	0.658221
2382_t	SWI/SNF-related matrix-associated actin-dependent regulator of chromatin subfamily A member 5 [EC:3.6.4.-]	-1.08644	0.00433391		-1.2184	0.00891318		-0.13196	0.840549
7604_t	hypothetical protein	-1.08531	0.00249958		-0.176916	0.824847		0.908389	0.0297761
12638_t	adenylylsulfate kinase [EC:2.7.1.25]	-1.08499	0.0149205		-1.31096	0.0174262		-0.225969	0.74297
3343_t	No_hits_found	-1.08288	0.00756707		0.736315	0.213983		1.8192	1.23796e-05
11636_t	No_hits_found	-1.08282	0.040037		0.0573389	0.967062		1.14016	0.0620202
929_t	minichromosome maintenance protein 7 (cell division control protein 47)	-1.0827	0.0028659		-0.896605	0.0671834		0.186097	0.74421
6613_t	kinesin-like protein	-1.08252	0.00753004		-0.620455	0.324518		0.462063	0.405975
9983_t	No_hits_found	-1.08157	0.0698316		-0.653975	0.510181		0.427597	0.621882
11116_t	DNA polymerase alpha subunit B	-1.08146	0.00942972		-0.817005	0.170457		0.264451	0.677251
5339_t	minichromosome maintenance protein 2	-1.08125	0.00748565		-0.738186	0.213006		0.343068	0.555082
4504_t	potassium channel	-1.08102	0.0042996		-0.0672024	0.947512		1.01382	0.018234
9120_t	hypothetical protein	-1.08049	0.0138698		-0.144073	0.896503		0.936415	0.0714828
12869_t	mitogen-activated protein kinase kinase kinase 13 [EC:2.7.11.25]	-1.0803	0.0196539		-0.761444	0.270162		0.318859	0.645501
8829_t	serine/threonine-protein kinase/endoribonuclease IRE1 [EC:2.7.11.1 3.1.26.-]	-1.07979	0.0094719		-0.13665	0.896506		0.943142	0.0539299
828_t	viral A-type inclusion protein	-1.07947	0.0231112		-0.730255	0.316721		0.349212	0.61214
445_t	trx8; thioredoxin	-1.07866	0.0156651		0.321528	0.72952		1.40019	0.00374326
1541_t	No_hits_found	-1.07832	0.057666		-0.915414	0.274648		0.162904	0.865537
6148_t	DNA mismatch repair protein PMS2	-1.07812	0.00337946		-0.607229	0.279323		0.470888	0.345101
11306_t	No_hits_found	-1.07678	0.0095345		-0.455431	0.537416		0.621354	0.247574
3072_t	hypothetical protein	-1.07638	0.0292912		-0.990244	0.15092		0.086135	0.92209
9540_t	No_hits_found	-1.07635	0.0549627		-1.83616	0.00731335		-0.759806	0.334402
7544_t	No_hits_found	-1.07589	0.00938307		-0.23293	0.79751		0.842963	0.0912175
5280_t	hypothetical protein	-1.07572	0.00564327		-0.192303	0.826491		0.883416	0.0537044
8843_t	hypothetical protein	-1.07507	0.0153951		-0.986675	0.100843		0.0883998	0.91117
1974_t	CGL46; hypothetical protein	-1.07436	0.0150975		-0.987657	0.0999671		0.0867012	0.912238
7533_t	ATP-dependent RNA helicase DHX37/DHR1 [EC:3.6.4.13]	-1.07431	0.0343949		-0.419172	0.654888		0.655135	0.334928
8387_t	hypothetical protein	-1.07424	0.000442731		-0.990645	0.00909606		0.0835993	0.877547
11908_t	No_hits_found	-1.07423	0.0650043		-0.921759	0.282269		0.152476	0.878016
1573_t	No_hits_found	-1.0737	0.031485		-0.125498	0.922142		0.948199	0.115837
7335_t	hypothetical protein	-1.07234	0.00925181		0.520963	0.451065		1.5933	0.000229087
10274_t	No_hits_found	-1.07224	0.00868615		-0.178921	0.843003		0.893319	0.0672356
5493_t	No_hits_found	-1.07212	0.0556473		-0.559457	0.572234		0.512659	0.513291
7747_t	hypothetical protein	-1.07169	0.0365696		-1.00352	0.162697		0.068173	0.944198
584_t	endo-beta-1,3-glucanase	-1.07096	0.0345344		-0.384301	0.707879		0.686659	0.294701
12725_t	similar to endonuclease-reverse transcriptase	-1.0707	0.0056652		-0.476953	0.46693		0.593748	0.236692
9965_t	hypothetical protein	-1.07067	0.0071356		-1.13017	0.0242459		-0.0594934	0.938324
10715_t	hypothetical protein	-1.07063	0.00353197		-0.530293	0.369858		0.54034	0.261125
1740_t	No_hits_found	-1.07044	0.0314892		-0.0671704	0.957326		1.00327	0.0912101
11732_t	hypothetical protein	-1.06911	0.0412828		-0.220831	0.851521		0.848282	0.191367
1003_t	No_hits_found	-1.0689	0.0116654		-0.268625	0.756815		0.800277	0.129338
10935_t	aminophospholipid ATPase	-1.06844	0.00122354		-0.7576	0.0961761		0.310836	0.518147
5865_t	origin recognition complex subunit 3	-1.06829	0.00650075		-0.443749	0.521713		0.624536	0.214954
9653_t	hypothetical protein	-1.06795	0.000442936		-0.826001	0.0393145		0.241946	0.594769
725_t	RNA-binding protein, putative	-1.06758	0.0277073		-0.763567	0.295996		0.304017	0.678361
184_t	canalicular multispecific organic anion transporter 2	-1.06692	0.0115302		0.214582	0.817653		1.28151	0.00560975
10462_t	hypothetical protein	-1.06683	0.0101449		-0.254953	0.777334		0.811877	0.107657
13044_t	eukaryotic translation initiation factor 2C	-1.06648	0.0144809		-0.168118	0.867279		0.898365	0.0860991
9320_t	hypothetical protein	-1.06579	0.0363522		-0.899691	0.20962		0.166101	0.851464
3728_t	No_hits_found	-1.0646	0.0013121		-0.144333	0.850894		0.920269	0.0148469
12366_t	No_hits_found	-1.06438	0.0585799		0.329022	0.767392		1.3934	0.0251149
2619_t	hypothetical protein	-1.06376	0.0250234		-0.295783	0.767392		0.767976	0.19833
3165_t	COG0438: Glycosyltransferase (ISS)	-1.06354	0.0176249		-0.941569	0.126992		0.121972	0.875795
12190_t	No_hits_found	-1.06305	0.0117669		-0.932982	0.104701		0.130066	0.857333
10049_t	fap66; hypothetical protein	-1.06272	0.0273041		-0.283766	0.777334		0.778956	0.201432
1576_t	UPL1; ubiquitin-protein ligase 1	-1.06265	0.0535829		-0.302652	0.798318		0.760002	0.278597
9168_t	No_hits_found	-1.06256	0.00984843		-0.165371	0.864192		0.897194	0.0649248
7214_t	hypothetical protein	-1.06226	0.0445922		-1.21516	0.0813371		-0.152903	0.864858
9137_t	hypothetical protein	-1.06196	0.0438419		-0.542044	0.553491		0.519911	0.480198
5899_t	thioredoxin reductase (NADPH) [EC:1.8.1.9]	-1.06165	7.6367e-05		-0.556528	0.15092		0.505121	0.143852
10581_t	No_hits_found	-1.06121	0.0604291		-0.140346	0.919154		0.920862	0.188362
8024_t	No_hits_found	-1.06111	0.00204636		-0.0228054	0.980143		1.03831	0.00685445
7184_t	No_hits_found	-1.06074	0.0750923		-0.527241	0.624465		0.533497	0.521794
4899_t	hypothetical protein	-1.06063	8.82892e-05		-0.00515798	0.995043		1.05547	0.000335772
5659_t	No_hits_found	-1.06057	0.0130452		-0.73832	0.239956		0.322246	0.610505
3436_t	16S rRNA (cytosine967-C5)-methyltransferase [EC:2.1.1.176]	-1.05862	0.0145305		-0.0571008	0.961002		1.00152	0.0464786
3895_t	No_hits_found	-1.05803	0.000109148		-0.909529	0.00733307		0.148503	0.734708
2374_t	histone demethylase JARID1 [EC:1.14.11.-]	-1.05759	0.0590636		-0.678052	0.460645		0.37954	0.641866
4944_t	similar to pol-like protein	-1.05643	0.0272873		-1.01563	0.118996		0.0407985	0.967721
10644_t	armadillo/beta-catenin-like repeat-containing protein	-1.05586	0.0039909		-0.373295	0.585079		0.682568	0.134451
12120_t	hypothetical protein	-1.05576	0.00874209		-0.554009	0.39245		0.501752	0.357131
8386_t	hypothetical protein	-1.05527	0.00149503		-0.635652	0.186952		0.419621	0.357782
7886_t	No_hits_found	-1.05525	0.00807772		-0.454857	0.513155		0.600395	0.244437
1692_t	HYDEF; iron hydrogenase assembly protein	-1.05487	0.00542476		-0.0388491	0.970295		1.01602	0.0181499
8427_t	hypothetical protein	-1.05471	0.00335661		-0.243376	0.752534		0.811331	0.0570808
11715_t	hypothetical protein	-1.05403	0.026326		-0.564083	0.480383		0.489951	0.453419
12142_t	leucine-rich repeat receptor-like protein kinase	-1.05273	0.0224927		-0.960144	0.128203		0.0925851	0.911297
9616_t	hypothetical protein	-1.0522	0.000393105		-0.699732	0.0842854		0.352473	0.399377
6780_t	hypothetical protein	-1.05211	0.0142187		0.320543	0.714225		1.37265	0.00307328
12086_t	hypothetical protein	-1.0521	0.00113111		-0.647958	0.166785		0.404142	0.360445
5379_t	2-oxoisovalerate dehydrogenase E1 component, alpha subunit [EC:1.2.4.4]	-1.05207	0.00284028		0.212394	0.781933		1.26446	0.000844062
1891_t	small GTP-binding protein	-1.04974	0.0246708		-0.445352	0.599333		0.604386	0.330727
353_t	RNA-binding protein Musashi	-1.04799	0.00215523		-1.08068	0.0104771		-0.0326919	0.963976
10876_t	No_hits_found	-1.04795	0.00536834		-0.210847	0.799321		0.837106	0.0608037
8305_t	hypothetical protein	-1.04772	0.00772112		-0.656121	0.271226		0.391597	0.480519
961_t	hypothetical protein	-1.04742	0.0154744		-0.519148	0.464396		0.528274	0.373541
351_t	No_hits_found	-1.0466	0.0548168		0.127123	0.926225		1.17372	0.0608254
2990_t	No_hits_found	-1.04596	0.00671827		-0.855784	0.105184		0.19018	0.753602
11731_t	hypothetical protein	-1.04505	0.0274043		-0.419175	0.644724		0.625874	0.31032
9303_t	FAP260; flagellar associated membrane protein	-1.04327	0.0359344		-0.355326	0.727524		0.687947	0.283478
10926_t	RNA binding protein, putative	-1.04322	0.00267664		-0.852995	0.0675441		0.190223	0.730263
9804_t	hypothetical protein	-1.04317	0.0224374		-0.906964	0.15584		0.136204	0.864288
12708_t	No_hits_found	-1.04277	0.0592055		-0.371349	0.736306		0.671423	0.357951
5608_t	No_hits_found	-1.04248	0.0117015		-0.724871	0.230219		0.317611	0.605252
8403_t	No_hits_found	-1.04214	0.00743095		-0.362246	0.619681		0.67989	0.165692
7551_t	26S proteasome regulatory subunit, ATPase 3, interacting protein	-1.04168	0.0473801		-0.809377	0.301247		0.232304	0.780451
11783_t	oxidoreductase, short chain dehydrogenase	-1.03928	0.00832255		-0.324311	0.672418		0.714966	0.148643
10143_t	hypothetical protein	-1.03874	0.0254361		-0.00963968	0.993894		1.0291	0.0579502
6472_t	hypothetical protein	-1.03799	0.00728995		-0.526629	0.400893		0.511365	0.323402
1779_t	light-harvesting complex II chlorophyll a/b binding protein 1	-1.03674	0.00266873		-0.4436	0.439046		0.593137	0.181222
10708_t	hypothetical protein	-1.03635	0.00917478		-0.203313	0.816431		0.833042	0.0816768
6801_t	No_hits_found	-1.03451	0.00417292		-0.721756	0.158944		0.312751	0.553441
12099_t	hypothetical protein	-1.03441	0.0218093		-0.4918	0.519572		0.542611	0.378495
10629_t	hypothetical protein	-1.03408	0.0104953		-0.61291	0.322034		0.421175	0.460441
7930_t	hypothetical protein	-1.03405	0.0106084		-0.48428	0.481259		0.549774	0.305846
10011_t	No_hits_found	-1.03286	0.00124407		-0.399457	0.459841		0.633401	0.112654
1313_t	lipase domain protein	-1.03231	0.0286409		-0.246419	0.812517		0.785891	0.180871
7989_t	No_hits_found	-1.03178	0.0430804		0.0722672	0.956633		1.10405	0.0608896
3932_t	hypothetical protein	-1.03166	0.037941		-0.292688	0.7817		0.738976	0.241921
11125_t	5'-nucleotidase [EC:3.1.3.5]	-1.0307	0.0218197		-0.627378	0.376587		0.40332	0.528328
6064_t	hypothetical protein	-1.03048	0.00768147		-0.0330996	0.972169		0.997385	0.0242428
11789_t	No_hits_found	-1.03027	0.00644342		-0.213162	0.79751		0.817109	0.0702497
238_t	5'-3' exonuclease (ISS)	-1.02984	0.0196089		-0.688385	0.29792		0.34145	0.601205
2952_t	No_hits_found	-1.02981	0.000255541		-0.594546	0.139832		0.435266	0.244687
7993_t	hypothetical protein	-1.02947	0.0144038		-0.504289	0.483357		0.525179	0.349164
3552_t	PPE family protein	-1.02897	0.060439		-1.08078	0.152866		-0.0518109	0.962687
5287_t	hypothetical protein	-1.02866	0.0240944		-0.352699	0.694138		0.675957	0.250126
7092_t	pumilio homolog 1-like	-1.02698	0.0202515		-1.00091	0.092732		0.0260689	0.977157
3851_t	No_hits_found	-1.02631	0.0127296		-0.543598	0.420988		0.482713	0.390006
8708_t	hypothetical protein	-1.02586	0.0604291		-0.593139	0.524846		0.432718	0.575455
1501_t	polyribonucleotide nucleotidyltransferase [EC:2.7.7.8]	-1.02381	0.0145305		-1.27566	0.0131507		-0.251845	0.702351
7859_t	cl39673_1b; LOC100285779	-1.02299	0.00376549		0.0160022	0.986234		1.03899	0.00828817
5652_t	hypothetical protein	-1.02248	0.00174307		-0.567541	0.247493		0.454935	0.299152
2659_t	No_hits_found	-1.02247	0.00120515		-0.640671	0.156726		0.381797	0.384448
7720_t	NAD+ kinase [EC:2.7.1.23]	-1.02141	0.00053037		-0.372749	0.450921		0.648657	0.0726672
9308_t	No_hits_found	-1.0214	0.0400156		-0.927826	0.184059		0.0935733	0.915439
[truncated: 44 more rows]
