# Supplementary material for: Cellular response of Parachlorella kessleri to a solid surface culture environment
Source: Front Plant Sci. 2023 Jun 5;14:1175080. doi: 10.3389/fpls.2023.1175080 (PMC10277731; doi:10.3389/fpls.2023.1175080)
Supplement: Supplementary file 11 [file Table_10.xlsx]

## Sheet: Sheet1
Table S10: Expression levels of all Parachlorella genes.
Parachlorella gene ID*	Predict function*	12 h / 0 h			24 h / 0 h			24 h / 12 h
		log2 fold change	padj**		log2 fold change	padj**		log2 fold change	padj**
1_t	hypothetical protein	-0.952194	0.00679482		-0.15061	0.848709		0.801584	0.0545266
2_t	CCR4-NOT transcription complex subunit 1	-0.718797	0.120721		-0.20293	0.840684		0.515868	0.390006
3_t	GTP-binding nuclear protein Ran	1.84058	4.8059e-12		0.604873	0.126401		-1.23571	2.33339e-05
4_t	hypothetical protein	1.21129	7.42653e-05		0.572014	0.222605		-0.639278	0.08765
5_t	hypothetical protein	0.83594	0.0097179		-0.0662757	0.941062		-0.902216	0.0132087
6_t	hypothetical protein	0.801871	0.0871729		0.00802548	0.995386		-0.793846	0.161634
7_t	peptide alpha-N-acetyltransferase [EC:2.3.1.88]	1.22059	0.00273053		0.759724	0.207329		-0.460866	0.40898
8_t	sister chromatid cohesion protein PDS5	-0.212387	0.632401		-0.0153708	0.98788		0.197016	0.735388
9_t	sister chromatid cohesion protein PDS5	-0.275605	0.590154		0.0572653	0.961356		0.33287	0.602716
10_t	UDP-N-acetylglucosamine pyrophosphorylase [EC:2.7.7.23]	-0.97343	0.0418089		-1.02172	0.11347		-0.0482887	0.959961
11_t	No_hits_found	-1.60924	0.105437		-0.584013	0.759227		1.02523	0.447254
12_t	expressed hypothetical protein	-0.264709	0.519189		-0.397226	0.529676		-0.132517	0.824244
13_t	No_hits_found	0.77288	0.0535987		0.0563414	0.958379		-0.716539	0.138553
14_t	No_hits_found	-0.690906	0.0358267		-0.421947	0.43164		0.268959	0.566726
15_t	No_hits_found	-2.27777	1.33686e-05		-2.12035	0.000378072		0.157423	0.875863
16_t	No_hits_found	0.112427	0.812557		-0.0848276	0.933052		-0.197254	0.740638
18_t	hypothetical protein	-0.625234	0.395279		0.344195	0.805695		0.969429	0.251555
19_t	cytochrome c6	1.94911	0.000153898		1.10551	0.139874		-0.843601	0.202264
20_t	No_hits_found	-0.677861	0.468777		-0.073526	0.971884		0.604335	0.619805
21_t	glycogen operon protein [EC:3.2.1.-]	-1.01188	0.0171865		0.363486	0.661713		1.37536	0.00256748
23_t	glycogen operon protein [EC:3.2.1.-]	-1.15992	0.0012088		0.361104	0.589087		1.52102	5.25654e-05
24_t	hypothetical protein	-0.246825	0.458261		-0.0349352	0.964895		0.21189	0.625045
25_t	hypothetical protein	0.589305	0.102078		0.235955	0.749411		-0.353349	0.462656
26_t	hypothetical protein	-0.202874	0.664536		0.460627	0.489971		0.663501	0.175874
27_t	No_hits_found	-0.253758	0.5762		-0.116789	0.906734		0.13697	0.833938
28_t	protein phosphatase [EC:3.1.3.16]	-0.228399	0.60746		-0.401908	0.556203		-0.173509	0.772168
29_t	hypothetical protein	0.814543	0.152065		0.281938	0.816431		-0.532605	0.479512
30_t	MAPK5; mitogen-activated protein kinase 5 (EC:2.7.1.-)	-0.31799	0.566051		-0.841915	0.235425		-0.523925	0.425945
31_t	acyl-CoA oxidase [EC:1.3.3.6]	-0.334559	0.312611		0.230349	0.707879		0.564907	0.127131
32_t	acyl-CoA oxidase [EC:1.3.3.6]	-0.177149	0.719384		0.202131	0.82433		0.37928	0.513594
33_t	prolyl oligopeptidase [EC:3.4.21.26]	0.0128328	0.974133		0.0964192	0.895928		0.0835864	0.866735
34_t	THO2; oligoendopeptidase	0.446493	0.121409		0.180857	0.758444		-0.265636	0.492314
35_t	HYD2; iron hydrogenase	0.356165	0.399998		-0.344975	0.638079		-0.701141	0.133372
36_t	hypothetical protein	-0.365635	0.34415		-0.0668779	0.944486		0.298757	0.549487
37_t	AP-1 complex subunit mu	0.893012	0.00196818		0.374669	0.447014		-0.518343	0.153539
38_t	hypothetical protein	-0.418104	0.31204		-0.0505939	0.960608		0.36751	0.488147
39_t	ubiquitin-like protein 5	0.781205	0.203816		0.161698	0.915172		-0.619507	0.434062
40_t	No_hits_found	-1.19617	0.00737587		-1.10967	0.0618858		0.0865025	0.913255
41_t	hypothetical protein	-0.643125	0.448421		-0.304744	0.858295		0.338381	0.777301
42_t	pyruvate dehydrogenase E1 component subunit beta [EC:1.2.4.1]	1.34935	2.293e-07		0.442831	0.292424		-0.90652	0.00205791
43_t	hypothetical protein	-0.117622	0.795929		-0.458668	0.464396		-0.341047	0.518147
44_t	hypothetical protein	-0.327923	0.59736		0.348243	0.749601		0.676166	0.334307
45_t	hypothetical protein	0.208287	0.612997		0.345083	0.594484		0.136796	0.809874
46_t	dihydrolipoamide dehydrogenase [EC:1.8.1.4]	0.665829	0.0173879		0.449638	0.292348		-0.21619	0.592733
47_t	mitochondrial import inner membrane translocase subunit TIM50-like	1.50424	3.51229e-08		0.510502	0.234872		-0.993735	0.00115102
48_t	16S rRNA (cytidine1402-2'-O)-methyltransferase [EC:2.1.1.198]	-0.328429	0.580596		-0.551442	0.546128		-0.223013	0.785689
49_t	hypothetical protein	-0.446164	0.247142		0.00279799	0.998344		0.448962	0.345016
50_t	hypothetical protein	-0.272042	0.352263		0.133071	0.821679		0.405113	0.231407
51_t	No_hits_found	-0.776152	0.137805		-0.950159	0.184059		-0.174007	0.83962
52_t	hypothetical protein	-1.12415	0.0218197		-0.644446	0.422728		0.479699	0.482383
53_t	hypothetical protein	0.894591	0.0230364		0.306106	0.705871		-0.588485	0.239079
54_t	Os06g0187900; RNA recognition motif, RNP-1 domain containing protein.	0.972028	0.00265531		0.449232	0.402844		-0.522796	0.207347
55_t	WD40 repeat-containing protein SMU1	1.05211	4.80757e-06		0.388559	0.292424		-0.663554	0.0129301
56_t	No_hits_found	-1.14122	0.00173109		-0.862725	0.0819557		0.278497	0.608088
57_t	hypothetical protein	0.0275227	0.944642		0.378765	0.447664		0.351242	0.383479
58_t	hypothetical protein	-0.173393	0.703705		0.168923	0.845132		0.342315	0.524545
59_t	oxidoreductase	-1.97549	0.00425987		-1.7743	0.0463476		0.201189	0.875019
60_t	oxidoreductase	-0.88418	0.279967		-2.2445	0.022749		-1.36032	0.173206
61_t	auxin-induced protein PCNT115-like	0.714765	0.489244		-0.118593	0.963077		-0.833358	0.525138
62_t	auxin-induced protein PCNT115-like	1.83479	0.00308793		0.0587946	0.971873		-1.77599	0.0109244
63_t	auxin-induced protein PCNT115-like	0.228624	0.883087		-1.25015	0.61915		-1.47877	0.417649
64_t	CPO1; hypothetical protein	0.330946	0.533577		0.228351	0.825986		-0.102595	0.901894
65_t	hypothetical protein	-0.51351	0.29681		-0.23706	0.812701		0.276449	0.691555
66_t	No_hits_found	-0.842272	0.0873907		0.337059	0.731871		1.17933	0.0297119
67_t	No_hits_found	0.801847	0.363636		1.27605	0.277679		0.474205	0.677342
68_t	methylthioribulose 1-phosphate dehydratase / enolase-phosphatase E1 [EC:4.2.1.109 3.1.3.77]	0.8786	0.00800661		0.265949	0.698927		-0.61265	0.134566
69_t	methylthioribulose 1-phosphate dehydratase / enolase-phosphatase E1 [EC:4.2.1.109 3.1.3.77]	0.939364	0.00324891		0.224752	0.744187		-0.714611	0.0590634
70_t	hypothetical protein	-1.85319	0.0326601		-0.736957	0.635566		1.11623	0.335647
71_t	golgi SNAP receptor complex member 2	0.383434	0.3657		-0.256666	0.756769		-0.6401	0.188752
72_t	nuclear pore complex protein Nup53	0.609505	0.0384498		-0.0362227	0.963134		-0.645727	0.0585282
73_t	protein FAM50	0.246801	0.46785		0.0642727	0.936925		-0.182528	0.690566
74_t	extended synaptotagmin-3-like	0.109791	0.85685		0.115158	0.928523		0.00536731	0.996688
75_t	hypothetical protein	1.62287	3.4131e-05		0.138589	0.894682		-1.48428	0.000546866
76_t	hypothetical protein	-0.951072	0.0245557		-0.349549	0.67109		0.601522	0.271789
77_t	hypothetical protein	-0.896688	0.00165238		-0.100165	0.892369		0.796523	0.0137242
78_t	Single-strand binding protein (ISS)	0.518426	0.110116		0.414034	0.419843		-0.104392	0.841815
79_t	uncharacterized LOC100800867	-1.72703	0.0353055		-0.528941	0.738692		1.19809	0.26097
80_t	hypothetical protein	0.0192441	0.967025		-0.224625	0.76351		-0.243869	0.637113
81_t	malate dehydrogenase [EC:1.1.1.37]	0.914769	0.0309289		0.245267	0.790997		-0.669502	0.207451
82_t	hypothetical protein	0.450571	0.418649		0.00420833	0.998042		-0.446363	0.525851
83_t	glucosamine-phosphate N-acetyltransferase [EC:2.3.1.4]	-0.475083	0.320153		-0.848928	0.17371		-0.373845	0.548064
84_t	signal recognition particle subunit SRP9	1.56391	3.4131e-05		0.716616	0.213732		-0.847291	0.063712
85_t	hypothetical protein	0.767459	0.00477428		0.255474	0.626789		-0.511985	0.127151
86_t	replication factor C subunit 2/4	0.195455	0.655218		-0.262928	0.734645		-0.458383	0.351561
87_t	hypothetical protein	0.609905	0.131932		-0.0993839	0.923712		-0.709289	0.138667
88_t	vesicle transport protein SEC22	0.813035	0.00734714		0.0793711	0.922901		-0.733664	0.0369538
89_t	hypothetical protein	-1.26961	0.00158308		-0.314792	0.687718		0.954819	0.0476684
90_t	hypothetical protein	0.917227	0.0110189		0.132903	0.882112		-0.784324	0.0653097
91_t	5,10-methylenetetrahydrofolate dehydrogenase	0.179957	0.7179		-0.170213	0.859342		-0.35017	0.555711
92_t	hypothetical protein	0.812724	0.0327165		0.592352	0.307307		-0.220372	0.700283
93_t	SORBIDRAFT_06g033230, Sb06g033230; hypothetical protein	0.4761	0.384766		0.161944	0.896693		-0.314156	0.673341
94_t	hypothetical protein	1.27444	0.000455663		0.420082	0.528919		-0.854362	0.0477779
95_t	dynein heavy chain, axonemal	-0.830478	0.0145365		0.284129	0.663199		1.11461	0.00225715
96_t	No_hits_found	0.770862	0.222195		0.175431	0.908411		-0.595431	0.466979
97_t	protein MOTHER of FT and TF 1-like	0.425163	0.68558		0.815686	0.613906		0.390523	0.772093
98_t	vacuolar protein sorting-associated protein 9A-like	-0.128326	0.767239		-0.26671	0.718603		-0.138384	0.813367
99_t	nucleoporin p58/p45	0.161039	0.674984		-0.0877503	0.917082		-0.248789	0.598138
100_t	nuclear pore complex protein Nup98-Nup96	0.0371531	0.935369		-0.0165728	0.985638		-0.0537258	0.934537
101_t	nucleoside-diphosphate kinase [EC:2.7.4.6]	1.31361	0.000121088		0.301	0.669435		-1.01261	0.00923641
102_t	hypothetical protein	-0.870284	0.280632		-0.178588	0.925268		0.691696	0.515999
103_t	H/ACA ribonucleoprotein complex subunit 2	1.83722	1.96427e-07		0.274005	0.725481		-1.56321	4.36512e-05
104_t	STAM-binding protein [EC:3.1.2.15]	-0.263238	0.56183		-0.109968	0.913246		0.153271	0.810686
105_t	hypothetical protein	0.869441	0.0204788		0.335216	0.644604		-0.534225	0.268686
106_t	hypothetical protein	-0.357346	0.670715		0.00833387	0.9966		0.36568	0.738967
107_t	No_hits_found	-0.301221	0.504141		-0.541329	0.401085		-0.240108	0.69849
108_t	ATP-binding cassette transporter	0.854108	0.0100861		0.322546	0.607489		-0.531561	0.207693
109_t	epithelial splicing regulatory protein 1/2	-2.68816	3.70955e-06		-1.80796	0.0101758		0.880204	0.280334
110_t	hypothetical protein	0.278199	0.557641		-1.49887	0.00146357		-1.77707	2.53707e-05
111_t	tRNA threonylcarbamoyladenosine biosynthesis protein	0.445849	0.359781		0.390039	0.64735		-0.0558099	0.947368
112_t	carbamate kinase [EC:2.7.2.2]	-0.834149	0.0540878		0.634985	0.318247		1.46913	0.00103446
113_t	hypothetical protein	0.96428	0.0187696		0.147264	0.887459		-0.817016	0.0953447
114_t	hypothetical protein	-0.45821	0.241429		0.15404	0.852139		0.612251	0.176752
115_t	hypothetical protein	1.2739	7.44903e-05		0.63198	0.188611		-0.641917	0.108609
116_t	hypothetical protein	1.91018	1.19041e-06		1.13584	0.0313949		-0.774339	0.115633
117_t	hypothetical protein	0.395015	0.489407		0.635723	0.448191		0.240708	0.756475
118_t	Molecular chaperone (DnaJ superfamily) (ISS)	-0.500243	0.265732		0.130971	0.900324		0.631214	0.235774
119_t	LMBR1 domain-containing protein 1	0.110344	0.817012		-0.15326	0.866998		-0.263605	0.646131
120_t	TATA-binding protein-associated factor [EC:3.6.4.-]	-0.504695	0.224786		-0.355463	0.6321		0.149232	0.81462
121_t	TATA-binding protein-associated factor [EC:3.6.4.-]	-1.14204	0.144177		-0.656082	0.643623		0.485958	0.668063
122_t	ribosomal RNA-processing protein 36	1.05088	0.0134749		0.431925	0.588696		-0.618953	0.257353
123_t	hypothetical protein	0.52464	0.0934894		0.178633	0.787047		-0.346007	0.39701
124_t	transitional endoplasmic reticulum ATPase	-0.881577	0.0263247		-0.820274	0.133903		0.0613032	0.933186
125_t	hypothetical protein	-1.25576	0.00320216		-0.322801	0.71643		0.932961	0.0666563
126_t	hypothetical protein	1.5169	1.3104e-05		0.427295	0.49834		-1.08961	0.00581062
127_t	EMP/nonaspanin domain family protein	0.106534	0.758762		-0.324986	0.51828		-0.43152	0.240685
128_t	NADH dehydrogenase (ubiquinone) 1 alpha/beta subcomplex 1 [EC:1.6.5.3 1.6.99.3]	1.45778	4.59828e-06		0.405155	0.474742		-1.05263	0.0034175
129_t	hypothetical protein	-0.0648541	0.868991		0.256188	0.678485		0.321042	0.457414
130_t	hypothetical protein	0.214657	0.650254		-0.12883	0.900322		-0.343487	0.549569
131_t	No_hits_found	-0.143852	0.773904		0.160782	0.867776		0.304635	0.610583
132_t	NADPH-dependent diflavin oxidoreductase 1-like	0.243985	0.415393		0.20829	0.701481		-0.035695	0.944663
133_t	GDP-D-mannose 3', 5'-epimerase [EC:5.1.3.18 5.1.3.-]	0.480829	0.232627		0.0932344	0.925228		-0.387594	0.453953
134_t	pescadillo	1.77737	6.41295e-09		0.260832	0.694359		-1.51654	4.27323e-06
135_t	MPBQ/MSBQ methyltransferase	1.04146	1.0309e-05		0.491	0.161534		-0.550457	0.0549751
136_t	hypothetical protein	-0.111254	0.815662		-0.225913	0.790435		-0.114659	0.863146
137_t	alpha-N-arabinofuranosidase [EC:3.2.1.55]	-0.430506	0.265152		1.18771	0.00435342		1.61822	8.0575e-06
138_t	U3 small nucleolar RNA-associated protein 13	1.3093	0.000393764		0.277407	0.729124		-1.03189	0.0145816
139_t	No_hits_found	-0.343647	0.339789		0.0175081	0.983161		0.361155	0.417649
140_t	protein arginine N-methyltransferase 3 [EC:2.1.1.-]	1.24167	2.16305e-06		0.128139	0.841064		-1.11353	9.3776e-05
141_t	exocyst complex component 5-like	-0.787001	0.0556493		-0.407011	0.577696		0.379989	0.507888
142_t	U2 snRNP auxiliary factor, large subunit	1.35158	1.25158e-06		0.428548	0.357924		-0.923031	0.00349868
143_t	hexaprenyldihydroxybenzoate methyltransferase [EC:2.1.1.114]	0.446847	0.263026		0.0161752	0.986605		-0.430672	0.391098
144_t	protein-tyrosine phosphatase [EC:3.1.3.48]	1.02415	0.00569239		0.580489	0.317724		-0.443662	0.37441
145_t	DNA-directed RNA polymerase I subunit RPA12	1.37323	0.000164438		0.105479	0.915813		-1.26775	0.00165354
146_t	No_hits_found	0.418363	0.430161		0.307585	0.759227		-0.110778	0.893948
147_t	serine/threonine-protein kinase SRK2 [EC:2.7.11.1]	0.66292	0.115457		0.0948877	0.929349		-0.568032	0.279203
148_t	internalin A	-0.586124	0.230942		-0.145746	0.89769		0.440378	0.49377
149_t	1-deoxy-D-xylulose-5-phosphate reductoisomerase [EC:1.1.1.267]	0.926795	0.00512229		0.571586	0.253435		-0.355209	0.44028
150_t	methyl-CpG-binding domain protein 4 [EC:3.2.2.-]	-0.368227	0.519954		-0.0750275	0.954346		0.2932	0.704502
151_t	hypothetical protein	0.877862	0.0200471		0.331677	0.656001		-0.546185	0.259036
152_t	UROD3; uroporphyrinogen decarboxylase (EC:4.1.1.37)	1.85209	3.6457e-06		1.65867	0.000378072		-0.193416	0.766441
153_t	hypothetical protein	1.49332	0.00165595		0.450777	0.625893		-1.04254	0.0664501
154_t	hypothetical protein	0.269694	0.714736		0.0996558	0.951724		-0.170038	0.873272
155_t	beclin 1	-0.189143	0.70824		-0.322186	0.709182		-0.133043	0.853326
156_t	USE1; Qc-SNARE protein, USE1 family	0.462934	0.392217		0.0223906	0.986154		-0.440544	0.524545
157_t	tocopherol cyclase	-0.361736	0.213441		0.090074	0.895913		0.45181	0.184648
158_t	SDR42E1; short chain dehydrogenase/reductase family 42E, member 1	0.848743	0.0258188		0.0948036	0.924733		-0.75394	0.0961071
159_t	hypothetical protein	0.678743	0.0440285		0.217383	0.759227		-0.46136	0.286
160_t	H+-transporting ATPase [EC:3.6.3.6]	-3.38519	0.00025264		-2.4403	0.0477857		0.944894	0.479512
163_t	hypothetical protein	-0.782212	0.0205099		-0.186136	0.802124		0.596076	0.152395
164_t	hypothetical protein	-0.584076	0.0517237		-0.119351	0.860094		0.464725	0.215565
165_t	COP9 signalosome complex subunit 2	0.623185	0.063899		0.326754	0.592949		-0.296431	0.523328
166_t	COP9 signalosome complex subunit 2-like	0.635337	0.223067		0.560372	0.5063		-0.074965	0.933186
167_t	hypothetical protein	-0.138559	0.770216		-0.611931	0.315947		-0.473372	0.382976
168_t	NADH dehydrogenase (ubiquinone) 1 alpha subcomplex 9 [EC:1.6.5.3 1.6.99.3]	0.744547	0.00109236		0.262276	0.522114		-0.482271	0.0813086
169_t	aconitate hydratase 1 [EC:4.2.1.3]	0.850837	0.0460963		0.182042	0.850686		-0.668796	0.207693
170_t	aconitate hydratase 1 [EC:4.2.1.3]	1.00226	0.0275656		0.314919	0.740453		-0.687344	0.23338
171_t	hypothetical protein	0.220576	0.580281		0.577308	0.255456		0.356732	0.448299
174_t	MFS family transporter	-0.0910853	0.830054		0.485477	0.370759		0.576562	0.175765
175_t	hypothetical protein	0.398602	0.280618		1.05534	0.0103795		0.656738	0.108536
176_t	uracil-DNA glycosylase [EC:3.2.2.27]	-0.247544	0.583292		-0.414849	0.551043		-0.167304	0.786447
177_t	ribosomal RNA-processing protein 1	1.97184	2.1628e-05		0.206175	0.853911		-1.76566	0.000529287
178_t	uncharacterized LOC100835623	-0.338176	0.45833		-0.0854261	0.936925		0.25275	0.680695
179_t	small subunit ribosomal protein S17	1.64467	6.41513e-07		0.621312	0.228004		-1.02336	0.00685424
181_t	hypothetical protein	-0.305282	0.325653		-0.0227333	0.974086		0.282549	0.47401
182_t	origin recognition complex subunit 5	-0.74488	0.0432396		-0.449349	0.457859		0.295531	0.574386
184_t	canalicular multispecific organic anion transporter 2	-1.06692	0.0115302		0.214582	0.817653		1.28151	0.00560975
185_t	similar to AGAP009835-PA	-1.44354	0.0297383		0.168692	0.914834		1.61223	0.0323957
186_t	hypothetical protein	-0.550311	0.222832		0.104828	0.923584		0.655138	0.223483
187_t	LMR3; hypothetical protein	-0.691313	0.285872		0.205332	0.883349		0.896644	0.240844
188_t	hypothetical protein	0.198749	0.619144		-0.215798	0.768075		-0.414547	0.364855
189_t	cation-transporting ATPase 13A3/4/5 [EC:3.6.3.-]	-0.995223	0.0086649		-0.481773	0.45051		0.51345	0.305722
190_t	tRNA-splicing ligase RtcB [EC:6.5.1.3]	1.40076	1.03715e-06		0.828801	0.0312672		-0.571961	0.112286
191_t	No_hits_found	-0.521297	0.20112		0.0349597	0.971873		0.556257	0.259992
192_t	HDT902; histone deacetylase	1.86986	2.73711e-09		0.647099	0.176914		-1.22276	0.000491062
193_t	AP-4 complex subunit sigma-1	0.504899	0.252025		0.116382	0.912806		-0.388517	0.501079
194_t	Vfl3; hypothetical protein	1.1271	0.00114381		0.68617	0.17803		-0.440928	0.342208
195_t	No_hits_found	-1.37826	0.0423174		-0.839439	0.437481		0.538817	0.586321
196_t	No_hits_found	-0.112358	0.796681		0.250504	0.735604		0.362862	0.460492
197_t	translation initiation factor 6	1.68654	1.27142e-06		0.319502	0.660405		-1.36704	0.000357242
198_t	large subunit ribosomal protein L13	1.02844	0.00936072		0.774922	0.173634		-0.253521	0.671307
199_t	TRA1; translin-like protein	0.956695	0.0103722		0.545568	0.361754		-0.411127	0.420526
200_t	syntaxin 5	0.22369	0.538616		-0.0098274	0.990475		-0.233517	0.613123
201_t	CCR4-NOT transcription complex subunit 9	0.670615	0.0747821		0.198482	0.808246		-0.472133	0.329225
202_t	[acyl-carrier-protein] S-malonyltransferase [EC:2.3.1.39]	0.811131	0.00408722		0.430108	0.334898		-0.381023	0.309279
203_t	hypothetical protein	0.456024	0.203927		0.469734	0.384483		0.0137094	0.985086
204_t	hypothetical protein	-0.712409	0.0498385		-0.137199	0.870893		0.57521	0.201825
205_t	carboxymethylenebutenolidase [EC:3.1.1.45]	1.42983	1.90395e-05		0.848948	0.0676397		-0.580887	0.180911
206_t	tRNA acetyltransferase TAN1	1.4717	8.35443e-06		0.221467	0.768075		-1.25023	0.000583782
207_t	TIM22A; mitochondrial inner membrane translocase	2.26026	1.37931e-09		0.782339	0.17371		-1.47792	0.000334941
208_t	hypothetical protein	-2.07633	0.0136106		-0.771696	0.595761		1.30463	0.235286
209_t	hypothetical protein	0.884255	0.0111104		0.28699	0.684387		-0.597265	0.169847
210_t	CDK5 regulatory subunit-associated protein 1-like 1	0.396553	0.254621		-0.0685039	0.937582		-0.465057	0.266604
211_t	protein kinase A [EC:2.7.11.11]	0.993304	0.325239		1.05742	0.503583		0.0641189	0.971938
212_t	ATP-dependent RNA helicase DDX41 [EC:3.6.4.13]	0.22199	0.706467		-0.108909	0.933302		-0.330899	0.654727
213_t	ATP-dependent RNA helicase DDX41 [EC:3.6.4.13]	0.353214	0.234692		0.164373	0.785155		-0.18884	0.645509
214_t	E3 ubiquitin-protein ligase RFWD2 [EC:6.3.2.19]	-0.745839	0.062003		-0.721119	0.200689		0.0247204	0.974984
215_t	cyclin-dependent kinase regulatory subunit CKS1	-0.187186	0.627196		-0.536877	0.282269		-0.349691	0.444333
216_t	UBQ2; bi-ubiquitin	0.752418	0.107798		0.363222	0.688372		-0.389196	0.542117
217_t	protein phosphatase 3, regulatory subunit	0.655795	0.1407		0.312164	0.724783		-0.343631	0.57198
218_t	beta-ureidopropionase [EC:3.5.1.6]	0.552235	0.10232		0.968043	0.0151671		0.415808	0.33166
219_t	Niemann-Pick C1 protein	-0.336957	0.39086		0.166618	0.833364		0.503575	0.269112
229_t	DNA-repair protein XRCC3	0.549758	0.14325		-0.0303898	0.972688		-0.580148	0.201295
230_t	1,2-dihydroxy-3-keto-5-methylthiopentene dioxygenase [EC:1.13.11.53 1.13.11.54]	1.12772	0.000401372		0.436185	0.420561		-0.691532	0.0734034
231_t	hypothetical protein	0.00803773	0.984348		0.519934	0.263854		0.511896	0.188288
232_t	hypothetical protein	-0.967302	0.0250578		-0.478586	0.512493		0.488715	0.410176
233_t	CDSP32; plastidic thioredoxin-like protein	-0.171867	0.741966		0.0944512	0.934615		0.266318	0.685421
234_t	mrpL19; mitochondrial ribosomal protein L19	0.960211	0.00186642		-0.00536612	0.995549		-0.965578	0.00492448
235_t	fumarate hydratase, class II [EC:4.2.1.2]	0.957296	0.00872047		0.151323	0.858348		-0.805973	0.0608602
236_t	small subunit ribosomal protein S13e	1.27867	7.00922e-05		0.223078	0.753776		-1.05559	0.00340036
237_t	protein FAM32A	0.648291	0.0924824		-0.0404265	0.969011		-0.688718	0.130663
238_t	5'-3' exonuclease (ISS)	-1.02984	0.0196089		-0.688385	0.29792		0.34145	0.601205
239_t	U3 small nucleolar RNA-associated protein 7	1.49333	4.68468e-06		0.188829	0.805251		-1.3045	0.00025863
240_t	U3 small nucleolar RNA-associated protein 7	2.09108	0.00484397		1.22246	0.291215		-0.86862	0.376758
241_t	No_hits_found	-0.639313	0.63121		-0.457347	0.857479		0.181966	0.933117
242_t	glycyl-tRNA synthetase [EC:6.1.1.14]	1.64584	5.11849e-08		0.764197	0.0734519		-0.881647	0.0127425
243_t	glycyl-tRNA synthetase [EC:6.1.1.14]	1.74204	5.93406e-05		0.841076	0.200214		-0.900964	0.0900816
244_t	hypothetical protein	-1.21183	7.40017e-05		-0.809864	0.0477497		0.401965	0.343923
245_t	protein LTV1	0.981339	0.00717088		-0.366988	0.604124		-1.34833	0.000625611
246_t	replication factor A3	0.0287873	0.953547		-0.263077	0.735691		-0.291864	0.587595
247_t	emb2735; protein embryo defective 2735	1.17811	0.00386124		0.332552	0.695843		-0.84556	0.0843016
248_t	U3 small nucleolar RNA-associated protein 22	1.28135	0.00132643		-0.0500388	0.963677		-1.33138	0.00240359
249_t	hypothetical protein	0.834979	0.0190835		0.0382362	0.969805		-0.796743	0.0561736
250_t	hypothetical protein	-0.226037	0.63256		0.14192	0.887258		0.367957	0.518147
251_t	replication factor C subunit 2/4	0.0421763	0.908304		0.0766518	0.917539		0.0344755	0.95004
252_t	solute carrier family 25 (peroxisomal adenine nucleotide transporter), member 17	-0.371813	0.386348		0.320077	0.669473		0.69189	0.145231
253_t	No_hits_found	0.523181	0.111357		0.802171	0.0513994		0.27899	0.530952
254_t	hypothetical protein	1.719	4.76515e-08		0.620688	0.19914		-1.09831	0.00201275
255_t	No_hits_found	-0.144002	0.74115		-0.44416	0.470805		-0.300158	0.566542
256_t	hypothetical protein	-0.520345	0.222218		0.221862	0.797388		0.742206	0.126362
257_t	hypothetical protein	-0.749042	0.434566		0.345807	0.851521		1.09485	0.329949
258_t	hypothetical protein	-1.38857	1.97229e-05		-0.187047	0.802124		1.20152	0.000813246
259_t	hypothetical protein	-0.405526	0.397883		-0.28429	0.754977		0.121236	0.870118
260_t	CCR4-NOT transcription complex subunit 4 [EC:6.3.2.19]	-0.244521	0.548068		-0.17031	0.83067		0.0742111	0.906068
261_t	hypothetical protein	1.01581	0.00408722		0.854915	0.0734519		-0.160891	0.775214
262_t	4-carboxymuconolactone decarboxylase [EC:4.1.1.44]	1.45845	6.46145e-05		0.738664	0.175088		-0.719782	0.112867
263_t	hypothetical protein	0.141146	0.776466		0.473043	0.496571		0.331897	0.56794
264_t	DNA binding protein	-0.905455	0.0162784		-0.326077	0.655295		0.579378	0.229342
265_t	Os02g0725100; Thioredoxin fold domain containing protein.	1.1525	0.00600929		0.24847	0.792726		-0.904031	0.0700113
266_t	No_hits_found	0.761807	0.249202		0.474445	0.70544		-0.287363	0.762904
267_t	hypothetical protein	0.384306	0.272667		-0.041038	0.963122		-0.425344	0.321113
268_t	ATP-binding cassette, sub-family G (WBC)	0.12026	0.836004		-0.276722	0.788268		-0.396982	0.558508
269_t	No_hits_found	-0.155522	0.708628		0.00206076	0.998943		0.157583	0.773563
270_t	No_hits_found	-0.486022	0.29564		-0.741022	0.242645		-0.255001	0.69849
271_t	hypothetical protein	-0.108129	0.803664		0.0343174	0.970485		0.142446	0.804344
272_t	UDP-glucose 4-epimerase [EC:5.1.3.2]	1.36274	1.41295e-08		0.504172	0.164579		-0.858567	0.00157528
273_t	COG0438: Glycosyltransferase (ISS)	-0.565712	0.0867522		-0.444716	0.386332		0.120996	0.818876
274_t	hypothetical protein	0.580862	0.0896586		0.296067	0.644347		-0.284794	0.545036
275_t	Os08g0113200; RNA-processing protein, HAT helix domain containing protein.	0.0723004	0.873509		0.46652	0.434251		0.39422	0.422943
276_t	AdoMet-dependent rRNA methyltransferase SPB1 [EC:2.1.1.-]	0.774886	0.0169926		-0.249745	0.711486		-1.02463	0.00374326
277_t	thioredoxin reductase (NADPH) [EC:1.8.1.9]	0.528594	0.0680463		0.573865	0.148272		0.0452714	0.929907
278_t	3-oxoacyl-[acyl-carrier protein] reductase [EC:1.1.1.100]	0.0449828	0.935859		0.583403	0.401698		0.53842	0.345101
279_t	No_hits_found	-0.555591	0.248748		-0.0937196	0.937303		0.461872	0.457414
280_t	5-formyltetrahydrofolate cyclo-ligase [EC:6.3.3.2]	1.12994	0.00393826		0.320954	0.691262		-0.808987	0.0867541
281_t	No_hits_found	0.194203	0.738514		-0.0529942	0.968595		-0.247198	0.742358
282_t	hypothetical protein	0.316027	0.311463		0.291542	0.578207		-0.0244841	0.967449
283_t	CGL13; hypothetical protein	-0.813763	0.0493513		-0.46007	0.514921		0.353693	0.541856
284_t	pre-mRNA-processing factor 6	-0.269397	0.586612		0.0728557	0.948622		0.342252	0.575593
286_t	signal recognition particle subunit SRP14	0.645454	0.107385		0.0760588	0.942467		-0.569396	0.250838
287_t	serine/arginine repetitive matrix protein 2	0.413497	0.224142		0.184995	0.790435		-0.228502	0.623415
288_t	hypothetical protein	-0.143592	0.721821		-0.156643	0.836823		-0.013051	0.985412
289_t	hypothetical protein	0.798918	0.0443015		0.770976	0.1651		-0.0279416	0.971938
290_t	hypothetical protein	0.789138	0.0134634		0.549855	0.249196		-0.239283	0.606132
291_t	preprotein translocase subunit YidC	1.27215	0.000352453		0.274304	0.719949		-0.997847	0.0142822
292_t	large subunit ribosomal protein L23e	1.00379	0.00189279		0.29169	0.647978		-0.712098	0.0652157
293_t	lathosterol oxidase [EC:1.14.21.6]	0.623785	0.174104		-0.0400159	0.971873		-0.663801	0.231351
294_t	lathosterol oxidase [EC:1.14.21.6]	0.83958	0.123856		-0.310925	0.790435		-1.15051	0.0636625
295_t	lathosterol oxidase [EC:1.14.21.6]	-0.710776	0.152901		-0.739537	0.305558		-0.0287611	0.976844
296_t	AFG3 family protein [EC:3.4.24.-]	-0.0779745	0.866918		0.336485	0.630094		0.41446	0.41062
297_t	AFG3 family protein [EC:3.4.24.-]	-0.129184	0.738419		0.145425	0.842245		0.274609	0.548064
298_t	hypothetical protein	-0.226054	0.545939		0.056883	0.947557		0.282937	0.539593
299_t	O-phospho-L-seryl-tRNASec:L-selenocysteinyl-tRNA synthase [EC:2.9.1.2]	0.216832	0.531131		0.574599	0.179207		0.357766	0.375355
300_t	hypothetical protein	0.0607982	0.896438		-0.13639	0.877752		-0.197188	0.72711
301_t	replication factor A2	-0.108993	0.785078		-0.324158	0.592949		-0.215165	0.661306
302_t	hypothetical protein	1.01941	0.00838934		-0.244082	0.778847		-1.26349	0.00304079
303_t	charged multivesicular body protein 4	0.369863	0.177216		0.0769516	0.907714		-0.292912	0.404332
304_t	charged multivesicular body protein 4	-1.12938	0.0583114		-0.85761	0.340626		0.271765	0.772168
305_t	RabGAP/TBC protein	-0.620677	0.027406		-0.651963	0.0805393		-0.0312864	0.955191
306_t	hypothetical protein	-0.399799	0.346793		0.051557	0.960608		0.451356	0.385698
307_t	No_hits_found	-1.52956	0.000682783		-0.608389	0.408401		0.921168	0.0996574
308_t	Mitogen activated protein kinase kinase kinase-like protein	-1.3779	2.11953e-05		-0.324118	0.603861		1.05378	0.00414674
309_t	hypothetical protein	-0.736108	0.143194		-1.13416	0.0763583		-0.398052	0.563993
310_t	hypothetical protein	-1.01011	0.166104		-0.452663	0.754977		0.557445	0.57717
311_t	glycosyltransferase-like protein LARGE	-0.705419	0.088337		-0.475491	0.485025		0.229928	0.711542
312_t	pitrilysin, putative (EC:3.4.24.64)	0.129193	0.762082		0.117128	0.896131		-0.0120658	0.987798
313_t	acetyl-CoA carboxylase, biotin carboxylase subunit [EC:6.4.1.2 6.3.4.14]	0.670976	0.0269407		0.720417	0.0733544		0.0494403	0.927761
314_t	acetyl-CoA carboxylase, biotin carboxylase subunit [EC:6.4.1.2 6.3.4.14]	0.394488	0.74115		0.709384	0.733415		0.314896	0.850585
315_t	acetyl-CoA carboxylase, biotin carboxylase subunit [EC:6.4.1.2 6.3.4.14]	0.627618	0.0731363		0.747639	0.10701		0.120022	0.83273
316_t	cyclin-dependent kinase 7 [EC:2.7.11.22 2.7.11.23]	0.652074	0.0242372		0.117287	0.861854		-0.534786	0.129393
317_t	large subunit ribosomal protein L10	2.4963	2.71051e-13		1.48685	0.000270487		-1.00944	0.0132472
318_t	large subunit ribosomal protein L37Ae	0.573059	0.0943108		0.0917868	0.915611		-0.481272	0.258292
319_t	No_hits_found	-0.544776	0.875868		2.04379	0.677886		2.58857	0.469781
320_t	internalin A	-0.272015	0.511053		-0.0599762	0.949668		0.212038	0.704299
321_t	hypothetical protein	-0.494299	0.256046		0.357502	0.645494		0.851801	0.0734517
322_t	putative ABC transport system permease protein	-0.574486	0.135695		0.305915	0.672616		0.880401	0.0366865
323_t	hypothetical protein	-0.644877	0.0939292		0.452122	0.469908		1.097	0.00699203
324_t	periodic tryptophan protein 1	1.42344	3.04428e-05		0.338289	0.617693		-1.08516	0.00494057
326_t	Os12g0442900; DNA-binding SAP domain containing protein.	0.158245	0.692341		0.248433	0.719591		0.0901883	0.875863
327_t	alpha-1,3/alpha-1,6-mannosyltransferase [EC:2.4.1.132 2.4.1.257]	0.132478	0.724227		-0.144405	0.840038		-0.276883	0.535787
328_t	hypothetical protein	-0.421585	0.863496		0.478727	0.92144		0.900312	0.766441
329_t	No_hits_found	-0.361999	0.863496		-2.07389	0.554441		-1.71189	0.546343
330_t	peroxiredoxin Q/BCP [EC:1.11.1.15]	0.447296	0.444307		0.0882358	0.949418		-0.35906	0.640401
331_t	hsp70D; Hsp70 protein Hsp70D	-0.0830917	0.811183		-0.332843	0.491078		-0.249751	0.535676
332_t	minichromosome maintenance protein 5 (cell division control protein 46)	-1.16243	0.000355474		-0.826975	0.0606018		0.335452	0.472829
333_t	No_hits_found	-1.27547	0.00754049		-0.0867737	0.945318		1.1887	0.0308217
334_t	putative Glycosyl transferase	-1.1253	0.00527982		-0.134296	0.894008		0.991006	0.0346482
335_t	No_hits_found	-0.979998	0.015231		0.120765	0.90277		1.10076	0.0146296
336_t	deoxyhypusine synthase [EC:2.5.1.46]	1.8478	6.959e-06		0.22355	0.818557		-1.62425	0.000310527
337_t	No_hits_found	-2.05076	0.000434961		-0.595508	0.538644		1.45525	0.0379725
338_t	hypothetical protein	0.262188	0.535604		0.442047	0.481255		0.179859	0.751507
339_t	hypothetical protein	-0.341066	0.33335		-0.356238	0.528625		-0.0151729	0.982497
340_t	No_hits_found	-0.923276	0.0741558		-0.425996	0.654888		0.49728	0.487568
341_t	hypothetical protein	-0.753	0.0189279		-0.0618081	0.942554		0.691191	0.0667156
342_t	queuine tRNA-ribosyltransferase [EC:2.4.2.29]	0.468495	0.197202		0.225979	0.75588		-0.242516	0.628802
343_t	protein KRI1	0.498457	0.120004		-0.0985229	0.901016		-0.59698	0.109966
344_t	hypothetical protein	0.185046	0.618294		0.455913	0.363349		0.270868	0.546138
346_t	uncharacterized LOC100826423	-0.0470524	0.897263		-0.0689083	0.92702		-0.0218558	0.970577
347_t	BRCA1-like protein	-1.5547	0.0047489		-0.701896	0.444301		0.852806	0.23338
348_t	No_hits_found	-0.191363	0.678653		0.380552	0.597843		0.571915	0.250126
349_t	hypothetical protein	-0.405786	0.181024		-0.244989	0.663199		0.160797	0.714813
350_t	quinolinate synthase [EC:2.5.1.72]	0.843169	0.00307356		0.150557	0.816624		-0.692611	0.0368375
351_t	No_hits_found	-1.0466	0.0548168		0.127123	0.926225		1.17372	0.0608254
352_t	hypothetical protein	-0.789184	0.148519		-0.310087	0.774011		0.479098	0.524009
353_t	RNA-binding protein Musashi	-1.04799	0.00215523		-1.08068	0.0104771		-0.0326919	0.963976
354_t	hypothetical protein	-0.273842	0.55219		0.232495	0.785155		0.506338	0.336552
355_t	No_hits_found	0.903302	0.0316529		-0.023597	0.983002		-0.926899	0.0573457
356_t	peptidylglycine alpha-amidating monooxygenase	-0.374068	0.216002		0.134214	0.830781		0.508282	0.144686
357_t	No_hits_found	0.626907	0.159736		0.433395	0.576867		-0.193512	0.769315
358_t	hypothetical protein	-5.2019	1.99736e-17		-4.08199	1.51234e-14		1.11991	0.229868
359_t	extradiol ring-cleavage dioxygenase class III protein subunit B	2.23732	7.13252e-06		0.495937	0.615899		-1.74138	0.00171095
360_t	fb27	0.980943	0.0124064		0.264769	0.752194		-0.716175	0.138032
361_t	hypothetical protein	-0.620642	0.0794055		0.0311384	0.971873		0.65178	0.119423
362_t	NADH dehydrogenase (ubiquinone) flavoprotein 1 [EC:1.6.5.3 1.6.99.3]	0.42785	0.217895		-0.236734	0.728874		-0.664585	0.0868385
364_t	phosphoribosylamine--glycine ligase [EC:6.3.4.13]	1.44425	7.73904e-07		0.42202	0.402836		-1.02223	0.00180979
365_t	mRNA (guanine-N7-)-methyltransferase [EC:2.1.1.56]	0.120645	0.770157		-0.130147	0.872259		-0.250792	0.613202
367_t	beta-glucosidase [EC:3.2.1.21]	-0.931316	0.0143202		0.892451	0.0734519		1.82377	2.07294e-06
368_t	glycosyl transferase family protein	2.28262	4.67416e-13		0.600305	0.23413		-1.68231	8.42199e-07
369_t	hypothetical protein	0.183272	0.656959		-0.216474	0.774011		-0.399746	0.399434
370_t	SORBIDRAFT_01g040520, Sb01g040520; hypothetical protein	-0.265592	0.483788		-0.107528	0.897669		0.158064	0.762405
371_t	zinc finger protein, putative	-2.25785	0.00429082		-2.90985	0.00204669		-0.651992	0.601205
372_t	leukotriene-A4 hydrolase [EC:3.3.2.6]	0.150226	0.830122		0.99247	0.219404		0.842245	0.235905
373_t	uncharacterized LOC100265943	-0.86517	0.00594863		-0.683855	0.116137		0.181315	0.711499
374_t	acyl carrier protein	1.97558	6.29433e-05		1.21661	0.074935		-0.758967	0.247574
375_t	hypothetical protein	0.0127007	0.980307		-0.422952	0.535866		-0.435652	0.408044
376_t	putative glutathione S-transferase	0.30034	0.45617		0.351439	0.59551		0.0510988	0.938931
377_t	No_hits_found	0.273773	0.519978		0.179463	0.83067		-0.0943094	0.883472
378_t	No_hits_found	-1.12927	0.00117212		-0.892857	0.0554097		0.236412	0.658323
379_t	urate oxidase [EC:1.7.3.3]	-0.251055	0.636033		-0.924802	0.156265		-0.673747	0.266411
380_t	GTP-binding protein SAR1 [EC:3.6.5.-]	1.31568	4.26115e-06		0.355161	0.490018		-0.960523	0.00291313
381_t	hypothetical protein	-1.13914	0.00188874		0.119475	0.897605		1.25861	0.001623
382_t	hypothetical protein	0.686147	0.0415278		0.161675	0.830166		-0.524472	0.213087
383_t	hypothetical protein	1.00337	0.00780951		0.582705	0.324026		-0.420669	0.413402
384_t	hypothetical protein	-1.14406	0.0829505		-0.511113	0.677867		0.632952	0.487001
385_t	cystathionine beta-lyase [EC:4.4.1.8]	0.972099	0.000196545		0.257815	0.612001		-0.714283	0.0177123
386_t	hypothetical protein	-0.528289	0.302454		-0.376883	0.687718		0.151406	0.850686
387_t	hypothetical protein	-0.91023	0.0206306		-0.232187	0.785155		0.678043	0.163192
388_t	ER to Golgi vesicle transport protein, putative	-0.563073	0.219125		-0.180359	0.85345		0.382714	0.527016
389_t	No_hits_found	-0.265944	0.781239		-0.50599	0.76351		-0.240046	0.861888
390_t	Os10g0323500; Similar to Beta-glucosidase.	-2.49021	0.0258377		-0.00616696	0.998972		2.48404	0.0549751
391_t	UPF0079 ATP-binding protein	0.0536675	0.942718		1.03044	0.20962		0.976776	0.163681
392_t	No_hits_found	-1.33373	0.00384893		-0.135641	0.902932		1.19809	0.0247647
394_t	stearoyl-CoA desaturase (delta-9 desaturase) [EC:1.14.19.1]	0.384859	0.370883		0.595127	0.321112		0.210267	0.724776
395_t	hypothetical protein	-1.15162	0.00368531		-0.538224	0.411911		0.613393	0.232769
396_t	hypothetical protein	0.144788	0.656021		0.488446	0.222309		0.343657	0.343609
397_t	Heat shock protein DnaJ, N-terminal (ISS)	0.00637318	0.990132		-0.153246	0.876621		-0.159619	0.811858
398_t	No_hits_found	-0.838741	0.057769		-0.214311	0.823088		0.62443	0.266982
399_t	No_hits_found	-0.78467	0.763487		-0.0435307	0.994299		0.741139	0.839333
400_t	hypothetical protein	0.040358	0.921511		0.00729492	0.993189		-0.0330631	0.958632
401_t	No_hits_found	-0.029436	0.967922		-0.0761502	0.959343		-0.0467142	0.967721
402_t	No_hits_found	1.53905	0.0019929		0.487435	0.611535		-1.05162	0.0797641
403_t	No_hits_found	1.47321	1.33326e-06		0.417275	0.434405		-1.05593	0.00201291
404_t	hypothetical protein	-1.76959	0.000559908		0.472959	0.640953		2.24255	3.16687e-05
405_t	josephin [EC:3.4.19.12]	-0.636915	0.245395		-0.198587	0.866715		0.438328	0.548155
406_t	carbohydrate transporter	0.647069	0.0069071		0.284422	0.493631		-0.362647	0.240356
407_t	pentatricopeptide (ISS)	-0.264899	0.391264		-0.105835	0.871999		0.159064	0.71
408_t	ferredoxin thioredoxin reductase, variable chain	0.72743	0.0526348		0.285141	0.704472		-0.442289	0.370846
409_t	hypothetical protein	-0.592661	0.347558		-0.735379	0.440664		-0.142718	0.887331
410_t	hypothetical protein	2.44568	3.8332e-05		2.25139	0.00143875		-0.194294	0.840249
413_t	esterase/lipase domain-containing protein	0.379767	0.454007		0.159903	0.888562		-0.219864	0.752572
414_t	rRNA biogenesis protein RRP5	1.50711	3.72695e-05		0.176559	0.840038		-1.33055	0.000942699
415_t	YALI0E20383p	0.998022	0.00463552		0.359732	0.585212		-0.63829	0.146302
416_t	hypothetical protein	0.141102	0.833432		0.491231	0.63511		0.350129	0.665697
417_t	photosystem I subunit III	0.727038	0.0677719		0.933875	0.0714452		0.206837	0.730128
418_t	No_hits_found	-2.02677	0.000107388		0.0782259	0.957078		2.105	0.000189732
419_t	programmed cell death 6-interacting protein	0.234463	0.607683		0.209826	0.808326		-0.0246374	0.974761
420_t	No_hits_found	-2.44164	0.000111739		0.33393	0.796845		2.77557	3.39834e-05
421_t	MAPKKK13; mitogen activated protein kinase kinase kinase 13	-1.12883	0.00697786		-0.354922	0.669031		0.773912	0.135694
422_t	MAPKKK13; mitogen activated protein kinase kinase kinase 13	-0.259524	0.478057		-0.0657701	0.939603		0.193754	0.69469
423_t	chromosome transmission fidelity protein 18	-1.30522	0.00937392		-0.74943	0.334898		0.555792	0.426183
424_t	chromosome transmission fidelity protein 18	-1.16533	0.027411		-0.769022	0.343461		0.396309	0.609708
425_t	AP-4 complex subunit mu-1	0.573264	0.0528235		0.47612	0.280437		-0.097144	0.842324
426_t	No_hits_found	-1.42591	0.00244739		-0.857697	0.212916		0.568209	0.383479
428_t	mitochondrial intermembrane space import and assembly protein 40-like	-0.281998	0.458086		-0.646149	0.181439		-0.364151	0.438702
429_t	glutathione S-transferase [EC:2.5.1.18]	-0.513719	0.883254		2.14033	0.654888		2.65405	0.451595
430_t	histone acetyltransferase MYST1 [EC:2.3.1.48]	-0.145278	0.730032		-0.00551469	0.995866		0.139763	0.804854
431_t	hypothetical protein	-0.456651	0.291545		-0.398238	0.587504		0.058413	0.937996
432_t	hypothetical protein	-1.79569	1.33218e-09		-0.672117	0.1045		1.12358	0.000851843
433_t	regulator of chromosome condensation, RCC1	-0.654607	0.248587		-0.437751	0.673682		0.216856	0.799212
434_t	hypothetical protein	-0.613221	0.0885699		-0.125513	0.884903		0.487708	0.281982
435_t	hypothetical protein	0.303303	0.260635		0.177062	0.735604		-0.12624	0.74319
436_t	solute carrier family 35 (UDP-galactose transporter), member B1	0.715341	0.0103277		0.0638	0.931442		-0.651541	0.0449422
437_t	hypothetical protein	-0.136977	0.812448		-0.155866	0.895465		-0.0188893	0.98513
438_t	putative CTR1-like protein kinase (ISS)	0.662691	0.0463707		0.1363	0.857038		-0.526391	0.20325
439_t	No_hits_found	-0.639811	0.0743123		-0.207422	0.783197		0.432389	0.354221
440_t	No_hits_found	0.106911	0.854078		0.276918	0.784082		0.170008	0.825161
441_t	chromobox protein 1	-4.02895	0.0722805		-0.973342	0.814821		3.0556	0.29976
442_t	retrotransposable element Tf2 155 kDa protein type 1-like	0.783703	0.141004		0.147656	0.911758		-0.636047	0.348126
443_t	ATP-dependent RNA helicase DDX49/DBP8 [EC:3.6.4.13]	0.94	0.0137566		0.0391364	0.970485		-0.900863	0.0418871
444_t	hypothetical protein	-0.281484	0.4388		-0.231869	0.731871		0.0496148	0.933495
445_t	trx8; thioredoxin	-1.07866	0.0156651		0.321528	0.72952		1.40019	0.00374326
446_t	methylthioribose-1-phosphate isomerase [EC:5.3.1.23]	1.29896	0.000110308		0.59962	0.252459		-0.699342	0.0892387
448_t	5-methylthioribose kinase [EC:2.7.1.100]	0.975241	0.00378011		0.579754	0.260367		-0.395486	0.385698
449_t	raffinose synthase [EC:2.4.1.82]	-0.584339	0.0441218		-0.108715	0.871999		0.475625	0.186003
450_t	hypothetical protein	0.466082	0.300139		0.0606256	0.956967		-0.405456	0.4856
451_t	glycosyl transferase family protein	1.73332	3.3114e-06		-0.0357009	0.972169		-1.76902	1.08639e-05
452_t	light-harvesting complex II chlorophyll a/b binding protein 1	0.325186	0.552317		1.22154	0.0476825		0.896355	0.118791
453_t	hypothetical protein	-0.17927	0.71288		-0.137101	0.894008		0.0421684	0.95959
454_t	RNA-binding protein Musashi	-1.852	4.05665e-05		-0.539356	0.501545		1.31265	0.0117276
455_t	No_hits_found	0.339725	0.485224		-0.230198	0.812603		-0.569923	0.31756
456_t	COG0402: Cytosine deaminase and related metal-dependent hydrolases (ISS)	0.00126521	0.997369		-0.0702308	0.928585		-0.0714961	0.891549
457_t	hypothetical protein	-0.135925	0.730193		-0.0313681	0.971194		0.104557	0.850483
458_t	alpha-amylase [EC:3.2.1.1]	0.277767	0.468392		-0.397212	0.49669		-0.674979	0.096548
459_t	vesicle-fusing ATPase [EC:3.6.4.6]	0.160536	0.668916		0.00524592	0.995656		-0.15529	0.750468
460_t	2-oxoglutarate dehydrogenase E2 component (dihydrolipoamide succinyltransferase) [EC:2.3.1.61]	0.583492	0.100521		0.0760593	0.933025		-0.507433	0.247792
461_t	tRNA A64-2'-O-ribosylphosphate transferase [EC:2.4.2.-]	0.434725	0.250246		0.053084	0.955388		-0.381641	0.428602
462_t	pyruvate kinase isozyme A, chloroplastic-like	-0.477406	0.0390686		-0.387196	0.257036		0.0902096	0.807858
463_t	1-alkyl-2-acetylglycerophosphocholine esterase	0.268709	0.585198		-0.33763	0.693855		-0.60634	0.270077
464_t	No_hits_found	0.000504982	0.999343		-0.349318	0.642707		-0.349823	0.530952
465_t	hypothetical protein	0.127955	0.78891		0.112489	0.910742		-0.0154657	0.98513
466_t	TIC20; 20 kDa translocon at the inner membrane of chloroplasts	2.26394	2.99192e-09		1.01002	0.0597487		-1.25392	0.00426297
467_t	NADH dehydrogenase [EC:1.6.99.3]	0.308088	0.465035		0.188707	0.821441		-0.119382	0.849572
468_t	a-kinase anchor protein 7 isoform gamma-like	-0.412957	0.227098		-0.130994	0.857038		0.281964	0.53546
469_t	hypothetical protein	1.00747	0.00452688		1.01328	0.0240755		0.00580457	0.994089
471_t	phosphatidylinositol glycan, class A [EC:2.4.1.198]	-0.156231	0.788561		0.636945	0.390202		0.793175	0.176461
472_t	hypothetical protein	-0.171029	0.691653		-0.243573	0.750036		-0.0725437	0.910477
473_t	selenocysteine-specific elongation factor EF-Sec	0.268054	0.623471		0.379012	0.68158		0.110958	0.891348
474_t	eefsec; eukaryotic elongation factor, selenocysteine-tRNA-specific	0.250472	0.683825		0.175522	0.893222		-0.0749497	0.938324
475_t	No_hits_found	-0.337607	0.730193		-0.0228942	0.991348		0.314713	0.813869
476_t	hypothetical protein	1.18897	0.0117189		0.9274	0.170198		-0.261567	0.717454
477_t	hypothetical protein	-0.108429	0.857819		0.397655	0.679852		0.506083	0.449886
478_t	cytochrome b-561 domain containing 2	0.743258	0.159939		0.286991	0.797364		-0.456267	0.519831
479_t	hypothetical protein	-0.0256189	0.959789		-0.144127	0.877496		-0.118508	0.856841
480_t	suppressor of G2 allele of SKP1	0.862832	0.000824985		0.325834	0.468448		-0.536998	0.08765
481_t	DRT1; DR1-like protein	0.982404	0.0144819		0.405209	0.588696		-0.577195	0.265626
482_t	EFG6; GTP binding protein	-0.808486	0.0485973		-0.182163	0.841855		0.626323	0.224154
483_t	EFG6; GTP binding protein	-0.506107	0.435737		-0.0692509	0.963677		0.436856	0.606349
484_t	No_hits_found	-1.25094	4.60848e-06		-1.21019	0.00010723		0.0407438	0.94017
485_t	pyrroline-5-carboxylate reductase [EC:1.5.1.2]	1.46033	2.75539e-05		0.717924	0.164579		-0.742401	0.0840875
486_t	AP2-like factor, ANT lineage	-0.340229	0.553579		0.101541	0.938477		0.441771	0.531702
487_t	uncharacterized LOC100273908	0.142802	0.679033		-0.16258	0.799335		-0.305382	0.445282
488_t	No_hits_found	-3.58358	0.00058609		-1.65532	0.205441		1.92826	0.158532
489_t	Auxin-induced protein 5NG4	0.110952	0.802714		-0.294118	0.687693		-0.40507	0.415723
491_t	CDC-like kinase [EC:2.7.12.1]	-1.5546	1.77814e-05		-1.35784	0.00158197		0.196754	0.739198
492_t	No_hits_found	-2.20802	0.00234876		-1.38343	0.184247		0.824585	0.417325
494_t	AAL179Wp	-5.2856	1.63097e-06		-1.7835	0.118568		3.5021	0.00638803
495_t	transcription factor IIIB 90 kDa subunit	-1.39222	0.000274572		-0.674524	0.230219		0.717696	0.147378
496_t	SORBIDRAFT_10g019680, Sb10g019680; hypothetical protein	-4.23688	0.000427167		-3.11264	0.0259749		1.12424	0.546286
497_t	signal recognition particle subunit SRP68	0.434534	0.201125		0.445143	0.384483		0.0106085	0.987949
498_t	transitional endoplasmic reticulum ATPase	0.786709	0.0509271		0.424131	0.552962		-0.362578	0.517029
499_t	transitional endoplasmic reticulum ATPase	0.76728	0.0220724		0.538563	0.290338		-0.228717	0.643424
500_t	hypothetical protein	-0.34208	0.510655		-0.0415392	0.971873		0.300541	0.660874
501_t	hypothetical protein	-1.24631	0.0011945		-1.14064	0.0186859		0.105672	0.877223
502_t	No_hits_found	-0.733734	0.00612165		0.0631518	0.928523		0.796886	0.00720959
503_t	No_hits_found	-1.47261	0.000651087		-0.89025	0.148272		0.582361	0.322165
504_t	No_hits_found	-1.43918	0.00390558		-1.19986	0.0720571		0.23932	0.766705
505_t	ATP10 protein	1.59269	0.000412308		-0.077508	0.951724		-1.6702	0.000753703
506_t	light-harvesting complex II chlorophyll a/b binding protein 2	-0.0170972	0.976438		0.336099	0.700517		0.353197	0.566016
507_t	molybdenum cofactor biosynthesis protein	-0.190393	0.612997		-3.78323e-05	0.999973		0.190355	0.697626
508_t	YALI0E14058p	-0.0144015	0.977388		0.0762057	0.940791		0.0906072	0.891005
509_t	hypothetical protein	-0.582142	0.124855		-0.0488953	0.960351		0.533246	0.252678
510_t	hypothetical protein	0.551684	0.0269237		-0.153546	0.774011		-0.705231	0.00973665
511_t	hypothetical protein	-0.91613	0.00397713		-0.657477	0.138626		0.258653	0.584535
512_t	TMTC4; transmembrane and tetratricopeptide repeat containing 4	-0.440455	0.210743		-0.231442	0.736306		0.209013	0.674422
513_t	calnexin	0.788937	0.00672966		0.0102738	0.989315		-0.778663	0.0177096
514_t	hypothetical protein	-2.20539	2.14613e-12		-0.755842	0.088124		1.44955	2.98679e-05
515_t	ATP-dependent RNA helicase, putative	0.141805	0.728904		0.338929	0.588696		0.197124	0.705108
516_t	No_hits_found	-1.6587	0.000316767		0.135989	0.910742		1.79469	0.000298954
517_t	hydrolase	-0.0144382	0.98242		0.264134	0.809295		0.278572	0.715056
518_t	hypothetical protein	0.738531	0.0299801		0.44076	0.43164		-0.297772	0.533137
519_t	hypothetical protein	-0.151222	0.748		0.282959	0.724396		0.434181	0.414572
521_t	translation initiation factor 4G	1.39013	6.13003e-05		0.272448	0.715253		-1.11768	0.00419779
522_t	large subunit ribosomal protein L9	2.71704	4.18261e-15		1.72719	1.59984e-05		-0.989848	0.0172114
523_t	hypothetical protein	1.51657	0.000739885		0.540657	0.49834		-0.975912	0.0714828
524_t	No_hits_found	0.119946	0.765404		-0.276846	0.674339		-0.396792	0.373578
525_t	hypothetical protein	-1.15602	0.00142789		-0.574662	0.304742		0.581361	0.221032
526_t	protein disulfide-isomerase A6 [EC:5.3.4.1]	0.928737	0.00106472		0.465108	0.294684		-0.463629	0.205056
527_t	No_hits_found	-0.172886	0.667058		-0.241031	0.733449		-0.0681443	0.909801
528_t	hypothetical protein	0.329055	0.42126		0.212926	0.790318		-0.116129	0.850154
529_t	No_hits_found	0.264149	0.593519		-0.391169	0.636572		-0.655318	0.235278
530_t	hypothetical protein	0.40061	0.39272		0.35455	0.669473		-0.0460601	0.956071
531_t	RIKEN cDNA 4933425L06	0.0268249	0.950326		-0.313929	0.610591		-0.340754	0.452255
532_t	abhydrolase domain-containing protein 11-like	-0.377717	0.260053		-0.451007	0.358611		-0.0732897	0.89525
533_t	No_hits_found	12.5533	2.63924e-14		11.745	1.51168e-11		-0.808236	0.745432
536_t	coproporphyrinogen III oxidase [EC:1.3.3.3]	0.774259	0.121374		0.756361	0.302064		-0.0178985	0.986209
537_t	No_hits_found	-1.24473	0.00911326		0.571301	0.483567		1.81603	0.000302592
538_t	hypothetical protein	0.442414	0.202566		0.18577	0.797285		-0.256644	0.584535
539_t	GATA transcription factor 12-like	-1.29492	0.0099484		-1.4602	0.0201321		-0.165283	0.847296
540_t	acetyl-CoA acyltransferase 1 [EC:2.3.1.16]	0.743568	0.0469706		0.342016	0.625893		-0.401553	0.424789
541_t	hydroxyacylglutathione hydrolase [EC:3.1.2.6]	0.391035	0.261319		0.218154	0.750036		-0.172881	0.728195
542_t	thiamine pyrophosphokinase [EC:2.7.6.2]	1.18617	0.00786582		0.281032	0.776105		-0.905141	0.0914051
543_t	SelT; selenoprotein T	0.642703	0.120352		-0.21066	0.814821		-0.853363	0.0695733
544_t	No_hits_found	0.475476	0.232599		0.260177	0.738609		-0.215299	0.705108
545_t	hypothetical protein	-0.396152	0.423023		0.491683	0.522801		0.887835	0.0903812
546_t	short-chain dehydrogenase/reductase SDR	1.94104	1.7998e-08		0.641508	0.240684		-1.29953	0.000701765
547_t	ATP-dependent RNA helicase DDX54/DBP10 [EC:3.6.4.13]	1.57572	6.94307e-07		0.277343	0.683857		-1.29838	0.000188993
548_t	Chaperone protein clpB	0.303266	0.291511		0.437251	0.271724		0.133985	0.74207
549_t	hypothetical protein	-0.695691	0.135562		0.212388	0.827392		0.90808	0.0867447
550_t	No_hits_found	-0.596886	0.0795067		-0.540234	0.279769		0.0566518	0.925443
551_t	ribonuclease III [EC:3.1.26.3]	-0.996484	0.00898915		-0.627728	0.280464		0.368756	0.495206
553_t	protein of unknown function DUF599	0.67447	0.117159		-0.299306	0.735604		-0.973776	0.045097
554_t	histidine decarboxylase [EC:4.1.1.22]	0.750021	0.0254361		0.208237	0.772173		-0.541783	0.196751
555_t	hypothetical protein	0.643126	0.0726369		0.0269644	0.974999		-0.616161	0.153501
556_t	glycine cleavage system H protein	1.08131	0.0230779		0.816175	0.246378		-0.265139	0.715466
557_t	hypothetical protein	1.00671	0.0333802		1.42993	0.0113106		0.423217	0.511484
558_t	hypothetical protein	-0.516162	0.433981		-1.8843	0.00782214		-1.36814	0.0449422
559_t	histone H2B	-4.18754	6.37369e-15		-1.11027	0.0866715		3.07727	1.5741e-07
560_t	UPF0183 protein At3g51130-like	-1.80004	6.95432e-05		-0.865862	0.175019		0.934177	0.106067
561_t	hypothetical protein	-1.81608	2.75169e-06		-0.726107	0.210473		1.08998	0.0167328
562_t	tyrosyl-DNA phosphodiesterase 1 [EC:3.1.4.-]	-0.438716	0.378856		0.49125	0.531876		0.929966	0.0803857
563_t	tyrosyl-DNA phosphodiesterase 1 [EC:3.1.4.-]	-0.752625	0.0411692		0.141558	0.865873		0.894183	0.0310853
564_t	No_hits_found	0.302462	0.455446		0.265529	0.721665		-0.0369327	0.959738
565_t	acyl-CoA oxidase [EC:1.3.3.6]	-0.556965	0.110269		0.129009	0.869564		0.685974	0.0857175
566_t	hypothetical protein	-0.7276	0.282005		0.263888	0.845132		0.991488	0.209108
567_t	uncharacterized LOC100814328	-0.00373843	0.995424		-0.382597	0.711008		-0.378859	0.610492
568_t	FAP197; flagellar associated protein	-1.8841	0.00690519		-1.0418	0.315636		0.842305	0.387374
569_t	No_hits_found	0.199149	0.566484		0.00793745	0.992191		-0.191212	0.672788
570_t	No_hits_found	0.295096	0.68889		-0.0127588	0.99433		-0.307855	0.747394
571_t	hypothetical protein	0.54534	0.154257		0.493166	0.404998		-0.0521735	0.938683
572_t	Aamy2; alpha amylase 2 (IC)	-0.608673	0.0404144		-0.323178	0.531876		0.285494	0.486187
573_t	uridine monophosphate synthetase [EC:2.4.2.10 4.1.1.23]	1.7628	1.60515e-05		0.30982	0.733421		-1.45298	0.00134142
574_t	uridine monophosphate synthetase [EC:2.4.2.10 4.1.1.23]	1.64161	0.00283696		-0.0915346	0.951724		-1.73315	0.00450778
575_t	protein with unknown function	0.550071	0.242332		0.0796377	0.947196		-0.470434	0.433444
576_t	hypothetical protein	-0.252094	0.479556		0.224025	0.731871		0.476118	0.235067
577_t	CPLD24; hypothetical protein	0.699884	0.0883591		0.347067	0.654888		-0.352818	0.530952
578_t	hypothetical protein	-0.542472	0.142451		-0.43914	0.457135		0.103331	0.865486
579_t	CPLD14; hypothetical protein	-0.67312	0.10033		0.0448025	0.966827		0.717923	0.13937
580_t	SORBIDRAFT_04g035060, Sb04g035060; hypothetical protein	-1.09599	0.00203203		-0.398984	0.528919		0.697005	0.112749
581_t	Nitrilase-like protein	0.478419	0.367613		0.209364	0.849301		-0.269055	0.715083
582_t	hypothetical protein	0.363943	0.265616		0.343715	0.514752		-0.0202283	0.972779
583_t	amine oxidase	-1.24748	0.0505088		0.21915	0.881693		1.46663	0.0424947
584_t	endo-beta-1,3-glucanase	-1.07096	0.0345344		-0.384301	0.707879		0.686659	0.294701
585_t	hypothetical protein	0.626046	NA		2.13684	NA		1.5108	NA
587_t	endo-beta-1,4-mannanase (ISS)	0.537841	0.675099		0.0737917	0.97995		-0.464049	0.788502
588_t	porphobilinogen synthase [EC:4.2.1.24]	1.79914	4.15515e-06		1.04596	0.0505918		-0.753184	0.132003
589_t	serine/threonine-protein phosphatase 6 regulatory ankyrin repeat subunit B	-1.57007	0.527223		0.309635	0.953182		1.87971	0.53999
591_t	F-box protein 3	0.083314	0.887917		0.0852579	0.945318		0.00194387	0.999513
592_t	F-box protein 3	0.496461	0.554874		0.0289545	0.988446		-0.467506	0.672938
593_t	No_hits_found	-0.178658	0.735423		-0.337486	0.707317		-0.158828	0.831464
594_t	No_hits_found	-0.799682	0.154101		-0.773374	0.354909		0.0263084	0.981969
595_t	No_hits_found	-0.62089	0.155207		-0.384076	0.617948		0.236814	0.715083
596_t	hypothetical protein	1.55955	1.451e-06		0.55715	0.280464		-1.0024	0.00700815
597_t	V-type H+-transporting ATPase 54 kD subunit [EC:3.6.3.14]	0.182124	0.589382		0.094153	0.897023		-0.0879714	0.857673
598_t	hypothetical protein	0.22733	0.512996		-0.236701	0.703174		-0.464031	0.23449
600_t	acetyl-CoA synthetase [EC:6.2.1.1]	-0.761806	0.206734		-0.914117	0.288578		-0.152311	0.875863
601_t	No_hits_found	0.219873	0.629174		0.373437	0.605564		0.153564	0.806072
602_t	T-complex protein 1 subunit eta	0.925666	0.00150865		0.145792	0.828625		-0.779874	0.0195216
603_t	No_hits_found	0.319957	0.692341		0.223466	0.896457		-0.0964912	0.939279
604_t	3-oxoacyl-[acyl-carrier-protein] synthase II [EC:2.3.1.179]	0.28475	0.526206		0.25542	0.759128		-0.0293302	0.971227
605_t	F-box protein 21	-1.64455	8.61949e-07		-0.61965	0.212251		1.0249	0.00858359
606_t	UPF0533 protein C5orf44-like	-0.461141	0.310896		0.0914025	0.932517		0.552544	0.313978
607_t	hypothetical protein	-0.1506	0.776466		-0.803109	0.20962		-0.652509	0.254656
608_t	MBB1; PsbB mRNA maturation factor	-0.201935	0.632239		0.211594	0.785848		0.413529	0.392915
609_t	uncharacterized LOC100261308	0.267101	0.607882		0.709121	0.2949		0.44202	0.473192
610_t	CSP41b; chloroplast stem-loop-binding protein	0.394228	0.458715		0.72141	0.321112		0.327182	0.637677
611_t	hypothetical protein	-1.17049	0.000732745		-0.00150766	0.999337		1.16898	0.00215304
612_t	hypothetical protein	-0.487632	0.116958		-0.102058	0.892151		0.385574	0.329681
613_t	uncharacterized LOC100843238	0.526123	0.243175		0.112884	0.919154		-0.413239	0.481773
614_t	No_hits_found	0.69897	0.215472		0.160826	0.905471		-0.538144	0.460829
615_t	hypothetical protein	0.582241	0.12496		0.253651	0.739695		-0.32859	0.522462
616_t	SSA3; hypothetical protein	-1.85218	0.000720262		-1.2438	0.0979116		0.608378	0.436197
617_t	No_hits_found	-1.09693	0.0188851		-0.81051	0.239428		0.286419	0.686313
618_t	NADH dehydrogenase (ubiquinone) 1 beta subcomplex 10 [EC:1.6.5.3 1.6.99.3]	0.956319	0.0296433		0.170507	0.869656		-0.785813	0.143852
619_t	hypothetical protein	0.541926	0.0908286		0.358934	0.502776		-0.182991	0.699188
620_t	CGL31; hypothetical protein	1.19507	0.000637949		0.331982	0.629114		-0.863093	0.0358396
621_t	prpL34; plastid/chloroplast ribosomal protein L34	2.88356	1.20638e-17		1.75407	6.42098e-06		-1.12949	0.00410745
624_t	ATP-dependent Lon protease [EC:3.4.21.53]	-1.01336	0.0455998		-0.217893	0.846617		0.795463	0.209679
625_t	DNA damage-binding protein 2	0.149774	0.758844		0.139955	0.890847		-0.00981954	0.991496
626_t	DNA damage-binding protein 2	-0.179425	0.666723		0.219247	0.768075		0.398672	0.402195
627_t	eif1axa, eif1ax, zgc:101670; eukaryotic translation initiation factor 1A, X-linked, a	0.87975	0.00748449		0.244118	0.724324		-0.635632	0.113354
628_t	RNA exonuclease 1 [EC:3.1.-.-]	0.390759	0.291808		0.151	0.846617		-0.23976	0.634284
629_t	No_hits_found	0.964464	0.0249082		-0.0725016	0.949668		-1.03697	0.0356137
630_t	heterogeneous nuclear ribonucleoprotein A1/A3	0.227537	0.522474		-0.607159	0.173634		-0.834696	0.0167843
631_t	thioredoxin-like protein	0.338798	0.41569		-0.635441	0.262213		-0.974239	0.0220134
632_t	No_hits_found	-1.16013	0.123034		0.234631	0.889585		1.39476	0.108757
633_t	RNA-binding protein PNO1	1.6145	1.45323e-06		0.348157	0.601887		-1.26634	0.000617072
634_t	DNA-directed RNA polymerase II subunit RPB9	0.959661	0.0117669		0.514113	0.415632		-0.445548	0.38554
635_t	hypothetical protein	0.199999	0.733493		0.116271	0.928313		-0.0837284	0.924555
636_t	RING finger protein	-0.673956	0.100435		0.211682	0.802363		0.885638	0.0548744
637_t	hypothetical protein	-0.337303	0.434621		0.119143	0.902731		0.456446	0.377222
638_t	Zinc finger protein-like protein	1.25516	0.00623571		0.53995	0.501963		-0.715205	0.22403
639_t	acetyl-CoA synthetase [EC:6.2.1.1]	1.45725	0.00371207		-0.382705	0.717219		-1.83995	0.000600843
640_t	alpha-galactosidase [EC:3.2.1.22]	-0.638177	0.0873907		0.327777	0.631679		0.965954	0.0166213
641_t	No_hits_found	-0.530827	0.633382		-0.24825	0.919008		0.282577	0.86435
642_t	etoposide-induced 2.4 mRNA	-0.297884	0.500566		0.516019	0.398543		0.813903	0.0735654
643_t	large subunit ribosomal protein L15e	0.560197	0.0962256		0.112811	0.891312		-0.447387	0.290816
644_t	endonuclease III [EC:4.2.99.18]	0.922009	0.00753734		0.575465	0.27718		-0.346544	0.468993
645_t	MRPL21; mitochondrial ribosomal protein L21	1.89254	7.18692e-10		0.440716	0.420863		-1.45183	1.25591e-05
646_t	hypothetical protein	0.230241	0.69073		0.593085	0.468448		0.362844	0.605793
647_t	hypothetical protein	-0.720067	0.00531843		-0.182058	0.738686		0.53801	0.0833564
648_t	HVA22-like protein i	0.184798	0.738874		-0.188803	0.859993		-0.373601	0.574043
649_t	No_hits_found	0.215854	0.671792		0.896231	0.118568		0.680377	0.199789
650_t	major facilitator superfamily transporter	-0.244641	0.706987		0.820157	0.318647		1.0648	0.0996574
651_t	glutaminyl-tRNA synthetase [EC:6.1.1.18]	1.21899	0.000331491		0.306541	0.654888		-0.912445	0.0198946
652_t	glutaminyl-tRNA synthetase [EC:6.1.1.18]	1.31723	4.49605e-05		0.286771	0.669473		-1.03046	0.00469596
653_t	glutaminyl-tRNA synthetase [EC:6.1.1.18]	0.9978	0.0128246		0.334976	0.677207		-0.662824	0.187552
654_t	hypothetical protein	-0.407604	0.330342		-0.0485747	0.962404		0.359029	0.503732
655_t	hypothetical protein	0.226411	0.510551		0.299367	0.590228		0.0729556	0.88973
656_t	ATP-dependent Clp protease ATP-binding subunit ClpB	-0.433685	0.305948		0.216921	0.798787		0.650606	0.180381
657_t	ATP-dependent Clp protease ATP-binding subunit ClpB	-0.267562	0.547568		0.280796	0.725349		0.548358	0.271175
660_t	histidine-containing phosphotransfer peotein	-0.0904222	0.849616		-0.257179	0.750511		-0.166757	0.783989
661_t	conserved oligomeric Golgi complex subunit 5-like	-0.411114	0.317578		-0.229042	0.778598		0.182072	0.755724
662_t	hypothetical protein	1.55513	0.185401		-0.414087	0.893035		-1.96922	0.172294
663_t	cog5; component of oligomeric golgi complex 5	-0.337487	0.479814		-0.178765	0.852139		0.158722	0.819336
665_t	SET4; histone methyltransferase	-0.98207	0.0274207		-0.576611	0.428672		0.405458	0.518483
666_t	O-sialoglycoprotein endopeptidase [EC:3.4.24.57]	0.21717	0.492944		0.0928943	0.895913		-0.124276	0.776873
667_t	calreticulin	0.928268	0.00116876		0.120631	0.85805		-0.807637	0.0127881
668_t	GDSL esterase/lipase At5g62930-like	0.326461	0.486873		-0.00112099	0.999354		-0.327582	0.582866
669_t	No_hits_found	-1.94054	1.9441e-05		-1.38973	0.0160772		0.550806	0.394358
670_t	solute carrier family 35, member F5	1.49879	0.00308724		-0.155388	0.907735		-1.65418	0.00307943
671_t	PHD finger family protein (ISS)	-0.438524	0.340618		-0.333216	0.693429		0.105307	0.88465
672_t	hypothetical protein	-0.414343	0.422429		-0.490138	0.554441		-0.075795	0.927818
673_t	No_hits_found	-1.04424	0.406686		0.661235	0.767392		1.70548	0.23143
674_t	ER lumen protein retaining receptor	0.59308	0.0985096		0.00466134	0.9966		-0.588419	0.173137
675_t	cytoplasmic tRNA 2-thiolation protein 2	0.4272	0.325725		0.0298508	0.976345		-0.397349	0.474207
676_t	hypothetical protein	0.448495	0.360558		0.12167	0.916537		-0.326824	0.613202
677_t	No_hits_found	1.32919	0.000890558		0.76282	0.200426		-0.566369	0.282857
678_t	hypothetical protein	0.00315527	0.995494		-0.176103	0.859377		-0.179258	0.795123
679_t	hypothetical protein	-1.97195	7.61032e-05		-0.391598	0.669473		1.58035	0.00575208
680_t	No_hits_found	-0.381168	0.434236		-0.196026	0.84226		0.185142	0.788502
681_t	hypothetical protein	1.06218	0.00673695		0.998064	0.0544756		-0.0641134	0.928348
682_t	NADPH-ferrihemoprotein reductase [EC:1.6.2.4]	0.323613	0.437146		-0.178236	0.830903		-0.501848	0.301146
683_t	hypothetical protein	0.821377	0.00966226		0.199412	0.772097		-0.621965	0.106117
684_t	NAD-dependent deacetylase sirtuin 2 [EC:3.5.1.-]	0.502468	0.165901		0.445143	0.432379		-0.057325	0.92595
685_t	No_hits_found	0.105696	0.845939		0.0583811	0.960504		-0.0473147	0.957345
686_t	hypothetical protein	-0.0887779	0.856145		0.280453	0.731871		0.369231	0.503189
687_t	ammonium transporter, Amt family	-0.0907603	0.96395		-0.346376	0.930998		-0.255615	0.927026
688_t	ammonium transporter, Amt family	-1.53954	3.71359e-06		-0.193352	0.796732		1.34619	0.000225396
689_t	hypothetical protein	1.39176	1.58119e-06		0.220195	0.733048		-1.17156	0.000225396
690_t	No_hits_found	-1.45795	0.711891		-1.59611	0.830166		-0.138158	0.98513
691_t	hypothetical protein	-0.158687	0.67336		-0.308964	0.601489		-0.150277	0.761102
692_t	No_hits_found	-0.560768	0.1857		-0.883281	0.10527		-0.322513	0.584535
693_t	GINS complex subunit 2	-0.427091	0.280226		-0.148802	0.85805		0.278288	0.603018
694_t	exodeoxyribonuclease V alpha subunit [EC:3.1.11.5]	-0.883453	0.0129781		-0.321951	0.636159		0.561502	0.216297
695_t	Os08g0156900; Spo11/DNA topoisomerase VI, subunit A family protein.	0.884794	0.00738545		-0.07327	0.934563		-0.958064	0.00907474
697_t	No_hits_found	0.327439	0.496562		0.106107	0.924466		-0.221332	0.734805
698_t	hypothetical protein	-0.345371	0.365664		0.377659	0.534013		0.72303	0.075724
699_t	hypothetical protein	-0.435951	0.276375		0.092033	0.924466		0.527984	0.270479
700_t	hypothetical protein	0.484056	0.371512		0.0830637	0.949418		-0.400992	0.56794
701_t	glutathione S-transferase [EC:2.5.1.18]	0.440653	0.49263		-0.497815	0.660344		-0.938467	0.195269
702_t	hypothetical protein	-0.0797451	0.887702		1.47281	0.00382093		1.55256	0.000769811
703_t	hypothetical protein	0.405428	0.313822		0.283337	0.706739		-0.122091	0.84441
704_t	ribosome assembly protein RRB1	1.58996	7.35457e-08		0.257235	0.683699		-1.33272	3.05771e-05
706_t	hypothetical protein	-0.162183	0.700585		-0.0305205	0.972199		0.131663	0.821263
707_t	hypothetical protein	0.0802218	0.845432		0.555629	0.257665		0.475407	0.261834
708_t	Os02g0221800	-0.526078	0.183945		0.503219	0.394435		1.0293	0.0126106
709_t	FAP50; flagellar associated protein	-3.18458	6.72085e-11		0.0101538	0.992888		3.19474	4.44599e-10
710_t	hypothetical protein	-0.771357	0.00882476		-0.219184	0.717359		0.552172	0.130359
711_t	hypothetical protein	0.175809	0.610773		-0.0468678	0.952284		-0.222677	0.602746
712_t	hypothetical protein	0.178989	0.676838		-0.0240846	0.980143		-0.203074	0.715083
713_t	U3 small nucleolar RNA-associated protein 12	1.13217	0.000852782		0.174648	0.824173		-0.957524	0.0132323
714_t	hypothetical protein	-0.053689	0.926593		-0.393805	0.650582		-0.340116	0.601796
715_t	nicotinamidase/pyrazinamidase [EC:3.5.1.19 3.5.1.-]	-2.4165	0.00296234		-1.15998	0.348825		1.25652	0.242492
716_t	hypothetical protein	-0.967536	0.00377466		-0.230831	0.743765		0.736705	0.0644679
717_t	lipoxygenase	-1.50163	0.000989011		-0.243852	0.809985		1.25777	0.0160359
718_t	hypothetical protein	2.04507	3.81555e-09		1.03012	0.0290008		-1.01495	0.0112617
719_t	uncharacterized LOC100832722	1.30949	8.1116e-06		0.366273	0.489706		-0.94322	0.00458193
720_t	hypothetical protein	2.05032	4.4815e-14		0.661973	0.0996161		-1.38834	2.55028e-06
721_t	phosphoglucomutase [EC:5.4.2.2]	0.643659	0.0132978		0.235563	0.638851		-0.408095	0.217584
723_t	hypothetical protein	0.0814477	0.833526		-0.255122	0.683867		-0.33657	0.435461
724_t	hypothetical protein	0.366139	0.460675		0.274944	0.770866		-0.0911949	0.906926
725_t	RNA-binding protein, putative	-1.06758	0.0277073		-0.763567	0.295996		0.304017	0.678361
726_t	ATP synthase mitochondrial F1 complex assembly factor 2	0.866719	0.0274207		0.020562	0.983668		-0.846157	0.0657325
727_t	trx10; thioredoxin-like protein	0.512163	0.199967		0.582185	0.312835		0.0700225	0.915154
728_t	HAD family hydrolase	0.2235	0.677322		0.0739022	0.951013		-0.149597	0.845005
729_t	No_hits_found	-2.66632	0.000104903		0.487073	0.726114		3.15339	1.34884e-05
730_t	hypothetical protein	0.570291	0.226206		-0.0363745	0.973652		-0.606666	0.292707
731_t	hypothetical protein	0.545088	0.121999		-0.0383807	0.967362		-0.583469	0.166345
732_t	hypothetical protein	-0.0337975	0.932314		-0.0248105	0.974086		0.00898693	0.989154
733_t	No_hits_found	1.68859	2.05868e-08		0.134735	0.857038		-1.55385	1.57457e-06
734_t	DNA topoisomerase III [EC:5.99.1.2]	0.0549031	0.898129		0.182835	0.80361		0.127932	0.816146
735_t	hypothetical protein	-0.210991	0.661108		0.210859	0.813588		0.421849	0.451475
736_t	SWI/SNF-related matrix-associated actin-dependent regulator of chromatin subfamily A3 [EC:3.6.4.- 6.3.2.19]	-0.555235	0.285962		-0.00672587	0.996428		0.548509	0.402394
737_t	SWI/SNF-related matrix-associated actin-dependent regulator of chromatin subfamily A3 [EC:3.6.4.- 6.3.2.19]	-0.531681	0.246699		0.136822	0.896506		0.668503	0.218113
739_t	PDR-like ABC transporter	-0.129429	0.780934		0.164587	0.850686		0.294016	0.59328
740_t	Zeaxanthin epoxidase (EC:1.14.13.90)	0.844343	0.101864		0.99098	0.158944		0.146637	0.862795
741_t	N-glycosylase/DNA lyase [EC:3.2.2.- 4.2.99.18]	-0.581817	0.0754607		-0.228489	0.730183		0.353328	0.416387
742_t	uncharacterized LOC100807708	0.473347	0.230283		0.0284218	0.974999		-0.444925	0.366678
743_t	condensin complex subunit 3	-1.66555	2.95634e-05		-1.229	0.0157428		0.436553	0.448994
744_t	SORBIDRAFT_01g044460, Sb01g044460; hypothetical protein	-0.187073	0.610817		0.312443	0.585079		0.499517	0.205916
746_t	ATP-binding cassette, subfamily B (MDR/TAP), member 9	1.00578	0.0154274		0.720422	0.243396		-0.285357	0.640881
747_t	FOG: RCC1 domain (ISS)	0.649672	0.192573		0.563708	0.480182		-0.0859637	0.916594
748_t	SORBIDRAFT_02g003490, Sb02g003490; hypothetical protein	-0.0118418	0.974534		-0.0233875	0.972512		-0.0115457	0.984527
749_t	hypothetical protein	0.13197	0.719867		0.0204049	0.980143		-0.111565	0.826391
750_t	ras-related protein Rab11B-like	0.165466	0.646201		0.0619581	0.940541		-0.103508	0.840132
751_t	hypothetical protein	0.191386	0.676595		0.0284842	0.9764		-0.162902	0.790624
752_t	UBX domain-containing protein 1	0.819167	0.00681237		0.27905	0.636159		-0.540116	0.152454
753_t	hypothetical protein	0.331576	0.426312		-0.0572692	0.953758		-0.388845	0.449309
754_t	hypothetical protein	2.11988	1.08556e-06		0.895827	0.181669		-1.22405	0.0130928
755_t	oligosaccharyltransferase complex subunit beta	0.74833	0.121895		0.261283	0.799335		-0.487047	0.446087
756_t	oligosaccharyltransferase complex subunit beta	0.514366	0.0459328		0.238589	0.618676		-0.275778	0.426236
757_t	putative oxidoreductase	-0.900155	0.0952784		0.0575567	0.967062		0.957712	0.134647
758_t	hypothetical protein	-0.359282	0.484313		-0.147293	0.896506		0.211989	0.766022
759_t	adenylate kinase [EC:2.7.4.3]	1.60614	1.13869e-08		0.499435	0.268086		-1.10671	0.000402026
760_t	dynein light chain 1, axonemal	-0.0388142	0.980765		-1.51526	0.520333		-1.47645	0.42999
761_t	small nuclear ribonucleoprotein B and B'	1.60035	2.7783e-09		0.728158	0.0531426		-0.87219	0.00497515
762_t	catalytic/ ligase	-1.09447	0.00142565		0.135598	0.860775		1.23006	0.000927516
763_t	hypothetical protein	-0.898914	0.0460286		-0.399355	0.632576		0.499558	0.413446
764_t	SORBIDRAFT_04g000920, Sb04g000920; hypothetical protein	-1.18574	0.0103954		-0.355057	0.702434		0.830681	0.151508
765_t	No_hits_found	-1.73599	1.85626e-05		-0.983996	0.0805111		0.751995	0.151244
766_t	allantoinase [EC:3.5.2.5]	1.17656	9.17338e-05		0.14027	0.845132		-1.03629	0.00189176
767_t	tubulin-specific chaperone D-like	-0.509507	0.237305		0.204649	0.817653		0.714156	0.149008
768_t	hypothetical protein	-0.544714	0.105743		-0.182355	0.797532		0.362359	0.412932
769_t	No_hits_found	-0.234318	0.641631		0.143316	0.893035		0.377634	0.534321
770_t	CPA1 family transporter: sodium ion/proton	-3.53351	0.000835115		-3.63496	0.00416118		-0.101452	0.967721
771_t	No_hits_found	-0.606986	0.15607		-0.410973	0.581103		0.196014	0.756241
772_t	protein transport protein SEC24	0.163852	0.693614		-0.103798	0.907714		-0.26765	0.596053
773_t	cnk2; NimA-related protein kinase 2	-0.0454196	0.94609		-0.111017	0.934563		-0.0655979	0.947087
774_t	hypothetical protein	0.00132423	0.997369		-0.0272244	0.971873		-0.0285487	0.963156
775_t	hypothetical protein	0.643007	0.0230448		0.403698	0.36872		-0.239309	0.549487
776_t	MGC63470, zgc:103680, zgc:85731; zgc:63470	1.08377	0.000648		0.0959245	0.910508		-0.987843	0.0055903
777_t	essential nuclear protein 1	2.30159	1.88938e-09		0.509864	0.468518		-1.79173	1.47637e-05
778_t	SNW domain-containing protein 1	-0.257764	0.434601		0.149624	0.81798		0.407388	0.286895
779_t	SNW domain-containing protein 1	-0.204967	0.620021		0.0645917	0.945558		0.269559	0.597755
780_t	3'(2'), 5'-bisphosphate nucleotidase / inositol polyphosphate 1-phosphatase [EC:3.1.3.7 3.1.3.57]	1.05486	0.000144371		0.272574	0.614989		-0.782284	0.014173
781_t	hypothetical protein	0.0132107	0.979302		-0.105647	0.913894		-0.118857	0.851464
782_t	hypothetical protein	0.959912	0.0028659		0.536624	0.280339		-0.423288	0.32631
783_t	hypothetical protein	0.770787	0.111791		0.0708427	0.955564		-0.699944	0.242873
784_t	No_hits_found	-3.45877	8.33705e-12		0.292511	0.781587		3.75128	6.83487e-13
786_t	hypothetical protein	2.22962	1.763e-10		0.959333	0.051807		-1.27029	0.00121051
787_t	hypothetical protein	1.91815	1.32991e-07		0.376464	0.603861		-1.54169	0.000104055
788_t	hypothetical protein	0.0874719	0.859302		0.12953	0.896506		0.0420582	0.958245
789_t	hypothetical protein	-0.64401	0.0474319		-0.289229	0.6369		0.354781	0.415867
790_t	hypothetical protein	0.461814	0.268098		0.129782	0.895465		-0.332032	0.546286
791_t	hypothetical protein	0.819056	0.0436617		0.346335	0.663969		-0.472721	0.378519
792_t	Os01g0254900; Similar to Syntaxin 22 (AtSYP22) (AtVAM3).	0.61182	0.0729434		0.229915	0.743765		-0.381905	0.394449
793_t	hypothetical protein	1.72852	1.40244e-06		0.442768	0.498796		-1.28575	0.00126232
794_t	solute carrier family 35, member F5	0.437599	0.24213		0.106518	0.904482		-0.331081	0.498485
795_t	hypothetical protein	0.0294124	0.945729		-0.198083	0.780475		-0.227495	0.637677
796_t	myoA; type XI myosin heavy chain MyoA	-0.459473	0.284553		-0.316811	0.691605		0.142662	0.828039
797_t	hypothetical protein	0.207078	0.60456		0.305219	0.642424		0.0981409	0.866654
798_t	trimethylguanosine synthase [EC:2.1.1.-]	0.0917934	0.78868		0.234381	0.672211		0.142588	0.741073
799_t	No_hits_found	0.254568	0.626129		-0.0895072	0.941062		-0.344076	0.596053
800_t	No_hits_found	-0.631731	0.262299		-0.264699	0.817653		0.367032	0.637745
801_t	hypothetical protein	-0.467263	0.458323		-0.000110215	0.999973		0.467152	0.561879
802_t	camp-specific 35-cyclic phosphodiesterase	-0.189138	0.661621		0.0325742	0.972169		0.221712	0.689544
803_t	hypothetical protein	0.310949	0.452805		0.157955	0.851521		-0.152994	0.794291
804_t	hypothetical protein	-1.01348	0.0394171		-0.882047	0.209319		0.131434	0.876522
805_t	transcription elongation factor SPT5	-0.0122852	0.977277		0.286818	0.642241		0.299103	0.506858
806_t	sister chromatid cohesion protein PDS5	-1.39961	0.00011194		-0.904109	0.0675441		0.495505	0.319011
810_t	hypothetical protein	1.1032	0.00304631		0.197568	0.816624		-0.90563	0.0368695
811_t	Os04g0381600; GTPase EngC family protein.	0.868297	0.00320535		0.396389	0.423252		-0.471908	0.211749
812_t	hypothetical protein	0.95336	0.00676437		0.882345	0.0597487		-0.0710156	0.909759
813_t	omega-3 fatty acid desaturase (delta-15 desaturase) [EC:1.14.19.-]	0.872873	0.0003351		0.358685	0.369858		-0.514188	0.0839577
814_t	uncharacterized LOC100825300	-0.278338	0.372694		-0.314733	0.524126		-0.036395	0.947087
815_t	diacylglycerol O-acyltransferase 1 [EC:2.3.1.20 2.3.1.75 2.3.1.76]	-0.164651	0.619632		-0.112703	0.864192		0.0519479	0.917191
816_t	peptidyl-tRNA hydrolase, PTH2 family [EC:3.1.1.29]	1.19709	0.0220067		0.862057	0.275483		-0.335032	0.66467
817_t	GT90A1; glycosyltransferase, CAZy family GT90	0.424908	0.397876		-0.0958143	0.937303		-0.520723	0.393043
820_t	AOC6; cationic amino acid transporter 2	0.543274	0.112535		0.45492	0.390202		-0.0883541	0.875863
821_t	TOC75; 75 kDa chloroplast membrane translocon	1.2848	0.000389088		0.350072	0.620283		-0.934726	0.026727
822_t	hypothetical protein	1.40508	3.06582e-05		0.489993	0.388988		-0.915089	0.0197887
823_t	Os11g0116500; Similar to Chloroplastic outer envelope membrane protein (OEP75) precursor (Outer membrane protein).	1.75284	1.42906e-06		0.674954	0.242645		-1.07789	0.00921855
824_t	THO complex subunit 3	0.968492	0.00579045		0.495298	0.391569		-0.473194	0.304002
825_t	hypothetical protein	1.21899	0.0102205		0.568963	0.490269		-0.650031	0.294368
826_t	retinol dehydrogenase 12-like	0.175521	0.723224		0.147824	0.885499		-0.0276962	0.972779
827_t	No_hits_found	-0.777293	0.284904		-0.636466	0.610747		0.140827	0.906971
828_t	viral A-type inclusion protein	-1.07947	0.0231112		-0.730255	0.316721		0.349212	0.61214
829_t	MLO-like protein 14	-0.453891	0.156945		-0.115572	0.872259		0.338318	0.416062
830_t	hypothetical protein	-0.473067	0.1703		0.0567973	0.948176		0.529864	0.196751
831_t	No_hits_found	1.19526	0.00333774		0.212823	0.820757		-0.982438	0.038807
832_t	menin	0.194142	0.678653		0.0291443	0.9764		-0.164998	0.793397
833_t	U4/U6.U5 tri-snRNP-associated protein 2	1.09913	4.49066e-05		0.480951	0.251078		-0.618175	0.0581448
834_t	No_hits_found	0.577766	0.249669		-0.0153658	0.990063		-0.593131	0.342584
835_t	No_hits_found	-1.68584	0.257661		-1.24994	0.614993		0.435901	0.860606
836_t	mannose-P-dolichol utilization defect 1	0.286638	0.450114		-0.104566	0.902955		-0.391203	0.390906
837_t	hypothetical protein	-2.34188	7.60967e-08		-2.57481	4.47553e-08		-0.232931	0.75897
838_t	No_hits_found	-0.448953	0.262097		0.0284112	0.974999		0.477364	0.330935
839_t	protein transport protein SEC24	-0.540618	0.245395		-0.630647	0.356027		-0.0900289	0.906926
840_t	guanine deaminase [EC:3.5.4.3]	0.332881	0.412788		0.0191766	0.983434		-0.313704	0.543334
841_t	hypothetical protein	-0.651454	0.114271		-0.5042	0.444301		0.147254	0.822099
842_t	hypothetical protein	0.117841	0.764735		-0.100056	0.903695		-0.217897	0.656662
843_t	hypothetical protein	0.387638	0.247231		0.430985	0.390029		0.0433467	0.940748
844_t	ESCRT-I complex subunit VPS37	0.182513	0.647355		0.0395986	0.966198		-0.142915	0.791021
845_t	IFT20; intraflagellar transport particle protein 20	0.0231946	0.974492		-0.0603173	0.967062		-0.0835119	0.933117
846_t	uncharacterized LOC100248761	1.00967	8.58549e-05		0.646963	0.0689853		-0.362703	0.294059
848_t	hypothetical protein	0.466337	0.137361		0.210345	0.738609		-0.255992	0.547974
849_t	photosystem I subunit V	0.539582	0.223879		0.927816	0.0983071		0.388234	0.504804
850_t	SORBIDRAFT_06g025640, Sb06g025640; hypothetical protein	0.255534	0.669159		0.00473369	0.997657		-0.2508	0.747394
851_t	(S)-2-hydroxy-acid oxidase [EC:1.1.3.15]	-0.139404	0.761056		-0.160603	0.852139		-0.021199	0.978548
852_t	hypothetical protein	-2.06748	0.0017438		-0.905185	0.36872		1.1623	0.175774
853_t	zinc finger (CCCH-type) family protein	0.256577	0.537758		0.274887	0.711265		0.01831	0.980943
854_t	zinc finger CCCH domain-containing protein 18-like	-0.651458	0.0541959		-0.371003	0.514778		0.280455	0.560476
855_t	RNA-binding protein Nova	0.633511	0.104819		-0.202544	0.808945		-0.836054	0.0568978
856_t	alkylated DNA repair protein [EC:1.14.11.-]	-0.204006	0.653943		-0.269808	0.737687		-0.0658012	0.924638
857_t	ATP-binding cassette, subfamily B (MDR/TAP), member 8	-0.488363	0.125466		0.0410488	0.960221		0.529412	0.162411
858_t	SDG33-1; hypothetical protein	-0.524121	0.0498557		-0.0923099	0.888973		0.431811	0.189966
859_t	BRD906; bromodomain protein	-0.933785	0.0100094		-0.419855	0.503683		0.51393	0.278855
860_t	RNA-binding protein 39	0.49451	0.0787579		0.149555	0.80491		-0.344956	0.340273
861_t	No_hits_found	-2.84187	1.76597e-05		-1.66989	0.0595987		1.17198	0.179754
863_t	hypothetical protein	0.379702	0.253378		-0.0823231	0.919154		-0.462025	0.242953
864_t	hypothetical protein	0.946734	0.0128462		0.830074	0.111397		-0.11666	0.854713
865_t	PKL1; protein phosphatase 1 beta (EC:3.1.3.16)	-0.00740798	0.985961		-0.00106845	0.999337		0.00633954	0.993411
866_t	kinesin family member 6/9	-1.82292	0.000121088		-0.901789	0.191533		0.921132	0.128381
867_t	hypothetical protein	0.116867	0.828087		0.25755	0.785848		0.140684	0.84813
868_t	magnesium transporter	0.135074	0.753948		0.220578	0.773596		0.0855036	0.891348
869_t	3-oxo-5-alpha-steroid 4-dehydrogenase family protein	0.573341	0.212277		0.0285717	0.980143		-0.54477	0.340273
870_t	No_hits_found	0.382863	0.475602		0.49374	0.560372		0.110876	0.892848
871_t	hypothetical protein	-1.6347	0.000484506		-1.06254	0.100874		0.572161	0.380943
872_t	hypothetical protein	-0.365309	0.378806		-0.160449	0.851529		0.204859	0.722329
873_t	hypothetical protein	-0.541778	0.892736		2.89842	0.591411		3.4402	0.379881
874_t	hypothetical protein	0.648814	0.0440422		0.907779	0.021218		0.258965	0.56539
875_t	CUG-BP- and ETR3-like factor	1.78535	1.53306e-06		0.922366	0.0763754		-0.862987	0.0573457
876_t	granule-bound starch synthase [EC:2.4.1.242]	0.0768535	0.848788		-0.0758337	0.928879		-0.152687	0.761041
877_t	granule-bound starch synthase [EC:2.4.1.242]	0.200569	0.573917		0.0420423	0.960221		-0.158527	0.737708
878_t	No_hits_found	-0.158288	0.95654		-0.948485	0.855108		-0.790197	0.839116
880_t	3-deoxy-7-phosphoheptulonate synthase [EC:2.5.1.54]	1.56045	7.92829e-06		1.44165	0.000392755		-0.118799	0.847531
881_t	hypothetical protein	0.614427	0.130869		-0.283849	0.728874		-0.898276	0.0472084
882_t	POC16; centriole proteome protein	-2.55725	0.000347184		-0.595724	0.640105		1.96152	0.0187187
883_t	uncharacterized LOC100258100	-0.119734	0.780582		-0.261843	0.719949		-0.142109	0.802346
884_t	hypothetical protein	0.0537409	0.893938		0.0287135	0.971884		-0.0250274	0.969918
885_t	hypothetical protein	-0.198199	0.60746		-0.191774	0.789743		0.00642499	0.993423
886_t	No_hits_found	-0.532762	0.17962		-0.39403	0.557339		0.138732	0.824744
887_t	uncharacterized LOC100251027	0.162605	0.650034		0.271049	0.642241		0.108444	0.82943
888_t	hypothetical protein	-1.23278	0.00580196		-0.379039	0.669473		0.853738	0.120603
889_t	cytochrome c oxidase assembly protein subunit 11	0.670884	0.0421048		0.272577	0.675254		-0.398307	0.359032
890_t	TEF5; rieske [2Fe-2S] protein	0.849041	0.0200402		0.699138	0.179246		-0.149904	0.796791
891_t	uncharacterized LOC100266711	-0.0931456	0.788025		-0.148278	0.815005		-0.0551328	0.912239
892_t	phosphatidylinositol 3-kinase [EC:2.7.1.137]	-0.112458	0.799777		0.0592036	0.95091		0.171661	0.759867
893_t	hypothetical protein	-1.23718	0.0217066		0.537962	0.584338		1.77514	0.00199668
894_t	No_hits_found	-0.227706	0.55409		-0.0975672	0.909207		0.130139	0.810477
895_t	DNJ9; DnaJ-like protein	0.058124	0.880606		0.152799	0.822391		0.0946753	0.854092
896_t	hypothetical protein	1.87642	3.93913e-07		0.458094	0.497115		-1.41833	0.000522537
897_t	hypothetical protein	0.362425	0.888215		-0.589194	0.913732		-0.951618	0.772093
898_t	No_hits_found	-2.75163	0.00999083		-1.42712	0.415256		1.32451	0.356602
899_t	ataxia telangiectasia mutated family protein [EC:2.7.11.1]	-0.789657	0.100142		-0.156934	0.893035		0.632722	0.297015
900_t	ataxia telangiectasia mutated family protein [EC:2.7.11.1]	-1.27363	0.0361856		-0.419001	0.731644		0.854631	0.27886
902_t	ataxia telangiectasia mutated family protein [EC:2.7.11.1]	-0.980989	0.29373		-0.368063	0.846617		0.612926	0.633779
903_t	No_hits_found	-0.641794	0.0675726		-0.913078	0.0388415		-0.271284	0.592041
904_t	dynein heavy chain	-0.652935	0.119302		-0.119297	0.906342		0.533638	0.314633
905_t	ATP adenylyltransferase [EC:2.7.7.53]	1.53777	3.29311e-05		0.984038	0.0522501		-0.553732	0.260532
906_t	prolyl 4-hydroxylase [EC:1.14.11.2]	0.468042	0.0989497		-0.272518	0.592735		-0.74056	0.0153208
907_t	zinc ion binding protein, putative	-1.77037	7.4477e-06		-0.563166	0.39245		1.20721	0.00791317
908_t	cytochrome c heme-lyase [EC:4.4.1.17]	1.17969	0.000258048		-0.0688528	0.940069		-1.24854	0.000366271
909_t	histone-binding protein RBBP4	0.568387	0.0493762		0.249095	0.654118		-0.319291	0.408399
910_t	No_hits_found	-2.2679	0.372009		1.1417	0.78211		3.4096	0.235165
911_t	No_hits_found	-0.442006	0.901475		2.02762	0.689731		2.46962	0.500684
912_t	glgb8; 1,4-alpha-glucan branching enzyme II, isoamylase	0.482891	0.104241		0.177519	0.773824		-0.305372	0.43785
913_t	No_hits_found	0.670498	0.151805		-0.110565	0.926188		-0.781063	0.158684
914_t	light-harvesting complex I chlorophyll a/b binding protein 1	0.859005	0.0567331		1.12935	0.0504073		0.270347	0.685884
915_t	light-harvesting complex I chlorophyll a/b binding protein 5	0.682841	0.0991516		0.912661	0.0895499		0.229821	0.707465
916_t	FSA1; fructose-6-P aldolase	0.523327	0.118057		0.165792	0.817653		-0.357535	0.412944
917_t	CENP-C (ISS)	-1.41529	0.000562786		-1.19742	0.022269		0.217865	0.740532
918_t	mRNA export factor	1.05931	0.0020423		0.120157	0.893035		-0.939157	0.0162967
919_t	No_hits_found	-0.410521	0.394893		0.227797	0.808692		0.638318	0.250935
920_t	SORBIDRAFT_10g010840, Sb10g010840; hypothetical protein	-0.275144	0.556299		0.0888907	0.933052		0.364035	0.524792
921_t	hypothetical protein	-0.308735	0.225487		0.111016	0.836077		0.419752	0.153323
922_t	calcium-dependent protein kinase [EC:2.7.11.1]	0.211255	0.457963		-0.562656	0.102632		-0.773911	0.00511343
923_t	replication factor C subunit 3/5	-0.46797	0.154683		-0.196964	0.767169		0.271005	0.543566
924_t	hypothetical protein	0.411219	0.258488		0.57017	0.257665		0.158951	0.761237
925_t	cyclin-D3-1-like	0.793964	0.0731774		0.859311	0.158997		0.0653469	0.934112
926_t	hypothetical protein	0.645806	0.103289		-0.35357	0.637862		-0.999376	0.0223645
927_t	cyclin A	-1.45822	9.2118e-05		-0.79713	0.137378		0.661093	0.169906
928_t	S-formylglutathione hydrolase [EC:3.1.2.12]	0.70916	0.0257984		0.231666	0.725459		-0.477493	0.236622
929_t	minichromosome maintenance protein 7 (cell division control protein 47)	-1.0827	0.0028659		-0.896605	0.0671834		0.186097	0.74421
930_t	hypothetical protein	1.4755	0.000160696		0.631362	0.311081		-0.844136	0.0771235
931_t	hypothetical protein	-0.627259	0.0347588		-0.220074	0.715935		0.407185	0.289836
932_t	312 protein (ISS)	1.21596	0.000515439		0.21793	0.783937		-0.998033	0.012481
933_t	hypothetical protein	0.228822	0.577864		-0.416932	0.502251		-0.645754	0.147824
934_t	No_hits_found	0.656029	0.170786		0.259497	0.797364		-0.396532	0.536487
935_t	phage shock protein A	0.587809	0.1808		0.814203	0.165913		0.226394	0.722022
936_t	No_hits_found	-0.571895	0.240324		0.874268	0.160243		1.44616	0.00279579
937_t	tRNA pseudouridine55 synthase [EC:5.4.99.25]	0.691395	0.0340487		-0.0580413	0.947512		-0.749436	0.0453735
938_t	MFS transporter, OCT family, solute carrier family 22 (organic cation transporter), member 4/5	-0.236845	0.451091		-0.0927577	0.895465		0.144088	0.738632
939_t	serine racemase [EC:5.1.1.18]	1.10241	0.00130306		0.284843	0.689731		-0.817566	0.0430092
940_t	pentatricopeptide repeat-containing protein	0.150278	0.697474		0.137133	0.852139		-0.0131445	0.98513
941_t	methionyl-tRNA formyltransferase [EC:2.1.2.9]	0.996297	0.00530926		0.361777	0.59027		-0.63452	0.155153
942_t	hypothetical protein	-0.153966	0.682293		-0.0344562	0.968595		0.11951	0.818165
943_t	hypothetical protein	-0.144259	0.727276		0.0354267	0.970295		0.179685	0.735141
946_t	vacuolar protein sorting-associated protein 53 homolog-like	-0.0565639	0.896075		0.214047	0.767392		0.270611	0.578137
947_t	putative photosystem II 22 kDa protein (ISS)	0.23661	0.574691		0.285101	0.697389		0.0484905	0.944198
948_t	hypothetical protein	-0.0100732	0.984812		0.368711	0.623372		0.378785	0.501169
949_t	alpha-1,6-mannosyltransferase [EC:2.4.1.260]	-0.0703239	0.851898		-0.211165	0.738609		-0.140842	0.766022
950_t	hypothetical protein	-2.15468	0.0030029		-1.43147	0.154695		0.723207	0.496895
951_t	serine/threonine-protein kinase PRP4 [EC:2.7.11.1]	-0.223524	0.504355		0.0889837	0.905669		0.312508	0.439415
952_t	large subunit ribosomal protein L21e	0.711298	0.028221		0.221983	0.743765		-0.489315	0.23371
953_t	3-isopropylmalate/(R)-2-methylmalate dehydratase small subunit [EC:4.2.1.33 4.2.1.35]	2.03272	4.52811e-11		0.497506	0.340027		-1.53521	4.29685e-06
954_t	uncharacterized LOC100776976	-2.48372	0.0104429		-1.2393	0.401973		1.24443	0.349606
955_t	ATP-binding cassette, subfamily G (WHITE), member 2	-0.573918	0.470763		-0.853313	0.476933		-0.279394	0.81082
956_t	No_hits_found	-1.69864	2.11834e-06		-0.220126	0.785155		1.47851	0.000155491
957_t	SLT3; sodium/sulfate co-transporter	-3.44604	0.04011		-2.61615	0.292424		0.829885	0.749673
960_t	hypothetical protein	-0.0460881	0.89644		-0.252949	0.634329		-0.206861	0.610129
961_t	hypothetical protein	-1.04742	0.0154744		-0.519148	0.464396		0.528274	0.373541
962_t	No_hits_found	-1.19463	0.000997112		-0.625567	0.258461		0.569059	0.231624
963_t	translation initiation factor 3 subunit G	2.06223	6.40773e-13		0.86519	0.026144		-1.19704	0.000188993
964_t	DNA excision repair protein ERCC-6	-0.860152	0.152111		-0.372381	0.754977		0.487771	0.551815
965_t	DNA excision repair protein ERCC-6	-0.399563	0.514899		-0.130979	0.926188		0.268584	0.746481
966_t	DNA excision repair protein ERCC-6	-0.450601	0.347617		-0.176413	0.860094		0.274188	0.677251
967_t	No_hits_found	-0.982892	0.0470218		-0.70626	0.351336		0.276631	0.716474
969_t	hypothetical protein	-0.845111	0.0850973		-0.192727	0.858295		0.652383	0.296238
971_t	No_hits_found	-2.25331	3.19815e-05		-0.91658	0.244823		1.33673	0.0435779
972_t	polypeptide N-acetylglucosaminyltransferase [EC:2.4.1.-]	-0.820447	0.00391933		-0.811145	0.0245499		0.00930185	0.988044
974_t	hypothetical protein	-0.0352648	0.928019		-0.129804	0.850432		-0.0945388	0.852403
975_t	hypothetical protein	-0.214757	0.588574		-0.426802	0.456434		-0.212045	0.68486
976_t	vesicle-associated membrane protein 7	1.38976	0.000123877		0.85054	0.0963171		-0.539224	0.256687
977_t	exocyst complex component 4	-0.340355	0.403092		-0.063409	0.948176		0.276946	0.602746
978_t	hypothetical protein	-0.143639	0.673173		-0.190325	0.754508		-0.0466854	0.929133
979_t	malate dehydrogenase (oxaloacetate-decarboxylating)(NADP+) [EC:1.1.1.40]	-0.272854	0.546637		-0.655746	0.267989		-0.382891	0.487204
980_t	hypothetical protein	0.161819	0.607747		0.319777	0.486032		0.157958	0.700797
981_t	hexosaminidase [EC:3.2.1.52]	-0.163337	0.753568		0.0300308	0.977993		0.193368	0.775582
982_t	similar to beta-1,4-endoglucanase	-0.691113	0.424446		-0.161963	0.936925		0.52915	0.646124
983_t	hypothetical protein	0.172334	0.70597		-0.424567	0.528835		-0.596901	0.219681
984_t	aarF domain-containing kinase	0.51854	0.145757		-0.0494937	0.957106		-0.568034	0.182318
985_t	YEE2 integral membrane protein	-0.549411	0.15926		-0.467645	0.449864		0.0817667	0.902161
986_t	hypothetical protein	-1.696	2.39149e-05		-1.26516	0.012753		0.430842	0.459482
987_t	condensin-2 complex subunit G2	-1.38316	0.0216968		-1.21072	0.148272		0.172444	0.869424
988_t	dynein intermediate chain 2, axonemal	-0.51028	0.291167		0.0283592	0.980143		0.538639	0.369956
989_t	No_hits_found	-0.946446	0.0199257		-0.246679	0.779047		0.699768	0.164293
990_t	solute carrier family 50 (sugar transporter)	1.72032	0.00118599		0.222771	0.863728		-1.49755	0.0129935
991_t	Os03g0746500; Similar to RNA helicase like protein.	-0.716011	0.0820558		-0.190594	0.829976		0.525417	0.321221
992_t	DNA-3-methyladenine glycosylase II [EC:3.2.2.21]	-0.171354	0.659511		-0.461212	0.381207		-0.289859	0.535787
994_t	No_hits_found	-2.0169	0.000700986		-0.689795	0.46813		1.32711	0.0705038
995_t	hypothetical protein	-1.83996	0.00185497		-1.12938	0.178863		0.710576	0.391098
996_t	hypothetical protein	-2.42982	7.85704e-08		-0.803177	0.215233		1.62664	0.00169727
997_t	hypothetical protein	-0.590301	0.070042		-0.0382871	0.963677		0.552014	0.161634
998_t	hypothetical protein	0.219238	0.643384		-0.332277	0.677886		-0.551515	0.294491
999_t	hypothetical protein	-0.358515	0.586118		0.358788	0.756815		0.717304	0.33504
1000_t	HSP70B; heat shock protein 70B	1.96565	1.62095e-11		0.828953	0.0395689		-1.13669	0.000544271
1001_t	hypothetical protein	1.17778	0.0146463		0.187632	0.871938		-0.990148	0.085471
1002_t	No_hits_found	-0.386352	0.333604		-0.345881	0.611535		0.0404707	0.95563
1003_t	No_hits_found	-1.0689	0.0116654		-0.268625	0.756815		0.800277	0.129338
1004_t	No_hits_found	-0.791834	0.303102		-0.0774918	0.966754		0.714342	0.471767
1005_t	PDR-like ABC transporter	-1.73433	1.17955e-06		-0.37498	0.569275		1.35935	0.000627379
1006_t	pleiotropic drug resistance protein 4-like	-1.50315	8.67965e-06		-0.313646	0.638114		1.1895	0.00167936
1007_t	No_hits_found	-0.708921	0.122761		-0.629772	0.367538		0.0791486	0.920268
1008_t	phosphatidylserine synthase 2 [EC:2.7.8.29]	-0.331333	0.369358		-0.0805461	0.92702		0.250787	0.605711
1009_t	far upstream element-binding protein	0.628249	0.0274578		0.166697	0.787448		-0.461553	0.194316
1010_t	No_hits_found	-0.997041	0.0698015		-0.0837718	0.951609		0.913269	0.174369
1011_t	No_hits_found	-0.344437	0.601171		-0.115106	0.939291		0.229331	0.80082
1012_t	hypothetical protein	-1.56561	3.74452e-06		-0.631467	0.207827		0.93414	0.0199811
1013_t	nucleolar protein 14	0.452362	0.189809		-0.313851	0.612001		-0.766213	0.0436469
1014_t	No_hits_found	-0.0403792	0.93213		-0.0789853	0.935008		-0.0386061	0.958801
1015_t	hypothetical protein	-0.695	0.00375581		-0.214531	0.646411		0.480468	0.100589
1016_t	No_hits_found	-0.033374	0.932314		-0.307223	0.585161		-0.273849	0.529219
1017_t	F-type H+-transporting ATPase subunit gamma [EC:3.6.3.14]	1.75364	8.93765e-10		0.970681	0.0082076		-0.782957	0.0225099
1018_t	GTP binding protein	-0.794345	0.0132978		-0.328312	0.570963		0.466033	0.26647
1019_t	GTP binding protein	-0.0722833	0.862047		0.164553	0.824905		0.236836	0.628802
1020_t	No_hits_found	-1.10087	0.0144613		-0.585323	0.425633		0.515544	0.40363
1021_t	No_hits_found	-1.1552	0.0110581		-0.719587	0.294875		0.43561	0.504658
1022_t	No_hits_found	-0.71408	0.206497		-0.244709	0.833503		0.469371	0.537402
1023_t	No_hits_found	-0.625952	0.133469		-0.373175	0.61624		0.252777	0.676417
1024_t	proline dehydrogenase [EC:1.5.99.8]	0.234188	0.732803		0.139209	0.926432		-0.0949798	0.926517
1025_t	GD17534 gene product from transcript GD17534-RA	0.116442	0.888354		0.252198	0.869656		0.135756	0.906249
1026_t	V-type H+-transporting ATPase 16kDa proteolipid subunit [EC:3.6.3.14]	0.765679	0.0148082		0.171941	0.805311		-0.593738	0.120708
1027_t	hypothetical protein	0.246361	0.465478		-0.184498	0.777334		-0.430859	0.268686
1028_t	NAB1; nucleic acid binding protein	-0.0169349	0.978723		0.810951	0.243969		0.827885	0.153323
1029_t	hypothetical protein	-0.565454	0.183544		-0.0276693	0.978084		0.537785	0.306518
1030_t	GTR13; 1,3-beta-D-glucan synthase	-1.00028	0.279219		-1.3263	0.315636		-0.326017	0.820823
1031_t	hypothetical protein	-1.32253	0.0429421		-1.37514	0.12147		-0.0526113	0.968914
1032_t	hypothetical protein	-1.30018	0.0231301		-1.0494	0.201585		0.250788	0.780764
1033_t	1,3-beta-glucan synthase [EC:2.4.1.34]	-0.0120655	0.983324		-0.275661	0.770866		-0.263596	0.69469
1034_t	No_hits_found	0.0399078	0.935867		-0.165192	0.851521		-0.2051	0.730269
1035_t	histone deacetylase 11 [EC:3.5.1.98]	0.0394582	0.976438		-0.492199	0.828625		-0.531657	0.735749
1036_t	probable beta-1,3-galactosyltransferase 19-like	-0.496743	0.220834		-0.720267	0.184247		-0.223524	0.701515
1038_t	No_hits_found	-2.03293	0.633744		0.336092	0.971082		2.36903	0.662962
1040_t	hypothetical protein	-0.7233	0.124147		-0.204118	0.842162		0.519182	0.39387
1041_t	probable phosphoglycerate mutase [EC:5.4.2.1]	0.981647	0.0278982		-0.407191	0.644604		-1.38884	0.00466711
1042_t	large subunit ribosomal protein L40e	1.41181	2.69356e-06		0.658531	0.132662		-0.753276	0.0371411
1043_t	large subunit ribosomal protein L40e	-0.133683	0.856306		0.111935	0.944249		0.245618	0.796481
1044_t	No_hits_found	0.460377	0.402626		0.198908	0.863728		-0.261469	0.731752
1045_t	aarF domain-containing kinase	0.0148389	0.978503		0.390101	0.604413		0.375262	0.512575
1047_t	No_hits_found	0.051543	0.921239		0.384983	0.604126		0.33344	0.556749
1048_t	uncharacterized LOC100217055	-2.9715	0.0197589		0.0970723	0.970485		3.06857	0.0357137
1050_t	hypothetical protein	0.962365	0.0104511		0.184319	0.830781		-0.778046	0.0838148
1051_t	ribulose-1,5-bisphosphate carboxylase/oxygenase small subunit	0.222591	0.691855		0.559551	0.486883		0.33696	0.624937
1052_t	hypothetical protein	-1.48513	1.08836e-05		0.242603	0.735604		1.72774	1.23506e-06
1053_t	DNJ4; DnaJ-like protein	0.189787	0.661108		-0.436498	0.488596		-0.626285	0.171978
1054_t	No_hits_found	-0.602803	0.501908		-0.966522	0.473643		-0.363719	0.777258
1055_t	No_hits_found	-0.229187	0.589344		-0.0555188	0.954192		0.173668	0.759378
1057_t	hypothetical protein	0.171918	0.734876		0.329044	0.698927		0.157125	0.821415
1058_t	pflA; pyruvate formate-lyase activating enzyme	1.00855	0.00386329		-0.314997	0.654888		-1.32355	0.000427501
1059_t	monolysocardiolipin acyltransferase [EC:2.3.1.-]	0.229605	0.61328		-0.521499	0.425469		-0.751104	0.121389
1060_t	hypothetical protein	-0.839106	0.030485		-0.00716654	0.995043		0.831939	0.0656982
1061_t	hypothetical protein	-0.773621	0.188846		-0.192877	0.886791		0.580745	0.452284
1062_t	TSP2; tail-specific protease	-0.635554	0.0339248		-0.467123	0.303039		0.168431	0.713016
1063_t	hypothetical protein	-0.897953	0.00833348		-0.449675	0.426711		0.448277	0.321162
1064_t	pre-mRNA cleavage complex 2 protein Pcf11	-0.286253	0.468126		0.0382283	0.967907		0.324481	0.512035
1065_t	No_hits_found	-1.21509	0.00547879		-1.09747	0.0593658		0.117619	0.877976
1067_t	6-phosphofructokinase [EC:2.7.1.11]	-0.0137269	0.972163		-0.110311	0.871267		-0.0965844	0.841815
1068_t	hypothetical protein	0.395303	0.373393		0.361029	0.638962		-0.034274	0.967449
1069_t	sulfate adenylyltransferase [EC:2.7.7.4]	-0.77385	0.0706846		-1.21278	0.0194309		-0.438934	0.450156
1070_t	solute carrier family 25 (mitochondrial phosphate transporter), member 23/24/25/41	0.365018	0.339683		-0.153052	0.84814		-0.518069	0.247574
1071_t	hypothetical protein	0.375546	0.367613		0.185263	0.826477		-0.190283	0.742806
1072_t	hypothetical protein	-0.0376842	0.963573		-0.261355	0.854261		-0.223671	0.830636
1073_t	actin related protein 2/3 complex, subunit 1A/1B	0.0641855	0.90067		-0.0851416	0.937303		-0.149327	0.823155
1074_t	hypothetical protein	-1.45359	0.300362		1.66799	0.28377		3.12157	0.026727
1075_t	: sno, strawberry notch homolog 1 (ISS)	-1.87385	1.36818e-05		-1.25669	0.0255152		0.617158	0.294758
1076_t	hypothetical protein	-0.0516178	0.902882		0.0678474	0.939291		0.119465	0.82943
1077_t	hypothetical protein	0.744532	0.0984549		0.302511	0.741039		-0.442021	0.462617
1078_t	hypothetical protein	0.254542	0.330275		0.0831142	0.889951		-0.171428	0.623443
1079_t	No_hits_found	-0.802696	0.4809		0.0360314	0.989094		0.838727	0.561357
1080_t	MOT13; hypothetical protein	0.0314215	0.948119		0.066986	0.945681		0.0355645	0.962584
1081_t	hypothetical protein	0.759245	0.117197		0.346924	0.722077		-0.412321	0.529551
1082_t	uridine cytidine kinase I, putative (EC:2.7.1.48)	-0.00491894	0.991053		-0.246591	0.737328		-0.241672	0.641271
1083_t	methionyl-tRNA synthetase [EC:6.1.1.10]	0.940146	0.00536975		0.313625	0.633716		-0.626521	0.134039
1084_t	alk4; aurora like protein kinase	-1.8672	0.0285581		-1.28449	0.305017		0.582706	0.655724
1085_t	hypothetical protein	-1.33781	0.0104021		-0.534493	0.571037		0.803313	0.234531
1086_t	hypothetical protein	-1.29631	0.020381		-0.0570388	0.969581		1.23927	0.0582399
1087_t	hypothetical protein	-1.94956	4.04613e-05		-0.639803	0.430753		1.30976	0.0178357
1088_t	No_hits_found	-1.70972	0.0180496		-1.26942	0.212251		0.440301	0.702072
1089_t	No_hits_found	-2.1867	0.0254361		-1.33949	0.365562		0.847211	0.551461
1090_t	hypothetical protein	-1.78598	0.126601		-0.960062	0.660344		0.825918	0.612425
1091_t	transcription initiation factor TFIIF subunit beta [EC:3.6.4.12]	0.539486	0.105569		0.274886	0.664779		-0.2646	0.564071
1092_t	hypothetical protein	-1.20047	0.000688578		-0.0339143	0.971475		1.16655	0.00291706
1093_t	No_hits_found	-0.875938	0.0213453		-0.502705	0.413667		0.373233	0.485773
1094_t	type I polyketide synthase	-5.69418	0.00156956		-1.39257	0.556615		4.30161	0.0487134
1095_t	type I polyketide synthase	-2.42369	4.28108e-07		-0.965393	0.17371		1.4583	0.00876376
1096_t	5'-3' exonuclease	0.708526	0.0557731		0.414094	0.514465		-0.294432	0.569767
1097_t	hypothetical protein	-0.0367393	0.917671		-0.0469222	0.949008		-0.010183	0.986477
1098_t	No_hits_found	-0.745394	0.0550693		-0.418861	0.531876		0.326533	0.547816
1099_t	hypothetical protein	0.443672	0.158104		0.0457099	0.95421		-0.397962	0.30891
1100_t	No_hits_found	0.355822	0.566166		-0.278206	0.819094		-0.634028	0.389645
1101_t	Xaa-Pro dipeptidase [EC:3.4.13.9]	1.40231	4.66982e-05		0.646381	0.216799		-0.755934	0.0727731
1102_t	Kar3 member kinesin-like protein	-0.230194	0.588717		-0.526532	0.364634		-0.296338	0.570745
1103_t	centromere protein J	-0.311692	0.43785		0.102505	0.910524		0.414197	0.391185
1105_t	hypothetical protein	-0.991218	0.0889825		-0.977217	0.239206		0.0140009	0.991684
1106_t	No_hits_found	-0.208691	0.634517		-0.0185994	0.984248		0.190092	0.74256
1107_t	20S proteasome subunit beta 6 [EC:3.4.25.1]	0.800824	0.00133356		0.363183	0.374016		-0.437641	0.166377
1108_t	hypothetical protein	0.311605	0.375272		0.413433	0.42819		0.101828	0.848233
1109_t	No_hits_found	0.155365	0.845999		0.0163197	0.992558		-0.139045	0.90477
1110_t	guanine nucleotide-binding protein subunit beta-2-like 1 protein	0.716952	0.00612416		0.428261	0.288365		-0.288691	0.423273
1111_t	mitochondrial substrate carrier family protein B-like	-0.0771015	0.87002		-0.503438	0.415506		-0.426336	0.406622
1112_t	solute carrier family 35 (adenosine 3'-phospho 5'-phosphosulfate transporter), member B2	-1.35266	4.13464e-05		-1.04957	0.0113015		0.303091	0.538628
1113_t	No_hits_found	0.299825	0.467203		-0.021531	0.982592		-0.321356	0.536308
1114_t	hypothetical protein	0.110276	0.816278		-0.0887545	0.930285		-0.19903	0.738092
1115_t	No_hits_found	-0.204309	0.662819		-0.581782	0.351147		-0.377473	0.499731
1116_t	hypothetical protein	-0.0960628	0.854099		-0.0328535	0.974883		0.0632093	0.934537
1117_t	hypothetical protein	-0.135933	0.72607		0.04203	0.961356		0.177963	0.720766
1118_t	hypothetical protein	-0.393032	0.292065		0.190513	0.800777		0.583545	0.172245
1119_t	hypothetical protein	-1.36468	0.000288383		-0.664824	0.242563		0.699851	0.145844
1120_t	polyadenylate-binding protein 2	0.922083	0.0107975		0.399326	0.535398		-0.522757	0.265044
1121_t	hypothetical protein	-0.446247	0.324106		-0.227152	0.803053		0.219095	0.731945
1122_t	transaminase/ transferase, transferring nitrogenous groups	0.350204	0.314812		0.362775	0.51289		0.0125712	0.98513
1123_t	nab1; nucleic acid binding protein	-1.72617	0.000962354		0.159888	0.902932		1.88606	0.000857287
1124_t	hypothetical protein	2.57877	2.5911e-11		0.918714	0.103038		-1.66005	0.000105655
1125_t	AMP-activated protein kinase	-0.14052	0.907396		0.740557	0.679008		0.881078	0.498329
1126_t	hypothetical protein	-0.201249	0.784381		0.146975	0.925117		0.348223	0.70668
1127_t	oxidoreductase, short chain dehydrogenase/reductase family	0.221867	0.675652		0.154922	0.890587		-0.0669447	0.934772
1128_t	similar to ankyrin 2,3/unc44	-1.30827	0.0189308		-1.40609	0.0539086		-0.0978166	0.921948
1129_t	glutathione synthase [EC:6.3.2.3]	0.611845	0.0559277		0.139231	0.846617		-0.472615	0.238776
1130_t	hypothetical protein	-0.536312	0.302483		-0.0826872	0.947512		0.453625	0.505385
1131_t	Os03g0808900; Similar to Seed imbibition protein (Fragment).	-0.75857	0.216424		-0.006268	0.9966		0.752302	0.320051
1132_t	raffinose synthase [EC:2.4.1.82]	-0.540711	0.311359		-0.172568	0.888562		0.368143	0.606349
1133_t	glutathione S-transferase [EC:2.5.1.18]	1.81854	4.88514e-06		0.909134	0.112106		-0.909406	0.0601646
1134_t	hypothetical protein	-0.849243	0.0258007		-0.20387	0.806761		0.645373	0.171978
1135_t	hypothetical protein	-0.546113	0.314024		-0.0275463	0.983002		0.518566	0.451475
1136_t	No_hits_found	-0.541978	0.499604		-0.0158544	0.993283		0.526124	0.609941
1137_t	uncharacterized LOC100838264	-0.45271	0.245582		0.0228875	0.980752		0.475597	0.31905
1138_t	lysophosphatidylcholine acyltransferase / lyso-PAF acetyltransferase [EC:2.3.1.23 2.3.1.67]	0.434248	0.17679		0.15707	0.817653		-0.277178	0.518333
1139_t	hypothetical protein	-0.861877	0.211964		0.20744	0.896131		1.06932	0.186032
1140_t	hypothetical protein	0.18268	0.654857		-0.11043	0.900513		-0.29311	0.551461
1141_t	GT4A4; glycosyltransferase, CAZy family GT4	-0.464553	0.187834		-0.441801	0.416768		0.0227512	0.972374
1142_t	hypothetical protein	0.244978	0.707189		0.417962	0.703006		0.172983	0.84971
1143_t	hypothetical protein	-0.0323914	0.942901		-0.367658	0.55352		-0.335267	0.486955
1144_t	hypothetical protein	0.749273	0.028814		0.203472	0.784082		-0.545801	0.203534
1145_t	hypothetical protein	-1.68347	0.000787505		-0.878636	0.245712		0.804837	0.220534
1146_t	bromodomain-containing factor 1	-1.53592	0.000218873		-0.62332	0.343269		0.912601	0.0739302
1147_t	FK506-binding nuclear protein [EC:5.2.1.8]	-2.85434	0.319524		-1.41266	0.790435		1.44167	0.732431
1148_t	hypothetical protein	-3.80194	7.07878e-05		-4.45067	0.000134198		-0.648731	0.725781
1150_t	No_hits_found	-0.693886	0.26086		-0.0813431	0.956633		0.612543	0.442173
1151_t	SWI/SNF-related matrix-associated actin-dependent regulator of chromatin subfamily A containing DEAD/H box 1 [EC:3.6.4.12]	-0.634087	0.225485		-0.513954	0.556203		0.120133	0.889889
1152_t	SWI/SNF-related matrix-associated actin-dependent regulator of chromatin subfamily A containing DEAD/H box 1 [EC:3.6.4.12]	-0.462654	0.267422		-0.36076	0.618481		0.101894	0.879472
1153_t	SWI/SNF-related matrix-associated actin-dependent regulator of chromatin subfamily A containing DEAD/H box 1 [EC:3.6.4.12]	-0.436983	0.317479		-0.339881	0.666184		0.0971015	0.890007
1154_t	syntaxin 8	0.751657	0.0159386		0.266486	0.66762		-0.485171	0.221416
1155_t	hypothetical protein	-0.261658	0.476205		-0.272466	0.669759		-0.0108076	0.987949
1156_t	cobalamin synthesis protein CobW	0.0886582	0.85527		-0.084761	0.934615		-0.173419	0.778098
1157_t	hypothetical protein	1.12271	0.0133881		-0.0248118	0.983381		-1.14753	0.0279663
1158_t	hypothetical protein	0.834328	0.0658035		0.195096	0.849301		-0.639232	0.263829
1159_t	No_hits_found	0.314534	0.526475		0.00335817	0.998368		-0.311175	0.626579
1160_t	No_hits_found	3.91522	7.26051e-05		2.23299	0.109765		-1.68223	0.18915
1161_t	lysyl-tRNA synthetase, class II [EC:6.1.1.6]	1.08121	0.00053486		0.497999	0.315501		-0.583211	0.137383
1162_t	hypothetical protein	0.510382	0.233124		-0.093107	0.930066		-0.603489	0.240505
1163_t	hypothetical protein	-0.264364	0.566772		0.205757	0.817465		0.470121	0.380059
1164_t	hypothetical protein	1.46145	3.56904e-06		0.615933	0.199705		-0.845514	0.022452
1167_t	similar to F-box protein 44	-1.24703	0.000963227		-0.477194	0.451331		0.769839	0.100314
1168_t	ATP-dependent DNA helicase PIF1 [EC:3.6.4.12]	-0.701637	0.281914		-0.607918	0.579184		0.0937184	0.933929
1169_t	cellular nucleic acid-binding protein	0.821776	0.0103558		0.494911	0.321416		-0.326866	0.463453
1170_t	hypothetical protein	-0.333498	0.333885		-0.0998876	0.900358		0.23361	0.610686
1171_t	hypothetical protein	0.177859	0.734489		-0.527244	0.477029		-0.705103	0.199647
1172_t	4'-phosphopantetheinyl transferase [EC:2.7.8.-]	-0.597658	0.093352		-0.424175	0.459841		0.173483	0.747394
1173_t	endo-beta-1,3-glucanase	0.320861	0.797579		-1.48795	0.355916		-1.80881	0.15059
1174_t	hypothetical protein	0.507045	0.191284		1.07092	0.0165623		0.563871	0.220655
1175_t	hypothetical protein	-1.53062	0.00113366		-1.06489	0.102519		0.465726	0.489219
1176_t	hypothetical protein	-0.747538	0.0626474		-0.387814	0.592756		0.359725	0.518767
1177_t	hypothetical protein	-0.383762	0.246044		0.434504	0.36872		0.818266	0.0168092
1178_t	No_hits_found	-0.546134	0.0996188		-0.265594	0.672144		0.280541	0.539743
1179_t	glycylpeptide N-tetradecanoyltransferase [EC:2.3.1.97]	0.971506	0.000852951		0.476752	0.299361		-0.494753	0.183757
1180_t	LAP4 protein (Scribble protein) (Smell-impaired protein)	-1.10631	0.0425151		0.102432	0.942451		1.20875	0.0541844
1181_t	MAPKK1; mitogen-activated protein kinase kinase 1	-0.783334	0.049759		-0.593703	0.325106		0.189632	0.758094
1182_t	hypothetical protein	-0.0597696	0.881631		-0.149675	0.833395		-0.0899059	0.868319
1183_t	hypothetical protein	0.231424	0.432682		-0.0645055	0.926224		-0.295929	0.406797
1184_t	hypothetical protein	1.00242	0.0209976		0.646805	0.340977		-0.355615	0.563576
1185_t	hypothetical protein	0.7477	0.0347092		0.276642	0.698107		-0.471059	0.304805
1186_t	succinate dehydrogenase (ubiquinone) iron-sulfur subunit [EC:1.3.5.1]	1.03886	0.000122292		-0.0770054	0.916493		-1.11587	0.000125265
1187_t	Ca2+-transporting ATPase [EC:3.6.3.8]	-0.0685549	0.872061		-0.203067	0.783431		-0.134512	0.806109
1188_t	hypothetical protein	1.29116	0.000109415		0.681086	0.165913		-0.61007	0.152613
1189_t	U6 snRNA-associated Sm-like protein LSm4	0.802876	0.206923		0.211437	0.888973		-0.591439	0.475923
1190_t	hypothetical protein	1.96128	5.16477e-12		0.896935	0.0177163		-1.06435	0.000924549
1191_t	ANK29; hypothetical protein	1.75136	3.68085e-06		0.951724	0.0726092		-0.799631	0.0887431
1192_t	ferredoxin	0.989169	0.0556126		0.912258	0.21692		-0.0769113	0.934112
1193_t	hypothetical protein	-2.01549	5.61714e-11		-0.56074	0.227544		1.45475	1.70633e-05
1194_t	hypothetical protein	-0.999063	0.042171		0.0156163	0.989769		1.01468	0.0782355
1195_t	serine/threonine protein phosphatase	0.0388097	0.950401		-0.151948	0.900358		-0.190757	0.805452
1196_t	serine/threonine protein phosphatase	0.0346727	0.929809		-0.157092	0.816417		-0.191765	0.674195
1197_t	meiotic recombination protein DMC1	-0.359677	0.367603		-0.267349	0.719949		0.0923288	0.882911
1198_t	glutathione S-transferase [EC:2.5.1.18]	0.732978	0.138408		0.14024	0.908006		-0.592738	0.344019
1199_t	hypothetical protein	-0.0325077	0.936179		-0.0483779	0.953758		-0.0158702	0.980943
1200_t	UNC-50 family protein	0.502642	0.255246		-0.204388	0.825986		-0.707029	0.168313
1201_t	translation initiation factor 5	1.16556	2.42245e-06		0.414588	0.295672		-0.75097	0.00827144
1202_t	No_hits_found	-1.97743	0.269509		-0.485905	0.895928		1.49152	0.534939
1203_t	ribonucleoside-diphosphate reductase subunit M2 [EC:1.17.4.1]	-0.527498	0.278456		-0.797671	0.230124		-0.270173	0.700797
1204_t	hypothetical protein	-0.415917	0.427127		-0.238167	0.819021		0.17775	0.817247
1205_t	No_hits_found	0.747338	0.0173969		0.464931	0.347318		-0.282407	0.52401
1206_t	hypothetical protein	0.390547	0.24497		0.209431	0.752194		-0.181116	0.705171
1207_t	putative transcriptional regulator	-1.24082	0.010183		-0.914693	0.187732		0.32613	0.653795
1208_t	similar to predicted protein	-1.70775	0.000449786		-1.02333	0.139529		0.684418	0.298408
1209_t	No_hits_found	-2.19132	8.53604e-08		-1.80865	0.000117661		0.382675	0.539131
1210_t	ribosomal RNA-processing protein 9	0.896119	0.00238014		0.046202	0.95505		-0.849917	0.0107894
1211_t	nucleolar protein 56	1.99675	1.21433e-12		0.343504	0.519572		-1.65325	3.98844e-08
1212_t	nucleolar protein 56	2.0228	2.1207e-09		0.285442	0.700784		-1.73735	1.76108e-06
1213_t	DIT2.1; dicarboxylate transport 2.1	1.04748	2.74579e-05		0.176617	0.750218		-0.870867	0.00173753
1214_t	hypothetical protein	-0.106296	0.822382		-0.0910328	0.928313		0.0152628	0.98513
1215_t	PRPS15; plastid ribosomal protein S15	2.897	1.05279e-17		1.64907	2.92878e-05		-1.24793	0.00126698
1216_t	large subunit ribosomal protein L13	2.91897	2.62333e-18		1.83217	1.32056e-06		-1.0868	0.00562535
1218_t	uncharacterized LOC100261372	-0.323378	0.518058		-0.196042	0.842245		0.127335	0.867611
1219_t	ERM6; ERD4-related membrane protein	-0.850756	0.0347813		-0.144716	0.881219		0.70604	0.153614
1220_t	hypothetical protein	-0.639223	0.252743		-0.243724	0.83168		0.395499	0.604036
1221_t	glutaredoxin/malate transporter fusion protein	-3.48271	0.250603		-1.80701	0.756815		1.6757	0.716568
1222_t	No_hits_found	1.13101	0.0464596		0.156314	0.914733		-0.974701	0.159061
1223_t	hypothetical protein	0.228106	0.809102		-0.688053	0.656531		-0.91616	0.394285
1224_t	COP9 signalosome complex subunit 4	0.71399	0.0107397		0.22759	0.689174		-0.4864	0.163272
1225_t	hypothetical protein	0.168817	0.713521		-0.249385	0.762666		-0.418202	0.43416
1226_t	transmembrane protein 53A, putative	0.189795	0.527133		-0.0547916	0.938307		-0.244586	0.507888
1227_t	hypothetical protein	-0.0792354	0.919449		-0.297689	0.826447		-0.218454	0.831663
1228_t	No_hits_found	-3.68652	0.00376549		-4.19917	0.0121393		-0.512647	0.849804
1229_t	peptidase S8/S53 subtilisin kexin sedolisin	-0.806359	0.284447		-0.822191	0.489484		-0.0158321	0.992215
1230_t	hypothetical protein	0.592065	0.176968		0.214521	0.817653		-0.377544	0.519022
1231_t	geranylgeranyl transferase type-2 subunit alpha [EC:2.5.1.60]	0.418047	0.260635		0.31038	0.639604		-0.107667	0.852871
1232_t	actin-like protein 6B	0.575167	0.134743		-0.0525335	0.958783		-0.627701	0.174185
1233_t	U4/U6 small nuclear ribonucleoprotein SNU13	1.194	0.000682002		0.2131	0.786695		-0.980899	0.0143631
1234_t	actin-like protein 6B	0.53803	0.11877		0.154301	0.83835		-0.383729	0.3908
1235_t	FK506-binding protein 4/5 [EC:5.2.1.8]	-0.139108	0.788706		0.0434569	0.970331		0.182565	0.786447
1236_t	hypothetical protein	-0.118509	0.862055		-0.0972422	0.947512		0.0212668	0.985412
1237_t	uncharacterized LOC100830776	0.511682	0.389167		0.248487	0.838382		-0.263195	0.749673
1238_t	hypothetical protein	-0.0353402	0.929922		-0.0647716	0.937957		-0.0294314	0.9633
1239_t	hypothetical protein	-1.4017	0.00130977		-0.913147	0.137037		0.488558	0.428149
1240_t	5-oxoprolinase (ATP-hydrolysing) [EC:3.5.2.9]	0.0271634	0.956692		0.188115	0.82566		0.160951	0.790969
1241_t	NAD-dependent deacetylase sirtuin 2 [EC:3.5.1.-]	0.569806	0.0698316		0.273004	0.646807		-0.296802	0.488227
1242_t	CHR3504; hypothetical protein	-0.700668	0.065708		-0.59499	0.293677		0.105678	0.868319
1243_t	hypothetical protein	-1.30707	0.0190445		-0.648424	0.493945		0.658645	0.381437
1244_t	homogentisate solanesyltransferase	1.53372	1.3478e-05		1.23515	0.00431519		-0.298573	0.567327
1245_t	hypothetical protein	-0.735093	0.0274621		-0.331599	0.585079		0.403494	0.364855
1246_t	hypothetical protein	0.420663	0.457327		-0.224309	0.846413		-0.644972	0.334402
1247_t	fatty acyl-ACP thioesterase A [EC:3.1.2.14 3.1.2.-]	0.283495	0.462386		-0.738396	0.118568		-1.02189	0.00666687
1249_t	Os10g0548800; Similar to Chloroplast outer envelope protein-like (Chloroplast outer envelope membrane-associated protein Toc120).	1.18105	0.00053694		0.352581	0.587504		-0.828469	0.0396348
1250_t	FAP24; flagellar associated protein	1.53563	0.000627603		0.755395	0.282269		-0.780231	0.171978
1251_t	FAP24; flagellar associated protein	1.5021	1.19442e-06		0.725591	0.100206		-0.776507	0.036909
1252_t	hypothetical protein	0.928545	0.00206294		0.53946	0.237035		-0.389084	0.336018
1254_t	chromobox protein 1	-0.541778	0.887717		3.13221	0.508284		3.67399	0.30319
1255_t	hypothetical protein	0.606712	0.141444		0.364463	0.626796		-0.242249	0.683296
1256_t	triosephosphate isomerase (TIM) [EC:5.3.1.1]	1.25605	5.78937e-05		0.733406	0.09506		-0.522642	0.200119
1257_t	hypothetical protein	-0.25157	0.525275		-0.710155	0.142348		-0.458585	0.313097
1258_t	No_hits_found	0.0203013	0.974843		-0.0788971	0.950127		-0.0991985	0.907059
1259_t	No_hits_found	8.85603	1.08795e-06		8.73863	1.92025e-05		-0.117399	0.975009
1260_t	hypothetical protein	0.679576	0.10931		1.47741	0.00143055		0.797834	0.100197
1261_t	hypothetical protein	-0.667876	0.412565		1.69266	0.0742311		2.36054	0.00232854
1262_t	hypothetical protein	0.300291	0.620036		1.07656	0.124387		0.776265	0.231992
1263_t	hypothetical protein	-3.90959	2.69997e-18		-0.161829	0.882238		3.74776	3.72127e-16
1264_t	hypothetical protein	0.143304	0.741429		0.415207	0.504603		0.271903	0.603939
1265_t	hypothetical protein	-0.734123	0.401879		-0.56726	0.725496		0.166864	0.906249
1266_t	lysophosphatidylcholine acyltransferase / lyso-PAF acetyltransferase [EC:2.3.1.23 2.3.1.67]	-2.38622	1.73241e-05		-1.57104	0.0313949		0.815188	0.280072
1267_t	GTP-binding protein HflX	0.619093	0.0588167		0.251648	0.699435		-0.367445	0.396201
1268_t	hypothetical protein	0.0608135	0.925619		0.491721	0.586398		0.430908	0.539385
1269_t	CCCH zinc finger protein	0.144015	0.808954		0.871703	0.201334		0.727688	0.231351
1270_t	putative ABC transport system permease protein	0.420928	0.328306		0.375157	0.610724		-0.0457704	0.95243
1271_t	No_hits_found	1.7421	0.00531278		1.36742	0.116137		-0.374682	0.685414
1272_t	No_hits_found	0.103464	0.818452		-0.208731	0.797364		-0.312195	0.550729
1273_t	putative CTR1-like protein kinase (ISS)	-0.992326	0.0129902		-0.356171	0.638152		0.636155	0.214386
1274_t	drkA; DRK subfamily protein kinase	-1.36485	0.00593859		-0.671395	0.403802		0.69346	0.293161
1275_t	No_hits_found	1.86643	5.43633e-07		0.433904	0.537838		-1.43252	0.000491756
1276_t	No_hits_found	0.55807	0.40507		1.09304	0.206333		0.534971	0.52567
1277_t	ATP-dependent RNA helicase DDX35 [EC:3.6.4.13]	0.124559	0.695552		0.0674779	0.923712		-0.057081	0.905038
1278_t	hypothetical protein	1.42086	2.13806e-05		0.787438	0.098433		-0.633423	0.133372
1279_t	No_hits_found	-0.932971	0.462386		-0.169672	0.952883		0.7633	0.653176
1280_t	hypothetical protein	0.933297	0.00252482		0.560868	0.225595		-0.372429	0.376988
1281_t	No_hits_found	-0.553773	0.325725		-0.321724	0.765729		0.232048	0.779263
1282_t	No_hits_found	0.348674	0.564183		-0.104912	0.941443		-0.453587	0.546047
1283_t	No_hits_found	1.15122	0.0470168		1.24508	0.107679		0.093856	0.925644
1284_t	No_hits_found	1.56284	0.1271		1.88939	0.1718		0.326543	0.831895
1285_t	No_hits_found	0.886223	0.0652907		0.376527	0.692106		-0.509695	0.42616
1286_t	No_hits_found	-0.733916	0.00705476		-0.278427	0.574549		0.455489	0.189966
1287_t	No_hits_found	-1.19084	0.0113046		-0.171014	0.872259		1.01983	0.0695898
1288_t	small GTP-binding protein	-0.630538	0.246448		0.00547588	0.9966		0.636014	0.345281
1289_t	No_hits_found	-0.608653	0.241444		-0.0842492	0.947512		0.524403	0.433515
1290_t	putative lipoprotein	-0.954289	0.0756793		0.38054	0.713222		1.33483	0.0233535
1291_t	No_hits_found	-1.09586	0.220692		-1.22031	0.354693		-0.124456	0.940748
1293_t	chromatin assembly factor 1, subunit A, putative	-1.63881	0.000173529		-1.04366	0.0829793		0.595151	0.315783
1295_t	hypothetical protein	1.03488	0.458261		0.325268	0.923584		-0.709616	0.707212
1297_t	hypothetical protein	-2.55155	2.6097e-06		-0.389071	0.743689		2.16248	0.000280446
1298_t	hypothetical protein	-0.588942	0.564087		-0.104206	0.963677		0.484737	0.723777
1299_t	xylosylprotein 4-beta-galactosyltransferase [EC:2.4.1.133]	0.555171	0.140236		0.261348	0.728874		-0.293824	0.567327
1300_t	hypothetical protein	0.520634	0.40242		-0.667811	0.500335		-1.18844	0.0802607
1301_t	hypothetical protein	0.0511779	0.970909		-1.16761	0.531876		-1.21879	0.396959
1302_t	hypothetical protein	0.390266	0.387097		-0.477674	0.495917		-0.86794	0.0706314
1303_t	hypothetical protein	0.0396982	0.924171		-0.0934159	0.909822		-0.133114	0.794777
1304_t	SEP1; septin-like protein	-1.38417	0.0909066		-0.147472	0.941062		1.2367	0.224735
1305_t	hypothetical protein	1.41302	1.6342e-06		0.497699	0.294806		-0.915319	0.00668161
1306_t	hypothetical protein	0.969635	0.00901563		0.553495	0.348654		-0.41614	0.411639
1307_t	hypothetical protein	0.922437	0.09758		-0.374145	0.749504		-1.29658	0.0391067
1308_t	No_hits_found	-0.199972	0.639892		-0.512776	0.378143		-0.312804	0.546361
1309_t	hypothetical protein	-0.636097	0.111055		0.0147811	0.988446		0.650878	0.173913
1310_t	No_hits_found	-0.909533	0.02456		-0.27312	0.743689		0.636414	0.215721
1311_t	No_hits_found	0.0931277	0.881169		0.20739	0.852161		0.114262	0.894897
1312_t	hypothetical protein	-1.25387	0.0218455		-0.382848	0.733048		0.87102	0.209108
1313_t	lipase domain protein	-1.03231	0.0286409		-0.246419	0.812517		0.785891	0.180871
1314_t	mrp2; ATP-energized ABC transporter	-7.12761	NA		0.370173	NA		7.49779	NA
1315_t	hypothetical protein	-1.15105	0.387484		0.685627	0.76351		1.83667	0.222027
1316_t	hydroxyethylthiazole kinase [EC:2.7.1.50]	2.25484	5.83499e-11		1.26766	0.00323354		-0.987183	0.0153199
1317_t	thiaminase (transcriptional activator TenA) [EC:3.5.99.2]	-0.158925	0.738874		0.0021997	0.998972		0.161125	0.802214
1318_t	multifunctional methyltransferase subunit TRM112	2.04227	1.69852e-10		0.828114	0.0734519		-1.21416	0.000621321
1319_t	hypothetical protein	0.538475	0.180794		0.216021	0.797364		-0.322455	0.549487
1320_t	hydroxymethylpyrimidine kinase / phosphomethylpyrimidine kinase / thiamine-phosphate diphosphorylase [EC:2.7.1.49 2.7.4.7 2.5.1.3]	0.566128	0.154355		0.233299	0.775134		-0.332829	0.534321
1321_t	zinc transporter, ZIP family	-6.39284	4.09641e-23		-3.33708	5.04901e-08		3.05575	2.98679e-05
1322_t	FK506-binding protein 4/5 [EC:5.2.1.8]	1.74277	1.85697e-07		0.083255	0.928879		-1.65951	3.46643e-06
1323_t	FK506-binding protein 4/5 [EC:5.2.1.8]	1.79997	3.78981e-08		0.187863	0.808518		-1.6121	4.47528e-06
1324_t	hypothetical protein	1.18806	0.000325386		0.43155	0.457135		-0.756507	0.055348
1325_t	hypothetical protein	0.46532	0.268832		-0.398606	0.5806		-0.863926	0.0595549
1326_t	hydroxypyruvate reductase 1	-0.611963	0.147447		-0.577404	0.364202		0.0345586	0.967721
1327_t	MRPL11; mitochondrial ribosomal protein L11	1.3188	5.23346e-05		0.0797606	0.929797		-1.23904	0.000525162
1328_t	No_hits_found	-0.803335	0.0265295		-0.421801	0.493945		0.381534	0.442553
1329_t	uncharacterized LOC100255680	-0.347181	0.502306		-0.142789	0.900749		0.204391	0.776688
1330_t	tRNA-splicing endonuclease positive effector-related protein	0.298597	0.524496		0.283468	0.742629		-0.0151289	0.986494
1331_t	abhydrolase domain-containing protein 11-like	2.70429	0.323481		3.96984	0.282193		1.26554	0.697853
1332_t	UAPA2; uric acid-xanthine permease	0.625892	0.670264		2.81325	0.0917051		2.18735	0.151868
1333_t	TEF30; hypothetical protein	0.765639	0.0612868		0.844344	0.126992		0.0787051	0.911398
1334_t	No_hits_found	-1.3102	0.000437361		-0.625174	0.253313		0.685022	0.15863
1335_t	hypothetical protein	-1.36213	9.65287e-06		-0.683768	0.112749		0.67836	0.078458
1336_t	No_hits_found	0.10549	0.881631		0.571548	0.570454		0.466059	0.554704
1337_t	No_hits_found	-1.75592	0.000158984		-0.575756	0.456664		1.18016	0.0337026
1338_t	No_hits_found	-1.10156	0.317511		0.211182	0.934941		1.31274	0.322165
1339_t	No_hits_found	-3.1431	0.000109182		-1.57224	0.144028		1.57086	0.137965
1340_t	uncharacterized LOC100280382	-5.88154	0.000582952		-1.64364	0.397315		4.23789	0.0417362
1341_t	hypothetical protein	0.229953	0.513847		0.30629	0.59027		0.0763367	0.886878
1342_t	serine/threonine kinase 19 [EC:2.7.11.1]	0.501318	0.163994		-0.0826313	0.92772		-0.58395	0.169893
1343_t	Potassium transporter, putative	1.67436	0.290768		3.02689	0.13592		1.35253	0.509986
1344_t	KUP system potassium uptake protein	1.64023	0.245112		3.01229	0.0872535		1.37206	0.447363
1345_t	hypothetical protein	-1.09635	0.00613889		-0.619848	0.319194		0.476503	0.382407
1346_t	uncharacterized LOC100810501	0.25304	0.53174		-0.359191	0.5806		-0.612231	0.162916
1347_t	hypothetical protein	0.772409	0.0495682		0.532825	0.394435		-0.239584	0.680253
1348_t	hypothetical protein	0.250747	0.544997		0.240598	0.752194		-0.0101489	0.989604
1349_t	hypothetical protein	1.35306	1.3478e-05		0.474651	0.361326		-0.878411	0.014522
1350_t	No_hits_found	-1.15709	0.238111		-0.586989	0.759227		0.570097	0.681794
1351_t	No_hits_found	-0.420243	0.888216		-2.36725	0.629039		-1.94701	0.610984
1352_t	serine/threonine-protein kinase SRK2 [EC:2.7.11.1]	-0.477344	0.116795		-0.302249	0.567906		0.175094	0.695732
1353_t	DNA polymerase eta subunit [EC:2.7.7.7]	-0.383815	0.333374		-0.120858	0.894008		0.262957	0.621917
1354_t	hypothetical protein	-0.120311	0.817431		-0.113553	0.91835		0.00675748	0.994234
1355_t	No_hits_found	-0.700198	0.069087		-0.314015	0.672011		0.386183	0.458535
1356_t	No_hits_found	-2.92484	0.00776765		0.431355	0.817512		3.35619	0.00530567
1357_t	hypothetical protein	-3.22045	4.87727e-05		0.511297	0.671833		3.73174	7.94496e-06
1360_t	No_hits_found	-3.43561	0.12802		1.74514	0.576774		5.18075	0.030584
1361_t	SPL10; squamosa promoter-binding-like protein 10	-5.7594	0.000224715		-3.70138	0.00575345		2.05802	0.389218
1362_t	No_hits_found	-3.06589	0.497857		-3.20404	0.687822		0	1
1363_t	No_hits_found	-4.07564	0.122017		-3.252	0.439535		0.823636	0.865536
1364_t	squamosa promoter-binding protein 1-like	-2.6775	0.000483236		-1.497	0.126401		1.1805	0.26655
1365_t	hypothetical protein	-2.22739	0.0279843		-1.30667	0.415479		0.920724	0.52468
1366_t	No_hits_found	-2.4564	0.00458107		-0.748951	0.625363		1.70745	0.112699
1367_t	No_hits_found	-1.927	0.0311683		-0.549854	0.744187		1.37714	0.23371
1368_t	No_hits_found	-2.19408	0.00758948		0.190695	0.923584		2.38478	0.00890128
1369_t	No_hits_found	-0.0764453	0.859302		0.188952	0.803053		0.265398	0.596693
1370_t	hypothetical protein	-1.12683	0.0247576		0.0786067	0.951724		1.20544	0.0352228
1371_t	wbdA; mannosyltransferase	-0.386308	0.576508		0.627138	0.545162		1.01345	0.166928
1372_t	hypothetical protein	-0.928308	0.132513		-0.174716	0.903143		0.753592	0.339876
1374_t	malate dehydrogenase (decarboxylating) [EC:1.1.1.39]	-0.0686641	0.889656		-0.651706	0.267989		-0.583042	0.247574
1375_t	hypothetical protein	-1.31937	0.000334946		-0.49539	0.408638		0.823984	0.0675412
1376_t	hypothetical protein	-1.8932	2.06635e-05		0.111776	0.9244		2.00498	2.37974e-05
1377_t	PPR4; predicted mitochondrial protein	-2.38487	1.93735e-10		-0.100618	0.922952		2.28425	8.57703e-09
1378_t	hypothetical protein	1.83766	1.08763e-06		1.30856	0.00525263		-0.529101	0.305722
1379_t	No_hits_found	-0.322263	0.576906		-1.26886	0.0504073		-0.946599	0.115252
1380_t	DIT2.1; dicarboxylate transport 2.1	-0.11742	0.869481		-0.271115	0.832652		-0.153694	0.876147
1381_t	No_hits_found	-1.2709	9.57673e-05		-0.419247	0.439535		0.851651	0.028326
1382_t	No_hits_found	-1.99936	0.000117628		-1.42413	0.0389636		0.575227	0.437545
1383_t	starch synthase [EC:2.4.1.21]	0.35429	0.263733		0.298219	0.58055		-0.0560713	0.913352
1384_t	starch synthase [EC:2.4.1.21]	0.130679	0.771601		0.198153	0.808383		0.067474	0.917735
1385_t	hypothetical protein	0.449987	0.157577		-1.30189	0.00010723		-1.75188	8.02426e-09
1386_t	hypothetical protein	0.10946	0.814899		0.248232	0.756892		0.138773	0.824984
1387_t	hypothetical protein	-1.51118	3.04455e-12		-0.935256	0.000270487		0.575922	0.0302073
1388_t	hypothetical protein	-1.30665	0.000339104		-0.946943	0.0534999		0.359707	0.497124
1389_t	kinetochore protein NDC80	-0.731402	0.0462375		-0.684058	0.186382		0.0473442	0.945902
1390_t	hypothetical protein	1.01963	0.000224543		0.364187	0.449084		-0.655447	0.0466328
1391_t	hypothetical protein	0.832945	0.0348378		0.608697	0.313081		-0.224248	0.705992
1392_t	hypothetical protein	1.15239	8.40062e-05		0.629639	0.139778		-0.522753	0.1622
1393_t	hypothetical protein	-0.925456	0.00271892		-0.719608	0.084561		0.205848	0.667557
1394_t	V-type H+-transporting ATPase subunit E [EC:3.6.3.14]	0.196844	0.770406		-0.0263804	0.985533		-0.223224	0.80462
1395_t	hypothetical protein	-0.930872	0.108412		-1.23859	0.102293		-0.30772	0.721988
1396_t	histone-lysine N-methyltransferase ASHR2-like	0.855597	0.0135848		0.0718722	0.940293		-0.783725	0.0542837
1397_t	COG2072: Predicted flavoprotein involved in K+ transport (ISS)	0.184742	0.816535		0.722594	0.519416		0.537852	0.556749
1398_t	No_hits_found	0.200237	0.663101		0.360562	0.622078		0.160326	0.795737
1399_t	pre-mRNA-processing factor 40	0.462324	0.291521		0.49246	0.469908		0.0301353	0.971227
1400_t	pre-mRNA-processing factor 40	0.255706	0.582378		-0.00339884	0.998042		-0.259105	0.666675
1401_t	hypothetical protein	-1.40532	0.00354876		-0.137258	0.910742		1.26806	0.0216391
1402_t	phosphoglycerate kinase [EC:2.7.2.3]	1.65172	1.61309e-08		1.01207	0.00603842		-0.639646	0.0816768
1403_t	No_hits_found	-0.520353	0.654199		-0.325502	0.896131		0.194851	0.910635
1404_t	No_hits_found	-0.923515	0.365664		-0.829713	0.636159		0.0938018	0.961492
1406_t	No_hits_found	-1.44791	0.00636358		-0.820904	0.307068		0.627003	0.394043
1407_t	bromodomain-containing protein 7/9	-0.351483	0.449073		-0.236268	0.794686		0.115215	0.870388
1409_t	zinc finger CCHC domain-containing protein 8	-0.921593	0.0072244		-0.676829	0.165514		0.244764	0.635411
1410_t	putative MFS transporter, AGZA family, xanthine/uracil permease	-0.477113	0.345528		-0.444219	0.604373		0.0328938	0.971952
1411_t	ribosomal protein L29 family protein	1.54078	1.92425e-05		0.627596	0.285082		-0.913189	0.0297671
1412_t	anthranilate synthase component I [EC:4.1.3.27]	1.28873	7.08538e-07		0.568795	0.137183		-0.719938	0.0181957
1413_t	hypothetical protein	0.915166	0.0394268		-0.338778	0.70924		-1.25394	0.00996945
1414_t	hypothetical protein	-4.02972	9.57254e-05		-2.43438	0.0336867		1.59534	0.273795
1415_t	GE17554 gene product from transcript GE17554-RA	0.0648862	0.935867		0.210544	0.893222		0.145658	0.895109
1416_t	lea-1; plant Late Embryo Abundant (LEA) related family member (lea-1)	-3.46319	2.03949e-08		-0.489682	0.606108		2.9735	1.01554e-05
1417_t	No_hits_found	1.55129	5.33193e-06		0.0422479	0.966301		-1.50904	3.97778e-05
1418_t	choline-phosphate cytidylyltransferase B-like	0.395501	0.221908		-0.459239	0.332158		-0.85474	0.0108517
1419_t	hypothetical protein	0.0726593	0.876164		-0.16219	0.848003		-0.234849	0.676242
1420_t	calcium-dependent protein kinase [EC:2.7.11.1]	0.238249	0.639417		0.356264	0.677867		0.118015	0.873649
1421_t	No_hits_found	-2.51039	0.474978		-3.61034	0.49918		-1.09995	0.845283
1422_t	No_hits_found	0.35708	0.651273		-0.224556	0.896131		-0.581636	0.546138
1423_t	No_hits_found	-0.324894	0.896065		-0.858378	0.849285		-0.533484	0.877223
1424_t	Late embryogenesis abundant protein	-0.532326	0.26142		-0.488282	0.526714		0.0440435	0.961186
1425_t	hypothetical protein	-0.255175	0.930708		0.375417	0.94867		0.630592	0.869445
1426_t	small subunit ribosomal protein SAe	0.844264	0.00344595		0.319629	0.538869		-0.524635	0.146025
1427_t	No_hits_found	-1.21743	0.0112926		-0.512373	0.534621		0.705053	0.265992
1428_t	hypothetical protein	-0.990776	0.0226672		-0.408752	0.612001		0.582023	0.307007
1430_t	No_hits_found	-0.85235	0.0169055		-0.688872	0.173634		0.163479	0.772921
1431_t	uncharacterized LOC100807199	-1.41402	0.000456747		-1.23172	0.0153105		0.182302	0.782877
1432_t	propionate CoA-transferase [EC:2.8.3.1]	-0.433619	0.227219		0.413167	0.454311		0.846786	0.0250279
1433_t	PE-PGRS family protein	-1.19487	0.0325504		-1.57381	0.0233081		-0.378939	0.646301
1434_t	APE1; hypothetical protein	0.821702	0.0221826		0.829664	0.0833499		0.00796253	0.992215
1435_t	CGL18; hypothetical protein	0.421572	0.407501		0.110578	0.92772		-0.310994	0.646847
1436_t	hypothetical protein	-0.231088	0.624026		0.263231	0.757272		0.49432	0.355176
1437_t	hypothetical protein	-1.69244	0.00191799		-1.16705	0.128203		0.525394	0.503189
1438_t	No_hits_found	-1.4564	0.00621831		-0.965989	0.216545		0.490414	0.520185
1439_t	No_hits_found	-0.634681	0.819754		-0.39647	0.947512		0.238211	0.959835
1440_t	MORN repeat protein (ISS)	-0.510122	0.303597		0.945035	0.10817		1.45516	0.00255816
1441_t	glycosyl hydrolase family 18 protein	-0.843507	0.0265735		0.394867	0.53917		1.23837	0.00216507
1442_t	hypothetical protein, unknown function	-1.44721	0.000743403		-0.244722	0.799895		1.20249	0.0140279
1443_t	F-box protein At4g00755-like	-0.0395492	0.926593		0.0780343	0.928313		0.117584	0.830636
1444_t	hypothetical protein	3.14359	0.204433		2.09435	0.654682		-1.04924	0.741073
1445_t	No_hits_found	-1.18218	0.318198		-1.81481	0.28892		-0.632632	0.729187
1446_t	No_hits_found	-1.50403	0.00094655		-1.09856	0.0726092		0.405465	0.548278
1447_t	hypothetical protein	-1.45596	0.00311547		-0.598366	0.473159		0.857591	0.171278
1448_t	uncharacterized LOC100303813	-0.120062	0.769404		-0.301933	0.642706		-0.181871	0.726873
1449_t	hypothetical protein	-0.161711	0.798239		-0.287892	0.800982		-0.126181	0.889225
1450_t	chlorophyllide a oxygenase [EC:1.14.13.122]	-0.0380526	0.93328		0.306962	0.654888		0.345015	0.483123
1451_t	aprataxin [EC:3.-.-.-]	-0.422402	0.258817		-0.0342633	0.970485		0.388139	0.412944
1452_t	UDP-sugar diphosphatase [EC:3.6.1.45]	0.190207	0.595192		0.266279	0.654888		0.0760721	0.886741
1453_t	spastin [EC:3.6.4.3]	0.41482	0.181064		0.27461	0.618431		-0.14021	0.757044
1454_t	No_hits_found	0.0438348	0.901626		-0.262859	0.616292		-0.306694	0.422285
1455_t	OmpA domain-containing protein	-0.770129	0.195095		0.396998	0.722115		1.16713	0.0763038
1456_t	photosystem I subunit PsaO	0.694496	0.0940718		1.00427	0.0564417		0.309776	0.592733
1457_t	hypothetical protein	0.402559	0.391827		-0.15043	0.888973		-0.552989	0.324254
1458_t	hypothetical protein	-0.425421	0.224786		0.0225509	0.978035		0.447972	0.296238
1459_t	hypothetical protein	-0.590764	0.19209		-0.256027	0.780352		0.334737	0.588253
1460_t	No_hits_found	-0.109897	0.787981		-0.51382	0.318946		-0.403923	0.367441
1461_t	2,3-bisphosphoglycerate-independent phosphoglycerate mutase [EC:5.4.2.1]	0.670277	0.019175		0.135935	0.833364		-0.534342	0.124878
1462_t	2,3-bisphosphoglycerate-independent phosphoglycerate mutase [EC:5.4.2.1]	-0.425975	0.249537		-0.332803	0.604126		0.0931723	0.875606
1463_t	hypothetical protein	0.594729	0.0515769		0.201712	0.752194		-0.393017	0.318877
1464_t	hydroxyatrazine ethylaminohydrolase [EC:3.5.99.3]	0.828893	0.0142187		0.656129	0.175011		-0.172764	0.740532
1465_t	pre-rRNA-processing protein TSR2	1.50749	0.00214099		0.0559386	0.968595		-1.45155	0.00867486
1466_t	No_hits_found	-1.58553	0.00681962		-0.707465	0.481259		0.878063	0.247792
1467_t	ferritin heavy chain [EC:1.16.3.1]	0.142618	0.692558		-0.00630939	0.99433		-0.148927	0.750348
1468_t	hypothetical protein	-0.445149	0.233282		-0.104429	0.906734		0.34072	0.483123
1469_t	similar to ankyrin 2,3/unc44	0.621851	0.0378007		0.461367	0.31209		-0.160484	0.724283
1470_t	No_hits_found	-1.00161	0.00238988		-0.0504334	0.953758		0.95118	0.0106048
1471_t	CAIB/BAIF family protein	1.18341	0.00121155		0.972491	0.0453857		-0.210919	0.707879
1472_t	No_hits_found	0.189027	0.689702		-0.323045	0.690473		-0.512071	0.339456
1473_t	No_hits_found	-2.0967	0.000155472		-1.47869	0.0417341		0.61801	0.442173
1474_t	malonate-semialdehyde dehydrogenase (acetylating) / methylmalonate-semialdehyde dehydrogenase [EC:1.2.1.18 1.2.1.27]	0.984554	0.00389377		1.22538	0.0019746		0.24083	0.633035
1475_t	alanine-glyoxylate transaminase / (R)-3-amino-2-methylpropionate-pyruvate transaminase [EC:2.6.1.44 2.6.1.40]	0.514391	0.342005		0.795302	0.288578		0.280912	0.709624
1476_t	solute carrier family 23 (nucleobase transporter), member 1/2	-3.41829	0.000377189		-1.05797	0.5452		2.36032	0.037908
1477_t	No_hits_found	-1.1688	0.107732		-0.498493	0.7178		0.67031	0.505876
1478_t	RNA pseudourine synthase	0.179911	0.808492		0.224198	0.87688		0.0442866	0.971787
1479_t	hypothetical protein	1.49802	1.959e-07		0.690813	0.0932261		-0.80721	0.0170153
1480_t	No_hits_found	0.276169	0.602885		0.145351	0.899897		-0.130817	0.866654
1481_t	aqualysin 1 (EC:3.4.21.111)	-1.16957	0.00158308		-0.833108	0.103995		0.336464	0.530975
1482_t	glyceraldehyde 3-phosphate dehydrogenase [EC:1.2.1.12]	0.986357	0.00279203		0.335803	0.588696		-0.650555	0.107737
1483_t	glyceraldehyde 3-phosphate dehydrogenase [EC:1.2.1.12]	0.803249	0.254645		0.584396	0.644347		-0.218853	0.84215
1485_t	mannosyl-oligosaccharide alpha-1,2-mannosidase [EC:3.2.1.113]	-0.899183	0.0153202		-0.225214	0.770332		0.673969	0.145832
1486_t	M-phase phosphoprotein 6, animal type	0.738571	0.149469		0.0773676	0.953559		-0.661203	0.303851
1487_t	hypothetical protein	-0.379261	0.329259		-0.472477	0.416122		-0.0932158	0.878903
1488_t	No_hits_found	-0.900454	0.0627389		-0.658615	0.37995		0.241839	0.743781
1489_t	hypothetical protein	3.20509	5.73598e-13		2.7852	7.21225e-09		-0.419891	0.515999
1490_t	DNA polymerase type I (ISS)	0.237776	0.566772		0.223399	0.770866		-0.0143765	0.98513
1492_t	INT1-2; hypothetical protein	-0.410812	0.213938		-0.0499058	0.951217		0.360906	0.389109
1493_t	hypothetical protein	-0.474648	0.203884		0.112111	0.896834		0.586759	0.180911
1494_t	hypothetical protein	0.765561	0.0119341		0.357404	0.498796		-0.408157	0.307576
1495_t	nucleolar protein 15	1.22642	0.000294427		0.238222	0.749411		-0.988201	0.010174
1496_t	No_hits_found	-0.264707	0.511094		0.122948	0.889585		0.387655	0.419956
1497_t	splicing factor U2AF 65 kDa subunit	0.492313	0.589329		-1.20916	0.346415		-1.70147	0.0781371
1498_t	hypothetical protein	1.39833	0.00232946		0.246232	0.817653		-1.1521	0.030511
1499_t	hypothetical protein	0.459124	0.391827		-0.285369	0.788183		-0.744493	0.228735
1500_t	polyribonucleotide nucleotidyltransferase [EC:2.7.7.8]	0.581476	0.187185		0.366641	0.649374		-0.214835	0.736721
1501_t	polyribonucleotide nucleotidyltransferase [EC:2.7.7.8]	-1.02381	0.0145305		-1.27566	0.0131507		-0.251845	0.702351
1503_t	No_hits_found	-1.84376	0.612635		-1.98191	0.765538		-0.138158	0.984527
1504_t	No_hits_found	-0.546839	0.423099		-0.403947	0.750218		0.142892	0.897328
1505_t	LHCA2; light-harvesting protein of photosystem I	-0.430181	0.384933		0.537589	0.478076		0.96777	0.0635285
1506_t	light-harvesting complex I chlorophyll a/b binding protein 5	-0.19944	0.726022		0.574131	0.474685		0.773572	0.192067
1507_t	sulfatase	-0.577242	0.295874		0.1551	0.902396		0.732342	0.264547
1508_t	hypothetical protein	0.214445	0.792187		1.04184	0.298763		0.827393	0.342096
1509_t	SULTR2; sulfate transporter	-0.466434	0.470699		-0.3515	0.772177		0.114934	0.911316
1510_t	Sugar transport protein	0.140915	0.89725		-0.0911616	0.969581		-0.232077	0.875863
1511_t	No_hits_found	-1.28376	0.0286115		-0.904622	0.294684		0.379138	0.677198
1512_t	No_hits_found	-1.22447	0.227098		1.01927	0.443946		2.24374	0.0334935
1513_t	26S proteasome regulatory subunit T6	0.629713	0.0339531		0.35988	0.470251		-0.269833	0.515999
1514_t	26S proteasome regulatory subunit T6	0.68885	0.107088		0.392865	0.611351		-0.295985	0.623086
1515_t	No_hits_found	0.654436	0.220883		0.698684	0.37995		0.0442485	0.965348
1516_t	ZNJ1; DnaJ-like zinc-finger protein	1.70005	7.14606e-08		0.695326	0.137437		-1.00472	0.00547465
1517_t	No_hits_found	-0.840723	0.0171357		-0.349352	0.588696		0.491372	0.28692
1518_t	pyruvate decarboxylase [EC:4.1.1.1]	0.182942	0.658686		-0.0199493	0.983002		-0.202891	0.705144
1519_t	RNB1; 3'-5' exoribonuclease (EC:3.1.13.-)	-0.570464	0.138408		-0.198233	0.807491		0.372231	0.465844
1520_t	hypothetical protein	0.0116953	0.986952		-0.372296	0.750511		-0.383992	0.640311
1521_t	pyruvate kinase [EC:2.7.1.40]	0.136281	0.721723		0.338731	0.554291		0.20245	0.672539
1522_t	No_hits_found	0.474019	0.422868		0.263592	0.824173		-0.210427	0.804745
1523_t	No_hits_found	-0.989034	0.0239183		-0.635218	0.355301		0.353816	0.57198
1524_t	hypothetical protein	-0.454698	0.170764		-0.297801	0.612396		0.156896	0.746113
1525_t	hypothetical protein	0.839116	0.0097179		0.278107	0.669473		-0.561009	0.166343
1526_t	peptide-methionine (S)-S-oxide reductase [EC:1.8.4.11]	1.16558	0.00126856		0.460833	0.45969		-0.704746	0.115231
1527_t	No_hits_found	-1.62133	0.0314116		-0.92938	0.449144		0.691953	0.518129
1528_t	No_hits_found	-1.64444	0.00106606		-0.849401	0.243555		0.795041	0.237382
1529_t	No_hits_found	-3.62231	0.148844		-0.680897	0.898081		2.94141	0.370449
1530_t	SUB1; secreted protease and protease inhibitor	-0.509367	0.249186		-0.0960233	0.928879		0.413343	0.468782
1531_t	26S proteasome regulatory subunit N1	0.661865	0.032199		0.386497	0.451422		-0.275369	0.524602
1532_t	hypothetical protein	0.605752	0.0235418		0.617246	0.0831886		0.0114942	0.98416
1533_t	ATP-dependent RNA helicase DDX47/RRP3 [EC:3.6.4.13]	1.60959	4.1363e-07		0.0663195	0.942451		-1.54327	5.63308e-06
1535_t	No_hits_found	-0.169032	0.682293		-0.255269	0.723188		-0.0862368	0.886878
1536_t	hypothetical protein	-0.283054	0.482369		-0.296884	0.672786		-0.0138294	0.985412
1537_t	ribulose-1,5-bisphosphate carboxylase/oxygenase small subunit	0.169002	0.656651		0.516033	0.29189		0.347031	0.428776
1538_t	hypothetical protein	0.302277	0.395437		0.0382696	0.964673		-0.264008	0.565299
1539_t	hypothetical protein	-2.18056	9.57168e-10		-0.511669	0.388274		1.66889	1.8019e-05
1540_t	hypothetical protein	0.690765	0.102894		0.439648	0.546687		-0.251117	0.683739
1541_t	No_hits_found	-1.07832	0.057666		-0.915414	0.274648		0.162904	0.865537
1542_t	No_hits_found	-0.459292	0.254902		-0.179683	0.830781		0.279609	0.608088
1543_t	hypothetical protein	-0.134998	0.710131		-0.447018	0.350119		-0.31202	0.461735
1544_t	hypothetical protein	-0.837454	0.0365696		-0.516285	0.423252		0.321168	0.578405
1545_t	hypothetical protein	-1.92955	3.84871e-08		-1.00086	0.0249326		0.928686	0.0317612
1547_t	hypothetical protein	-1.43858	6.93067e-05		-0.353749	0.607127		1.08483	0.00879843
1548_t	hypothetical protein	-1.52792	0.0012664		-0.684498	0.365607		0.843425	0.163831
1549_t	hypothetical protein	-0.0868945	0.837503		-0.130707	0.871999		-0.0438125	0.947087
1550_t	No_hits_found	0.223623	0.702249		0.522334	0.545162		0.29871	0.684223
1551_t	hypothetical protein	0.707689	0.0166433		0.434858	0.350733		-0.27283	0.512575
1552_t	No_hits_found	-0.349481	0.623716		0.48478	0.681853		0.834261	0.288585
1553_t	No_hits_found	-0.149011	0.778863		0.829009	0.170457		0.978019	0.0502303
1554_t	No_hits_found	-2.22468	0.00104705		0.409526	0.750511		2.63421	0.000277102
1555_t	No_hits_found	-2.78081	0.00186635		0.486394	0.76082		3.2672	0.000637669
1556_t	senescence/dehydration-associated protein	-3.00314	0.0275365		-0.143136	0.958763		2.86	0.0761684
1557_t	ATP phosphoribosyltransferase [EC:2.4.2.17]	1.36601	0.0106961		0.550723	0.579184		-0.815287	0.234273
1558_t	ATP phosphoribosyltransferase [EC:2.4.2.17]	1.4468	0.0170871		0.624999	0.578207		-0.821798	0.295772
1559_t	No_hits_found	-2.41577	0.0495768		-0.824324	0.691605		1.59144	0.334402
1560_t	hypothetical protein	-1.56565	0.0140305		-1.13375	0.20962		0.4319	0.662073
1561_t	hypothetical protein	-0.391665	0.325249		-0.0639504	0.947512		0.327714	0.524792
1562_t	alkylated DNA repair protein alkB homolog 6 [EC:1.14.11.-]	-0.272924	0.723224		-0.16945	0.919154		0.103475	0.929995
1563_t	No_hits_found	0.954165	0.233463		0.72067	0.606723		-0.233495	0.851667
1564_t	fructose-1,6-bisphosphatase I [EC:3.1.3.11]	0.858754	0.00439152		0.680591	0.10026		-0.178162	0.702679
1565_t	glycerol dehydrogenase [EC:1.1.1.6]	-0.975522	0.0891143		-0.0475998	0.972082		0.927922	0.186032
1566_t	RNP-1 like RNA-binding protein	1.55643	9.74222e-09		0.430744	0.33865		-1.12568	0.000170092
1567_t	No_hits_found	-1.2992	0.000692073		-0.453994	0.486227		0.845206	0.0708696
1568_t	No_hits_found	-0.758119	0.693152		-0.786036	0.826477		-0.0279165	0.994025
1569_t	Peptidase U32 (ISS)	0.118951	0.83439		0.0110338	0.993037		-0.107917	0.894538
1570_t	hypothetical protein	-0.444379	0.343285		-0.528602	0.45969		-0.0842224	0.913198
1571_t	hypothetical protein	-1.11476	0.00232582		-0.115308	0.902731		0.99945	0.0164299
1572_t	hypothetical protein	0.23477	0.682293		0.164194	0.893035		-0.0705765	0.937687
1573_t	No_hits_found	-1.0737	0.031485		-0.125498	0.922142		0.948199	0.115837
1574_t	No_hits_found	-0.730366	0.751578		1.20706	0.738609		1.93742	0.451052
1575_t	E3 ubiquitin-protein ligase HUWE1 [EC:6.3.2.19]	-0.988732	0.114132		-0.429981	0.731871		0.558752	0.510168
1576_t	UPL1; ubiquitin-protein ligase 1	-1.06265	0.0535829		-0.302652	0.798318		0.760002	0.278597
1577_t	No_hits_found	-0.86999	0.0585633		-0.226637	0.8199		0.643352	0.271371
1578_t	E3 ubiquitin-protein ligase HUWE1 [EC:6.3.2.19]	-0.679004	0.111868		-0.0965328	0.928313		0.582471	0.273795
1579_t	TatD DNase family protein [EC:3.1.21.-]	-0.0504473	0.94865		-0.118661	0.9411		-0.0682134	0.954051
1580_t	cyclin B	-0.906358	0.0362891		-0.929218	0.112879		-0.02286	0.979544
1581_t	extended synaptotagmin-1-like	-4.27041	0.0399327		-0.974492	0.790435		3.29591	0.221129
1582_t	CSP41a; chloroplast stem-loop-binding protein	0.450329	0.280671		0.763195	0.162685		0.312866	0.570443
1583_t	No_hits_found	-0.539305	0.689702		-0.276285	0.92466		0.26302	0.897574
1584_t	peptidyl-tRNA hydrolase, PTH1 family [EC:3.1.1.29]	0.458747	0.230123		0.195597	0.803967		-0.26315	0.611773
1585_t	hypothetical protein	-0.628254	0.0924918		-0.318913	0.647723		0.309341	0.547747
1586_t	carboxylesterase np, putative	-2.94121	6.71544e-07		-2.22075	0.00161258		0.720464	0.39701
1587_t	lupus La protein	1.45501	9.10063e-08		0.160741	0.803967		-1.29427	1.05615e-05
1588_t	glycosyl transferase family protein	1.36043	3.58471e-06		1.31438	9.1947e-05		-0.0460577	0.933495
1589_t	O-methyltransferase, family 3	0.67823	0.0598668		0.3146	0.646411		-0.36363	0.454681
1590_t	hypothetical protein	-1.59394	0.00211876		-0.905154	0.237516		0.688789	0.330935
1591_t	beta-carotene 3-hydroxylase [EC:1.14.13.129]	0.622007	0.12221		0.54189	0.379993		-0.0801169	0.906848
1592_t	acyl-CoA--sterol O-acyltransferase 1-like	-0.848835	0.144266		0.0351348	0.980143		0.88397	0.209354
1593_t	hypothetical protein	-0.91283	0.00497472		0.0682678	0.938477		0.981098	0.00630114
1594_t	light-harvesting complex I chlorophyll a/b binding protein 5	0.593566	0.151335		0.830889	0.126403		0.237323	0.691555
1595_t	monodehydroascorbate reductase (NADH) [EC:1.6.5.4]	2.63739	1.71451e-09		1.69511	0.00146259		-0.942277	0.088891
1596_t	No_hits_found	-0.158311	0.778166		-0.385413	0.672786		-0.227102	0.750079
1597_t	type II pantothenate kinase [EC:2.7.1.33]	-0.165566	0.701355		-0.124752	0.891312		0.0408137	0.954051
1598_t	uncharacterized LOC100788885	-0.292376	0.480142		-0.150383	0.857038		0.141993	0.811827
1599_t	cell growth-regulating nucleolar protein	2.62122	9.38606e-12		0.385421	0.632651		-2.2358	5.22291e-08
1600_t	cad; clavaldehyde dehydrogenase	0.458523	0.772637		1.15416	0.63019		0.695638	0.717135
1601_t	hypothetical protein	-0.659763	0.0792996		-0.688531	0.186952		-0.0287675	0.970577
1602_t	No_hits_found	0.0980742	0.949926		-0.13208	0.967907		-0.230155	0.913352
1603_t	hypothetical protein	1.59822	1.74876e-09		0.635601	0.0988599		-0.962616	0.00130656
1604_t	hypothetical protein	0.582546	0.0764038		0.321145	0.588696		-0.261401	0.567327
1605_t	hypothetical protein	0.636291	0.255323		0.471598	0.636159		-0.164693	0.849457
1606_t	polyadenylate-binding protein	0.438434	0.148215		0.244817	0.668845		-0.193617	0.652643
1607_t	U3 small nucleolar RNA-associated protein MPP10	0.7811	0.0292217		0.127833	0.887081		-0.653267	0.134468
1608_t	No_hits_found	-0.444462	0.8212		-1.83592	0.56543		-1.39146	0.593676
1609_t	Os01g0388566	-1.31787	0.00959295		-0.678484	0.411197		0.639388	0.353239
1610_t	No_hits_found	-1.66401	0.00594863		-0.298115	0.814821		1.36589	0.0588062
1612_t	hypothetical protein	-0.277669	0.681009		0.141765	0.923191		0.419434	0.612425
1613_t	No_hits_found	-1.48505	0.0254361		-1.04382	0.282269		0.441235	0.668474
1614_t	No_hits_found	1.58354	0.00159573		1.02212	0.158944		-0.561417	0.420113
1615_t	hypothetical protein	-0.690103	0.0658752		-0.345212	0.615554		0.34489	0.504387
1616_t	No_hits_found	-1.1923	0.00768147		-0.408722	0.624129		0.783576	0.165718
1617_t	hypothetical protein	0.41745	0.402626		0.0249712	0.983002		-0.392479	0.536504
1618_t	hypothetical protein	0.629214	0.0678643		0.652159	0.17371		0.0229456	0.972374
1619_t	No_hits_found	-1.23662	0.335853		0.867933	0.668845		2.10456	0.135573
1620_t	hypothetical protein	-1.71566	0.000182717		-0.0194236	0.987879		1.69624	0.00068477
1621_t	peroxiredoxin (alkyl hydroperoxide reductase subunit C) [EC:1.11.1.15]	2.38814	1.02819e-14		1.54291	1.54601e-05		-0.845227	0.0244638
1622_t	No_hits_found	-3.19716	0.00944611		-1.96102	0.200928		1.23614	0.505876
1623_t	hypothetical protein	0.290715	0.454084		0.0148978	0.986605		-0.275817	0.577376
1624_t	hypothetical protein	0.113545	0.755435		0.08863	0.909207		-0.0249148	0.968316
1625_t	PRFA1; peptide chain release factor	2.12299	1.19041e-06		1.31094	0.0230168		-0.812048	0.146025
1626_t	PRFA1; peptide chain release factor	1.8852	1.86724e-08		1.11778	0.00952246		-0.767416	0.0635726
1627_t	hypothetical protein	2.28909	3.45792e-06		1.53194	0.0174262		-0.757144	0.228645
1628_t	small subunit ribosomal protein S15Ae	1.07438	0.000774813		0.264887	0.687822		-0.809494	0.0298248
1629_t	No_hits_found	-0.456786	0.680333		0.0346533	0.988956		0.49144	0.734696
1630_t	No_hits_found	1.46429	0.0502473		0.419143	0.803053		-1.04515	0.266982
1632_t	hypothetical protein	1.12185	0.00103726		0.470164	0.418161		-0.651685	0.124993
1633_t	No_hits_found	0.272393	0.501306		0.170392	0.830781		-0.102001	0.867386
1634_t	No_hits_found	0.0359863	0.957924		0.596524	0.490269		0.560538	0.42304
1635_t	hypothetical protein	-1.45818	1.05802e-05		-1.12582	0.00583273		0.33236	0.496532
1636_t	LCID; limiting CO2 inducible protein	-0.186992	0.793031		1.12797	0.17487		1.31496	0.0521928
1637_t	hypothetical protein	2.23116	8.44966e-17		0.465563	0.305558		-1.76559	4.29217e-10
1638_t	hypothetical protein	0.368678	0.601175		0.965496	0.29333		0.596818	0.475863
1639_t	LCID; limiting CO2 inducible protein	0.338578	0.757452		1.97348	0.111399		1.6349	0.142954
1640_t	replication factor A1	-0.292705	0.415318		-0.100233	0.902731		0.192472	0.694851
1641_t	haloacid dehalogenase-like hydrolase domain-containing protein 3	-0.201137	0.690551		0.373216	0.647314		0.574352	0.298408
1642_t	No_hits_found	-1.1618	0.0417522		-0.347512	0.768162		0.814289	0.266369
1643_t	No_hits_found	-0.395304	0.298143		-0.131482	0.875374		0.263822	0.604036
1644_t	hypothetical protein	-0.125988	0.797884		0.0713651	0.947512		0.197353	0.750773
1645_t	inositol hexakisphosphate/diphosphoinositol-pentakisphosphate kinase [EC:2.7.4.21 2.7.4.24]	-0.429142	0.547463		-0.12147	0.941062		0.307672	0.750079
1646_t	inositol hexakisphosphate/diphosphoinositol-pentakisphosphate kinase [EC:2.7.4.21 2.7.4.24]	-0.737768	0.38635		-0.362285	0.830618		0.375484	0.755724
1648_t	inositol hexakisphosphate/diphosphoinositol-pentakisphosphate kinase [EC:2.7.4.21 2.7.4.24]	-0.230447	0.698775		-0.208654	0.853911		0.0217932	0.98416
1649_t	inositol hexakisphosphate/diphosphoinositol-pentakisphosphate kinase [EC:2.7.4.21 2.7.4.24]	-0.345149	0.81479		-0.0120589	0.997097		0.33309	0.87191
1650_t	No_hits_found	-0.740733	0.107004		-0.432753	0.58938		0.30798	0.645509
1651_t	phosphoribosyl-ATP pyrophosphohydrolase / phosphoribosyl-AMP cyclohydrolase [EC:3.6.1.31 3.5.4.19]	1.2853	6.37872e-06		0.498221	0.269213		-0.787075	0.0178357
1652_t	15-cis-phytoene desaturase [EC:1.3.5.5]	0.636081	0.0114467		0.449825	0.225958		-0.186257	0.61214
1653_t	nucleolar GTP-binding protein	0.607525	0.127668		0.00670877	0.995386		-0.600816	0.219312
1654_t	nucleolar GTP-binding protein	0.685084	0.148905		0.0300436	0.980143		-0.655041	0.265125
1655_t	No_hits_found	0.0434793	0.95445		0.305539	0.808246		0.26206	0.770838
1656_t	E3 ubiquitin ligase interacting with arginine methyltransferase (ISS)	0.49059	0.304867		-0.0751864	0.949519		-0.565776	0.336018
1657_t	cell cycle checkpoint protein [EC:3.1.11.2]	0.627084	0.0920307		0.754999	0.128787		0.127915	0.830636
1658_t	No_hits_found	-0.163533	0.848346		0.504968	0.706739		0.6685	0.479647
1659_t	No_hits_found	-0.527292	0.702178		-2.04122	0.227768		-1.51393	0.316047
1660_t	No_hits_found	-1.26983	0.00628598		-0.643116	0.378828		0.626717	0.318062
1661_t	similar to predicted protein	-1.60516	1.54548e-05		-0.949812	0.0573537		0.655345	0.182318
1662_t	ribonuclease HI [EC:3.1.26.4]	-1.16104	0.0756227		-1.05022	0.267549		0.110819	0.925644
1663_t	hypothetical protein	1.19249	0.00172418		0.393979	0.585161		-0.798513	0.0824788
1664_t	No_hits_found	-0.301972	0.423865		-0.411923	0.469992		-0.109951	0.847883
1665_t	hypothetical protein	0.145689	0.766237		-0.550435	0.41108		-0.696124	0.173137
1666_t	No_hits_found	3.5978	0.182939		0.281856	0.970485		-3.31595	0.322012
1667_t	uncharacterized LOC100218016	0.211459	0.845712		-1.07324	0.508971		-1.2847	0.296321
1668_t	uncharacterized oxidoreductase C663.06c-like	-3.56827	0.000465547		-0.777573	0.712648		2.79069	0.0172114
1669_t	CsgA protein (ISS)	-0.357919	0.558603		0.115953	0.932517		0.473872	0.52802
1670_t	hypothetical protein	0.6156	0.0327165		0.0632891	0.933052		-0.552311	0.109574
1671_t	hypothetical protein	0.739465	0.00946601		0.404238	0.380346		-0.335227	0.38554
1672_t	protein BREAST CANCER SUSCEPTIBILITY 1 homolog	-2.30668	0.000360496		-1.15296	0.199812		1.15372	0.175765
1674_t	SORBIDRAFT_04g022750, Sb04g022750; hypothetical protein	-0.884065	0.03977		-0.621535	0.352221		0.26253	0.683739
1675_t	No_hits_found	-3.28042	0.0988103		-0.0931363	0.980143		3.18728	0.187365
1676_t	hypothetical protein	0.243363	0.50663		0.390324	0.470251		0.146961	0.769312
1677_t	hypothetical protein	0.264475	0.49065		0.0853543	0.923712		-0.179121	0.73116
1678_t	hypothetical protein	0.0562846	0.91845		0.147103	0.889585		0.0908187	0.904975
1679_t	translation initiation factor 3 subunit L	1.99494	2.20163e-10		0.539502	0.294684		-1.45544	2.17557e-05
1680_t	No_hits_found	2.11917	4.19278e-05		0.732935	0.426431		-1.38624	0.0181138
1682_t	hypothetical protein	1.19762	0.00216478		0.740821	0.199374		-0.456798	0.393043
1683_t	KUP3 (K+ uptake transporter 3)	1.88842	0.000287465		1.64475	0.011922		-0.243676	0.768129
1684_t	hypothetical protein	-1.12119	0.0726839		0.362364	0.769983		1.48355	0.0322122
1685_t	No_hits_found	0.0471353	0.913196		0.125306	0.876522		0.078171	0.895125
1686_t	hypothetical protein	0.439496	0.252857		0.203343	0.797364		-0.236153	0.658072
1687_t	No_hits_found	-0.512501	0.547381		-1.07705	0.372641		-0.564548	0.621882
1688_t	No_hits_found	0.252685	0.584275		-0.629312	0.318942		-0.881997	0.0677992
1689_t	hypothetical protein	1.38177	0.794194		2.84702	0.749601		1.46525	0.835034
1690_t	hypothetical protein	3.41497	NA		6.5879	NA		3.17293	NA
1692_t	HYDEF; iron hydrogenase assembly protein	-1.05487	0.00542476		-0.0388491	0.970295		1.01602	0.0181499
1693_t	iron hydrogenase assembly protein	0.690764	0.0370985		0.483388	0.348825		-0.207376	0.674094
1694_t	HYDG; hydrogenase assembly factor	1.08353	0.00143933		0.368351	0.559484		-0.715182	0.0825075
1695_t	No_hits_found	0.934453	0.0954928		0.65436	0.480965		-0.280093	0.733042
1697_t	No_hits_found	-1.35106	0.439209		0.708348	0.818955		2.05941	0.306346
1698_t	NADH dehydrogenase (ubiquinone) flavoprotein 2 [EC:1.6.5.3 1.6.99.3]	1.00326	7.50547e-05		0.401558	0.323975		-0.601703	0.0480711
1699_t	uncharacterized LOC100250952	0.112973	0.821008		-0.355318	0.654888		-0.468291	0.395357
1700_t	No_hits_found	-1.40538	0.031299		-0.331726	0.803053		1.07365	0.194334
1701_t	No_hits_found	-1.78569	0.00431084		-0.900867	0.33292		0.884828	0.29868
1702_t	phosphoribosylaminoimidazole-succinocarboxamide synthase [EC:6.3.2.6]	1.85063	5.92881e-06		0.516148	0.485837		-1.33448	0.00375544
1703_t	Oxa1 family transporter: inner membrane ALBINO3 chloroplast	-0.0668292	0.89599		-0.0908684	0.931015		-0.0240392	0.976552
1704_t	No_hits_found	0.709908	0.0230779		-0.0744777	0.928313		-0.784385	0.0263139
1705_t	uncharacterized LOC100276173	1.13332	0.000921699		0.0863165	0.92702		-1.04701	0.0064406
1706_t	nitrogen assimilation regulatory protein	-0.95392	0.40994		0.124106	0.962083		1.07803	0.452776
1707_t	SET4; histone methyltransferase	-1.64296	1.42446e-06		-0.686365	0.171308		0.956596	0.0174001
1708_t	acyl-[acyl-carrier-protein] desaturase [EC:1.14.19.2]	0.476782	0.313875		0.734825	0.257036		0.258043	0.695797
1709_t	hypothetical protein	-0.353684	0.36049		0.0968616	0.914733		0.450546	0.329949
1710_t	hypothetical protein	0.164951	0.700915		0.000986515	0.999354		-0.163964	0.770906
1711_t	No_hits_found	0.980505	0.0633247		0.258912	0.826155		-0.721593	0.281765
1712_t	No_hits_found	-1.29985	0.166077		-0.982944	0.514752		0.316905	0.838157
1713_t	exportin-T	0.398971	0.307755		-0.083226	0.930022		-0.482197	0.306238
1720_t	No_hits_found	-0.749085	0.02388		-0.143334	0.848468		0.605752	0.135048
1721_t	No_hits_found	-1.3214	0.00195523		-0.579852	0.407514		0.741547	0.173913
1722_t	No_hits_found	0.935014	0.0387444		0.23982	0.813794		-0.695194	0.222025
1724_t	hypothetical protein	0.311582	0.498332		-0.208923	0.817654		-0.520505	0.334325
1725_t	hypothetical protein	0.0106513	0.989539		0.096594	0.953702		0.0859427	0.942288
1726_t	hypothetical protein	-4.30429	0.00619343		-0.507379	0.844762		3.79691	0.038807
1727_t	hypothetical protein	0.831797	0.0658725		0.0242941	0.983048		-0.807503	0.137588
1728_t	SORBIDRAFT_02g023360, Sb02g023360; hypothetical protein	-0.652353	0.14721		0.140008	0.894901		0.792362	0.131368
1729_t	hypothetical protein	0.252624	0.894822		1.25192	0.649374		0.999295	0.637173
1730_t	polynucleotide 3'-phosphatase [EC:3.1.3.32]	-0.47182	0.42562		0.576455	0.526528		1.04827	0.0950799
1731_t	hypothetical protein	-5.099	2.98168e-08		-2.94385	0.000698526		2.15515	0.0714828
1732_t	Ferric-chelate reductase	5.4324	0.0019929		4.28464	0.0735288		-1.14775	0.623385
1733_t	SORBIDRAFT_03g042540, Sb03g042540; hypothetical protein	5.50931	2.29222e-07		4.86609	7.23744e-05		-0.643215	0.70111
1734_t	Ferric-chelate reductase	-0.674102	0.0991516		-0.357217	0.634421		0.316885	0.578596
1735_t	peroxin-5	0.131672	0.74256		0.249947	0.716486		0.118275	0.831926
1736_t	hypothetical protein	-0.428479	0.319307		0.101796	0.920334		0.530274	0.304611
1737_t	hypothetical protein	-0.465305	0.335761		-0.35729	0.683506		0.108015	0.889225
1738_t	hypothetical protein	-0.754701	0.103985		0.279047	0.770866		1.03375	0.0452022
1739_t	hypothetical protein	-0.278966	0.561304		0.401177	0.60512		0.680144	0.190151
1740_t	No_hits_found	-1.07044	0.0314892		-0.0671704	0.957326		1.00327	0.0912101
1741_t	No_hits_found	-0.371207	0.574832		-0.0642581	0.966754		0.306949	0.729306
1742_t	citrate synthase [EC:2.3.3.1]	0.191489	0.624477		0.0350894	0.969842		-0.156399	0.763047
1743_t	titin [EC:2.7.11.1]	-1.32914	0.00375132		-1.01492	0.105229		0.314215	0.654544
1744_t	CYP710B1; cytochrome P450, C-22 desaturase	-0.00151926	0.996813		-0.361563	0.442874		-0.360044	0.335427
1745_t	hypothetical protein	0.712994	0.116782		0.329783	0.71643		-0.383212	0.534321
1746_t	hypothetical protein	-1.59225	0.00405831		-0.298261	0.792083		1.29399	0.0507172
1747_t	PP2A regulatory subunit TAP46-like	0.544215	0.133708		0.061442	0.948176		-0.482773	0.287761
1748_t	hypothetical protein	-1.28128	0.000184593		-1.30984	0.00109475		-0.0285614	0.969644
1749_t	CCR4-NOT transcription complex subunit 3	0.4226	0.335124		0.0731775	0.94639		-0.349422	0.536504
1750_t	CCR4-NOT transcription complex subunit 3	-4.92773	0.00686944		-0.727904	0.803074		4.19983	0.0543507
1751_t	hypothetical protein	0.16937	0.689441		-0.360022	0.583871		-0.529392	0.247428
1752_t	enhancer of yellow 2 transcription factor	0.930393	0.0748914		0.26112	0.819133		-0.669274	0.315699
1753_t	hypothetical protein	1.1996	0.00195376		0.187276	0.836698		-1.01232	0.0232775
1754_t	putative glutathione S-transferase	0.620926	0.11924		0.271419	0.734645		-0.349507	0.517504
1755_t	hypothetical protein	-0.483173	0.207242		-0.186535	0.815964		0.296638	0.563673
1757_t	PRPS16; plastid ribosomal protein S16	2.98266	1.48855e-12		1.83819	0.000268318		-1.14447	0.0243923
1758_t	DNA replication ATP-dependent helicase Dna2 [EC:3.6.4.12]	-2.30313	7.02295e-07		-0.986881	0.143103		1.31625	0.0160886
1759_t	gpm46; LOC100304358	-0.20016	0.798692		-0.598668	0.62971		-0.398508	0.694976
1760_t	No_hits_found	0.162365	0.928567		-0.37915	0.919154		-0.541515	0.819336
1761_t	No_hits_found	-1.71521	0.00249169		-0.582782	0.556835		1.13243	0.108906
1762_t	hypothetical protein	-3.21324	0.0045696		-2.38799	0.0991519		0.825248	0.646056
1763_t	hypothetical protein	-0.332445	0.393578		-0.0800471	0.930255		0.252397	0.624399
1764_t	hypothetical protein	1.23694	0.000542132		0.183823	0.826958		-1.05312	0.00931919
1765_t	shikimate kinase [EC:2.7.1.71]	1.53429	2.09001e-06		0.393917	0.507906		-1.14037	0.00159255
1766_t	NADH dehydrogenase (ubiquinone) Fe-S protein 1 [EC:1.6.5.3 1.6.99.3]	0.334668	0.478671		0.107739	0.922549		-0.226929	0.723777
1767_t	NADH dehydrogenase (ubiquinone) Fe-S protein 1 [EC:1.6.5.3 1.6.99.3]	0.521801	0.359648		1.04265	0.149204		0.520845	0.46456
1769_t	No_hits_found	-1.72826	0.00586407		-1.3345	0.126401		0.393756	0.682814
1771_t	lipoxygenase [EC:1.13.11.12]	-0.393168	0.398392		-0.035671	0.972199		0.357496	0.549569
1772_t	E3 ubiquitin-protein ligase RFWD2 [EC:6.3.2.19]	-1.98256	4.35048e-09		-0.653729	0.17803		1.32883	0.000517058
1773_t	hypothetical protein	-1.69142	8.66139e-08		-0.475331	0.367395		1.21608	0.000554317
1774_t	26S proteasome regulatory subunit T5	0.902338	0.000468865		0.596963	0.0967557		-0.305375	0.392515
1775_t	hypothetical protein	-0.286168	0.420649		-0.335822	0.556203		-0.049654	0.933186
1776_t	tetratricopeptide repeat protein 27 homolog	0.336247	0.334647		0.300861	0.613178		-0.0353869	0.954769
1777_t	PtrPHT1-7; high affinity inorganic phosphate transporter	-0.455967	0.684857		0.175201	0.94342		0.631169	0.654619
1778_t	hypothetical protein	0.422756	0.275428		0.234023	0.759227		-0.188733	0.733042
1779_t	light-harvesting complex II chlorophyll a/b binding protein 1	-1.03674	0.00266873		-0.4436	0.439046		0.593137	0.181222
1780_t	hypothetical protein	-5.04453	0.0197992		-2.72064	0.377521		2.32389	0.475708
1781_t	class V aminotransferase	0.566225	0.114644		0.592014	0.245712		0.025789	0.971164
1782_t	No_hits_found	-0.756262	0.469719		0.736994	0.659689		1.49326	0.191367
1783_t	No_hits_found	-2.62279	0.00784324		0.660631	0.670455		3.28342	0.00189269
1784_t	hypothetical protein	0.576851	0.0950206		0.225357	0.750421		-0.351494	0.445177
1785_t	No_hits_found	1.11601	3.18011e-05		0.0906416	0.898558		-1.02537	0.00048593
1786_t	Dioxygenase RAMOSUS1	-2.42561	0.00815317		-2.0179	0.084609		0.407702	0.801693
1787_t	hypothetical protein	-0.637794	0.0632546		-0.0922797	0.915472		0.545514	0.198179
1789_t	TEF11; S-isoprenylcysteine O-methyltransferase	4.12173	0.105228		1.64258	0.769856		-2.47915	0.42267
1790_t	No_hits_found	4.05053	0.0707621		3.14859	0.37443		-0.901942	0.745065
1791_t	No_hits_found	-0.256587	0.917923		0.491338	0.91829		0.747925	0.807671
1792_t	No_hits_found	-1.35774	8.60047e-05		-1.01205	0.021218		0.345693	0.503266
1793_t	No_hits_found	0.26212	0.856585		0.246789	0.937295		-0.0153307	0.995338
1794_t	hypothetical protein	-0.854163	0.0167378		-0.406885	0.506791		0.447278	0.34903
1795_t	mannosyl-oligosaccharide glucosidase [EC:3.2.1.106]	-0.899907	0.00234648		-0.659932	0.106627		0.239975	0.581114
1796_t	dTMP kinase [EC:2.7.4.9]	0.277817	0.518497		-0.120795	0.900324		-0.398612	0.444639
1797_t	hypothetical protein	1.47322	5.25719e-07		0.22755	0.728634		-1.24567	9.89019e-05
1798_t	hypothetical protein	1.31416	0.000186559		-0.0925211	0.92466		-1.40668	0.000229405
1799_t	hypothetical protein	-0.165555	0.787245		-0.501908	0.588696		-0.336353	0.653437
1800_t	No_hits_found	-0.136466	0.856171		-0.477251	0.696615		-0.340786	0.715083
1801_t	hypothetical protein	0.796871	0.0396221		0.525923	0.395869		-0.270948	0.628921
1802_t	No_hits_found	-2.45681	2.58018e-07		-0.956839	0.165651		1.49997	0.00685445
1803_t	hypothetical protein	-0.961624	0.00548654		-0.180579	0.815192		0.781044	0.0568686
1804_t	cardiolipin-specific phospholipase [EC:3.1.1.-]	-0.869935	0.023579		-0.496167	0.42813		0.373768	0.488565
1805_t	No_hits_found	1.50914	8.51441e-09		0.46776	0.267323		-1.04138	0.000343423
1806_t	Leucine-rich repeat (LRR) family protein	0.242113	0.66343		-0.0760964	0.951724		-0.31821	0.64887
1810_t	No_hits_found	0.755173	0.208618		0.897416	0.289752		0.142243	0.880086
1811_t	No_hits_found	0.459281	0.379988		0.200231	0.852743		-0.25905	0.721505
1813_t	No_hits_found	-1.3686	1.36673e-05		-1.49005	2.32588e-05		-0.121456	0.827634
1814_t	20S proteasome subunit beta 1 [EC:3.4.25.1]	1.10856	0.00123523		0.49599	0.379325		-0.612568	0.1572
1815_t	CNX1C; molybdopterin biosynthesis protein	1.13765	0.000294427		0.639935	0.165913		-0.497716	0.224666
1816_t	No_hits_found	-0.89939	0.0769646		-0.615222	0.457135		0.284168	0.709926
1817_t	hypothetical protein	-0.529302	0.128556		-0.12475	0.87608		0.404552	0.365445
1818_t	No_hits_found	0.838924	0.108201		0.741367	0.348131		-0.097557	0.912239
1819_t	acetyl-CoA carboxylase biotin carboxyl carrier protein	0.822254	0.0116119		0.64825	0.16282		-0.174004	0.730128
1820_t	adenosylhomocysteinase [EC:3.3.1.1]	0.128796	0.735423		0.163552	0.817321		0.0347562	0.956136
1821_t	Lytic transglycosylase catalytic	0.981501	0.135567		0.499408	0.697865		-0.482093	0.59188
1822_t	F-type H+-transporting ATPase subunit d [EC:3.6.3.14]	1.30987	1.88794e-05		0.456966	0.370411		-0.852907	0.0166615
1823_t	MSCL2; hypothetical protein	-0.801741	0.0290992		-0.344603	0.613296		0.457138	0.346367
1824_t	large subunit ribosomal protein L9e	0.780365	0.0116963		0.176901	0.797364		-0.603464	0.107664
1825_t	ApaG protein	-0.645584	0.0916868		-0.560482	0.326956		0.0851023	0.897328
1826_t	hypothetical protein	0.00181471	0.997369		0.146423	0.890847		0.144608	0.839622
1827_t	hypothetical protein	1.08889	0.00440566		0.00778594	0.99455		-1.0811	0.0119871
1828_t	1,4-dihydroxy-2-naphthoate polyprenyltransferase, chloroplastic-like	1.35621	0.000221891		0.146951	0.872259		-1.20926	0.00317323
1830_t	hypothetical protein	0.180011	0.731141		0.0482894	0.967907		-0.131722	0.8599
1831_t	hypothetical protein	-0.238351	0.499427		0.385107	0.454975		0.623458	0.0903019
1832_t	hypothetical protein	0.837001	0.00450267		0.182702	0.778062		-0.6543	0.0605916
1833_t	hypothetical protein	-1.42898	0.00135782		-0.961721	0.123728		0.467257	0.46271
1834_t	hypothetical protein	-1.11631	4.47527e-05		-0.484967	0.245712		0.631347	0.0586908
1835_t	kelch domain-containing protein 3-like	-0.180351	0.680518		0.0110652	0.990968		0.191416	0.735955
1836_t	No_hits_found	-0.105437	0.901012		-0.246818	0.877924		-0.141381	0.906068
1837_t	CYP747A1; cytochrome P450	-0.679959	0.105413		0.10237	0.923712		0.782329	0.108757
1838_t	CYP747A1; cytochrome P450	-2.88481	0.0038321		-0.15631	0.953182		2.7285	0.015356
1840_t	No_hits_found	-4.91515	0.00466334		-3.43898	0.0734519		1.47617	0.58659
1841_t	60S ribosome subunit biogenesis protein NIP7	1.67226	0.000305624		1.1352	0.0742311		-0.537058	0.404783
1842_t	transmembrane protein	0.463424	0.0758411		0.144364	0.797388		-0.319061	0.343609
1843_t	MRPL18; Putative mitochondrial ribosomal protein L18	1.24896	0.000271657		0.44197	0.461083		-0.806995	0.048322
1844_t	hypothetical protein	0.82556	0.0365369		0.16615	0.853783		-0.65941	0.176554
1846_t	No_hits_found	0.911542	0.619103		1.29534	0.666184		0.383794	0.878528
1847_t	No_hits_found	-2.59382	0.0297329		-1.52232	0.350733		1.0715	0.549012
1848_t	U3 small nucleolar RNA-associated protein 25	0.624323	0.0710626		0.00669544	0.99455		-0.617627	0.136433
1849_t	No_hits_found	0.871119	0.0802444		0.35877	0.724396		-0.512349	0.440219
1850_t	ribosome biogenesis protein BMS1	0.6816	0.179906		-0.251317	0.819446		-0.932918	0.115252
1851_t	ribosome biogenesis protein BMS1	0.781184	0.0469923		-0.0216335	0.983002		-0.802817	0.0812144
1852_t	No_hits_found	1.68681	0.00568773		0.901459	0.356796		-0.785352	0.332938
1853_t	inversin protein alternative isoform	-1.19489	0.0699262		-1.05917	0.269947		0.135717	0.907751
1854_t	hypothetical protein	-0.348452	0.55812		-0.36067	0.737801		-0.0122179	0.991812
1855_t	hypothetical protein	-1.16263	0.310381		-1.11914	0.545162		0.0434895	0.985412
1856_t	No_hits_found	-1.09863	0.0316828		-0.58235	0.494809		0.516281	0.46988
1857_t	No_hits_found	-0.236045	0.754566		-0.422258	0.750218		-0.186213	0.864858
1858_t	No_hits_found	-1.14936	0.00776765		-1.00956	0.0804545		0.139808	0.852318
1859_t	No_hits_found	-0.718748	0.607725		0.666425	0.783066		1.38517	0.383347
1860_t	No_hits_found	-1.31821	0.0132978		-0.634476	0.467311		0.683738	0.343609
1861_t	hypothetical protein	0.36641	0.248228		-0.0423318	0.95806		-0.408742	0.288812
1863_t	No_hits_found	0.893392	0.260375		0.891301	0.474111		-0.00209089	1
1864_t	No_hits_found	1.66852	0.504412		1.83336	0.668845		0.164832	0.967721
1865_t	beta-1,4-mannosyltransferase [EC:2.4.1.142]	0.331552	0.380481		0.286834	0.669759		-0.0447177	0.94573
1866_t	No_hits_found	-0.567968	0.290741		0.516159	0.533066		1.08413	0.0588062
1867_t	No_hits_found	1.97162	0.212854		2.20888	0.33378		0.237265	0.923456
1868_t	No_hits_found	-0.870292	0.0973013		-0.235196	0.830781		0.635097	0.352329
1870_t	AraC family transcriptional regulator	-6.84299	0.0185825		-5.04843	0.190544		1.79456	0.696224
1872_t	acetamidase/formamidase	-11.2298	0.000136489		-5.52631	0.15092		5.70351	0.126436
1873_t	hypothetical protein	-2.86286	1.97044e-09		-1.12075	0.0895077		1.74211	0.00137001
1874_t	hypothetical protein	-3.36272	2.79902e-07		-1.0045	0.265435		2.35821	0.00161656
1875_t	hypothetical protein	-3.46905	7.40278e-14		-1.83429	0.000384446		1.63476	0.00303424
1876_t	coproporphyrinogen III oxidase [EC:1.3.3.3]	1.97134	0.000176157		2.62198	5.06745e-06		0.650639	0.365255
1877_t	coproporphyrinogen III oxidase [EC:1.3.3.3]	1.28161	0.00114685		0.926946	0.0871795		-0.354669	0.534321
1878_t	hypothetical protein	1.48497	0.000735041		0.893395	0.163021		-0.59158	0.31756
1879_t	No_hits_found	-0.413886	0.453792		-0.571793	0.496828		-0.157907	0.850154
1880_t	YggT family protein	1.06068	0.00830413		0.751022	0.200214		-0.309663	0.597482
1882_t	hypothetical protein	0.17335	0.73907		0.184478	0.852139		0.011128	0.990956
1883_t	hypothetical protein	0.227068	0.579937		0.341121	0.603861		0.114053	0.847883
1884_t	No_hits_found	-2.16102	0.247504		-1.14044	0.731871		1.02058	0.713016
1885_t	hypothetical protein	-1.1969	0.0142187		-0.622741	0.423235		0.574157	0.396707
1886_t	emb1441; zinc knuckle (CCHC-type) family protein	0.561981	0.216002		0.419117	0.594971		-0.142863	0.841013
1887_t	hypothetical protein	0.307642	0.620346		0.344589	0.758444		0.0369463	0.971975
1888_t	protein disulfide-isomerase A1 [EC:5.3.4.1]	0.992939	0.0297157		0.465776	0.576867		-0.527163	0.3881
1889_t	protein disulfide-isomerase A1 [EC:5.3.4.1]	0.857215	0.000427134		0.25514	0.580123		-0.602075	0.0357137
1890_t	No_hits_found	-0.473955	0.610773		0.350455	0.838829		0.82441	0.450536
1891_t	small GTP-binding protein	-1.04974	0.0246708		-0.445352	0.599333		0.604386	0.330727
1892_t	hypothetical protein	-0.0666394	0.883087		0.08089	0.931015		0.147529	0.795608
1893_t	Magnesium transporter	-0.545256	0.324529		-0.105389	0.937295		0.439867	0.543244
1894_t	5'-3' exoribonuclease 2 [EC:3.1.13.-]	-0.394585	0.370493		-0.44869	0.517423		-0.0541043	0.944076
1895_t	similar to predicted protein	-0.374714	0.689387		0.265029	0.890539		0.639743	0.568768
1896_t	hypothetical protein	0.469148	0.24841		0.284285	0.715989		-0.184864	0.751252
1897_t	phosphodiesterase	0.360986	0.476673		0.363978	0.683694		0.00299179	0.998676
1898_t	hypothetical protein	-0.329652	0.343991		-0.268899	0.664719		0.0607527	0.91376
1899_t	hypothetical protein	-0.843121	0.0171207		-0.295887	0.668845		0.547233	0.227276
1900_t	No_hits_found	-0.529143	0.223675		-0.330116	0.678633		0.199027	0.755271
1901_t	hypothetical protein	1.08831	0.000189315		0.554309	0.205441		-0.534002	0.148753
1902_t	bud site selection protein 31	0.854253	0.0238714		0.54536	0.362058		-0.308894	0.565299
1903_t	regulator of nonsense transcripts 2	-0.376322	0.359641		0.0286998	0.974999		0.405022	0.425297
1904_t	regulator of nonsense transcripts 2	-0.38009	0.455466		0.0126551	0.991404		0.392746	0.539574
1905_t	hypothetical protein	-1.18704	0.0523612		-0.90793	0.322708		0.279113	0.771062
1906_t	similar to FAN protein	-1.14785	0.0073238		-0.282057	0.757287		0.865792	0.0935056
1907_t	hypothetical protein	1.00403	0.00446058		0.515361	0.36872		-0.488669	0.291884
1908_t	cicesa; CiCesA protein	-0.0387141	0.931754		0.203698	0.788567		0.242412	0.636404
1909_t	hypothetical protein	0.894835	0.0370172		0.948753	0.0988453		0.0539184	0.947087
1911_t	No_hits_found	-1.77599	0.000440287		-1.00441	0.172225		0.771585	0.249226
1912_t	No_hits_found	-1.41949	0.0831342		-1.51467	0.181439		-0.0951803	0.953627
1913_t	No_hits_found	-1.87419	0.0110826		0.404133	0.754977		2.27832	0.00453666
1914_t	related to CaP19.12773 on same contig	-0.652466	0.142217		-0.46728	0.531876		0.185186	0.782125
1915_t	light-harvesting complex II chlorophyll a/b binding protein 7	1.1063	0.00987855		0.664316	0.321038		-0.441981	0.455779
1916_t	legumain [EC:3.4.22.34]	-1.75702	2.00101e-12		-0.32757	0.459456		1.42945	1.17623e-07
1917_t	hypothetical protein	0.136311	0.758844		0.0779347	0.937303		-0.058376	0.930889
1918_t	hypothetical protein	0.499955	0.240542		-0.0564868	0.958374		-0.556441	0.278855
1919_t	superoxide dismutase, Fe-Mn family [EC:1.15.1.1]	-2.11415	0.0873907		-3.25709	0.0330861		-1.14294	0.49887
1921_t	hypothetical protein	0.728452	0.0506857		0.300345	0.682441		-0.428107	0.385698
1922_t	importin-9-like	-0.156415	0.711861		-0.165347	0.836077		-0.00893227	0.991129
1923_t	hypothetical protein	1.06098	0.0003351		0.199612	0.760151		-0.861364	0.0103571
1924_t	hypothetical protein	0.515033	0.186324		0.852828	0.0819557		0.337795	0.513817
1925_t	hypothetical protein	1.87991	1.06893e-06		0.964273	0.0744797		-0.915633	0.0506119
1926_t	hypothetical protein	-3.65382	0.0516236		-0.923569	0.750036		2.73025	0.264547
1927_t	NADH-quinone oxidoreductase subunit G [EC:1.6.5.3]	-0.291274	0.734286		0.403458	0.79697		0.694732	0.484336
1928_t	hypothetical protein	-0.247737	0.522402		0.343847	0.577696		0.591584	0.15707
1929_t	NADH-quinone oxidoreductase subunit G [EC:1.6.5.3]	-0.62513	0.185583		-0.422683	0.610724		0.202446	0.773732
1930_t	light-harvesting complex II chlorophyll a/b binding protein 5	0.834249	0.0599745		0.981496	0.094975		0.147246	0.840132
1931_t	cohesin complex subunit SCC1	-0.874761	0.0158077		-0.845927	0.0805393		0.0288345	0.970024
1932_t	DNA polymerase delta subunit 2	-0.118023	0.764735		0.161253	0.824248		0.279277	0.546115
1933_t	TPR6; tetratricopeptide repeat protein, circadian expression	0.54341	0.124275		0.203102	0.783958		-0.340309	0.468993
1934_t	No_hits_found	0.499828	0.181692		0.294814	0.674685		-0.205014	0.704299
1935_t	transcription initiation factor TFIIB	0.574092	0.115726		0.738616	0.125126		0.164524	0.761041
1936_t	hypothetical protein	1.49887	6.00636e-06		0.505395	0.362558		-0.993474	0.00880358
1937_t	hypothetical protein	0.193399	0.716609		-0.031184	0.977933		-0.224583	0.743524
1938_t	microtubule-associated serine/threonine kinase [EC:2.7.11.1]	-0.860331	0.0284039		-0.36571	0.61412		0.494621	0.340388
1939_t	microtubule-associated serine/threonine kinase [EC:2.7.11.1]	-0.789516	0.0846651		-0.303086	0.739695		0.48643	0.428149
1940_t	hypothetical protein	-5.75094	3.92286e-06		-0.112954	0.942801		5.63799	2.42618e-05
1941_t	large subunit ribosomal protein L44e	1.08276	0.0108628		0.409732	0.610591		-0.673033	0.214322
1942_t	hypothetical protein	0.731655	0.0675621		0.157995	0.86289		-0.57366	0.253023
1943_t	5'-3' exoribonuclease 2 [EC:3.1.13.-]	-0.388952	0.494622		-0.134314	0.917082		0.254638	0.74256
1944_t	5'-3' exoribonuclease 2 [EC:3.1.13.-]	-0.272287	0.587993		-0.383977	0.644347		-0.11169	0.882911
1945_t	5'-3' exoribonuclease 2 [EC:3.1.13.-]	-0.306512	0.429295		-0.213817	0.773177		0.0926943	0.877082
1946_t	hypothetical protein	1.22778	5.88512e-06		0.560004	0.16721		-0.667772	0.0396348
1947_t	translation initiation factor 2 subunit 1	1.86159	1.18312e-10		0.611568	0.164412		-1.25002	8.81481e-05
1948_t	photosystem II PsbW protein	0.568077	0.228574		0.823082	0.193526		0.255005	0.705144
1949_t	hypothetical protein	0.255898	0.607747		0.118391	0.914834		-0.137507	0.848206
1950_t	clpD; ClpD chaperone, Hsp100 family	-2.32775	1.39365e-05		-1.33819	0.0703967		0.989559	0.153539
1952_t	cationic amino acid transporter, putative	-0.32362	0.460675		-0.254367	0.757648		0.0692522	0.920626
1953_t	AOC5; cationic amino acid transporter	-0.655183	0.128306		-0.0703256	0.948622		0.584858	0.275446
1955_t	DNA polymerase zeta subunit [EC:2.7.7.7]	-1.72796	0.000107498		-0.844941	0.200629		0.883019	0.11695
1956_t	VASHH1; histone H3 Lys 36 methyltransferase/ASH1	-1.29567	0.00321369		-0.685321	0.319416		0.610345	0.295433
1957_t	charged multivesicular body protein 3	0.51158	0.181765		0.327021	0.638079		-0.184559	0.740532
1958_t	No_hits_found	-0.280213	0.540783		-0.0289874	0.9764		0.251226	0.677342
1959_t	No_hits_found	-2.12986	0.514517		-0.921744	0.893222		1.20812	0.799212
1961_t	putative TOM20 (ISS)	1.30943	5.6176e-05		0.693637	0.143677		-0.615798	0.135064
1962_t	succinate dehydrogenase (ubiquinone) flavoprotein subunit [EC:1.3.5.1]	0.853999	0.0427081		0.024402	0.982592		-0.829597	0.0945639
1963_t	hypothetical protein	1.82411	2.95303e-05		0.320496	0.743765		-1.50362	0.00197288
1964_t	superoxide dismutase, Fe-Mn family [EC:1.15.1.1]	-0.171633	0.613328		0.251955	0.654888		0.423587	0.253996
1965_t	No_hits_found	1.31052	0.000627603		0.386593	0.602761		-0.92393	0.0409721
1966_t	F-type H+-transporting ATPase oligomycin sensitivity conferral protein [EC:3.6.3.14]	1.28377	2.63055e-05		0.410262	0.439682		-0.873504	0.0133815
1967_t	hypothetical protein	0.291192	0.489274		0.0910209	0.926188		-0.200171	0.726104
1968_t	kinetochore protein Spc24, animal type	-0.811776	0.0491856		-0.821044	0.148703		-0.0092675	0.992215
1969_t	mediator of RNA polymerase II transcription subunit 13	-0.946892	0.0143304		-0.418131	0.533066		0.528761	0.303279
1970_t	CPLD18; hypothetical protein	-0.44074	0.127204		-0.356862	0.436144		0.0838776	0.859276
1971_t	SCO1 cytochrome c oxidase assembly factor	1.21522	0.000537788		0.40174	0.533343		-0.813482	0.051651
1972_t	RING finger protein 113A	0.537777	0.145398		0.0194331	0.983048		-0.518344	0.252678
1973_t	DnaJ homolog subfamily C member 9	-0.104904	0.79268		-0.304518	0.622936		-0.199614	0.690407
1974_t	CGL46; hypothetical protein	-1.07436	0.0150975		-0.987657	0.0999671		0.0867012	0.912238
1975_t	COMPASS component SWD3	0.214797	0.659432		-0.038456	0.971696		-0.253253	0.685098
1976_t	nucleolar protein 4	0.561721	0.152111		-0.209162	0.800982		-0.770883	0.0827744
1977_t	mRNA-capping enzyme [EC:2.7.7.50 3.1.3.33]	0.110612	0.734489		0.326066	0.477029		0.215454	0.580023
1978_t	No_hits_found	-0.0292056	0.970909		0.00766011	0.9966		0.0368657	0.974984
1979_t	No_hits_found	-2.09613	0.502539		-2.23428	0.683694		-0.138158	0.982851
1980_t	aspartate aminotransferase, mitochondrial [EC:2.6.1.1]	1.60735	4.87319e-08		0.842449	0.0354547		-0.764904	0.0297577
1981_t	hypothetical protein	0.915392	0.00619602		0.251322	0.721871		-0.66407	0.101508
1982_t	hypothetical protein	0.254238	0.610817		0.558914	0.425469		0.304676	0.624977
1983_t	hypothetical protein	0.647069	0.0358298		0.390026	0.444296		-0.257043	0.553441
1984_t	SWI/SNF related-matrix-associated actin-dependent regulator of chromatin subfamily C	-0.299331	0.537367		-0.198238	0.835536		0.101093	0.891827
1985_t	SWI/SNF related-matrix-associated actin-dependent regulator of chromatin subfamily C	-0.224427	0.612858		-0.127254	0.894016		0.0971732	0.882486
1986_t	hypothetical protein	-0.944814	0.00144225		-0.480406	0.29326		0.464408	0.23371
1987_t	HSP20 family protein	0.739397	0.492755		-0.0424382	0.986583		-0.781836	0.567399
1988_t	threonine dehydratase [EC:4.3.1.19]	0.249613	0.628392		-0.019848	0.986234		-0.269461	0.685884
1989_t	DNA-directed RNA polymerase II subunit RPB1 [EC:2.7.7.6]	-0.0825421	0.874606		-0.0902771	0.93468		-0.00773493	0.993463
1990_t	DNA-directed RNA polymerase II subunit RPB1 [EC:2.7.7.6]	-0.0931423	0.835731		-0.0388353	0.969277		0.054307	0.934772
1991_t	No_hits_found	-0.403814	0.448304		-0.745145	0.303604		-0.34133	0.624152
1992_t	chromosome transmission fidelity protein 8	-0.237696	0.605746		-0.469648	0.484514		-0.231952	0.702464
1993_t	ODA14; outer dynein arm-docking complex subunit 3	-0.182171	0.756867		-0.11269	0.929963		0.0694816	0.939055
1994_t	tropine dehydrogenase [EC:1.1.1.206]	0.943401	0.00285948		0.413295	0.442874		-0.530106	0.18681
1995_t	hypothetical protein	-0.567225	0.0311885		-0.035184	0.960296		0.532041	0.0880267
1996_t	hypothetical protein	0.378492	0.36852		-0.0392962	0.970295		-0.417788	0.42104
1997_t	serine/threonine-protein kinase CTR1 [EC:2.7.11.1]	-0.646498	0.129467		-0.521319	0.443172		0.125179	0.85646
1998_t	uncharacterized LOC100262774	1.24009	0.00985822		0.579082	0.493566		-0.661007	0.286895
1999_t	hypothetical protein	1.33761	1.06424e-05		-0.181403	0.797364		-1.51902	2.27506e-06
2000_t	MTP2; CDF transporter, membrane protein	0.139664	0.743187		-0.202551	0.79751		-0.342215	0.497739
2001_t	Brox, 0610010K06Rik; BRO1 domain and CAAX motif containing	-0.101413	0.810209		0.0819302	0.92788		0.183344	0.728195
2002_t	alkylated DNA repair protein alkB homolog 8-like	0.211109	0.628793		-0.218807	0.788268		-0.429915	0.393919
2003_t	cellular apoptosis susceptibility/chromosome segregation 1-like protein	0.342527	0.354654		0.207178	0.77457		-0.13535	0.802214
2004_t	uroporphyrinogen decarboxylase [EC:4.1.1.37]	1.04353	0.00115266		0.566974	0.244955		-0.476555	0.25915
2005_t	CGL66; hypothetical protein	0.440441	0.178057		-0.119982	0.870406		-0.560423	0.140154
2006_t	No_hits_found	1.28961	0.00238281		0.313238	0.73284		-0.976376	0.0519892
2007_t	hypothetical protein	-0.037039	0.937619		0.419527	0.506103		0.456567	0.345163
2008_t	hypothetical protein	1.21801	4.5696e-06		0.3558	0.445527		-0.862209	0.00423726
2009_t	cytochrome-b5 reductase [EC:1.6.2.2]	0.771536	0.0240647		0.292758	0.663199		-0.478777	0.277398
2010_t	VPS55; vacuolar trafficking protein	0.21385	0.817431		0.00620707	0.998096		-0.207643	0.873649
2011_t	No_hits_found	-1.59474	0.000135909		-1.18667	0.0284349		0.408073	0.507033
2012_t	hypothetical protein	1.08684	0.00324364		0.434903	0.5079		-0.651936	0.158255
2013_t	hypothetical protein	0.543682	0.199589		0.107692	0.91835		-0.43599	0.423675
2014_t	ankyrin repeat-containing protein	0.492238	0.133354		0.14008	0.845132		-0.352158	0.408419
2015_t	peroxin-1	-0.754737	0.0377441		-0.0380502	0.969011		0.716686	0.0968897
2016_t	6-phosphofructokinase [EC:2.7.1.11]	-1.23987	0.0344858		-0.93614	0.280542		0.303734	0.740532
2017_t	peptidase S9, prolyl oligopeptidase active site region	-0.0544702	0.918043		0.573782	0.377215		0.628252	0.225074
2018_t	glutamyl-tRNA synthetase [EC:6.1.1.17]	0.791142	0.0274863		0.702605	0.165514		-0.0885368	0.886716
2019_t	lipoic acid synthetase [EC:2.8.1.8]	0.361715	0.43876		0.350495	0.669473		-0.0112197	0.990306
2020_t	U3 small nucleolar RNA-associated protein 6	1.01047	0.00222835		0.116654	0.893222		-0.893814	0.0180601
2022_t	Os03g0270200	0.149744	0.694702		0.00103027	0.999337		-0.148713	0.765974
2023_t	hypothetical protein	-0.546435	0.17352		-0.312772	0.677867		0.233663	0.683819
2024_t	V-type H+-transporting ATPase subunit B [EC:3.6.3.14]	0.313785	0.231634		0.0712532	0.909822		-0.242532	0.475863
2025_t	hypothetical protein	-0.122284	0.745807		-0.0078035	0.992888		0.114481	0.826391
2026_t	hypothetical protein	2.10383	0.000250903		1.96213	0.00507599		-0.141701	0.891319
2027_t	hypothetical protein	0.0176605	0.988744		1.38329	0.366929		1.36563	0.272026
2028_t	hypothetical protein	0.571205	0.170786		0.0149115	0.989201		-0.556294	0.27867
2029_t	formate--tetrahydrofolate ligase [EC:6.3.4.3]	0.735915	0.0788939		1.10048	0.0337835		0.36456	0.525691
2030_t	TPR Domain containing protein	-0.332748	0.482532		-0.545827	0.429548		-0.21308	0.742806
2031_t	hypothetical protein	-0.589796	0.118593		0.0421546	0.966198		0.631951	0.158523
2032_t	ubiquinone/menaquinone biosynthesis methyltransferase [EC:2.1.1.163 2.1.1.201]	1.03522	0.0110341		0.319914	0.703278		-0.71531	0.157612
2033_t	phosphatidylinositol glycan, class O	-0.914514	0.0269237		-0.191724	0.83067		0.722789	0.159482
2034_t	hypothetical protein	0.615304	0.191345		0.300359	0.749601		-0.314945	0.628192
2035_t	ESCRT-I complex subunit VPS28	0.413986	0.289235		-0.132366	0.881219		-0.546351	0.235115
2036_t	AP-4 complex subunit epsilon-1	-0.188498	0.612858		0.0155889	0.984603		0.204087	0.668922
2037_t	hypothetical protein	-0.810976	0.0412828		-0.122505	0.902731		0.688471	0.156052
2038_t	No_hits_found	-0.947199	0.0832013		-0.222251	0.853197		0.724949	0.296321
2039_t	methylated-DNA-protein-cysteine methyltransferase related protein	-0.606887	0.261457		-0.503884	0.58504		0.103002	0.908216
2040_t	zinc finger protein, putative	1.03278	0.00897552		0.32259	0.691285		-0.710192	0.147647
2041_t	Os03g0626600; Zinc finger, LIM-type domain containing protein.	0.274809	0.498225		-0.0998456	0.914733		-0.374655	0.44892
2042_t	DNA polymerase I [EC:2.7.7.7]	-0.497589	0.126103		-0.493476	0.299361		0.00411295	0.995338
2043_t	hypothetical protein	0.582223	0.110269		-0.148346	0.853748		-0.730569	0.0792789
2044_t	Kif5 kinesin	0.6206	0.758844		-0.0176004	0.997097		-0.638201	0.821037
2045_t	hypothetical protein	0.824501	0.0403248		0.32713	0.681291		-0.497371	0.344044
2046_t	splicing factor 3A subunit 1	0.403873	0.354051		-0.00620825	0.995867		-0.410081	0.45297
2047_t	splicing factor 3A subunit 1	0.588196	0.109275		0.388437	0.533604		-0.199759	0.712133
2048_t	No_hits_found	-1.64049	3.75056e-05		-0.745179	0.205441		0.895312	0.067841
2049_t	hypothetical protein	0.650234	0.0995844		-0.159554	0.856588		-0.809788	0.0729519
2050_t	26S proteasome non-ATPase regulatory subunit 5	0.530173	0.13518		0.150985	0.846164		-0.379188	0.411396
2051_t	hypothetical protein	-3.99178	1.39152e-38		-0.401647	0.432641		3.59013	1.40636e-30
2052_t	aldehyde dehydrogenase (NAD+) [EC:1.2.1.3]	-2.24327	0.32958		0.536062	0.906723		2.77933	0.309391
2053_t	aldehyde dehydrogenase (NAD+) [EC:1.2.1.3]	-2.16417	0.243333		0.148273	0.970485		2.31244	0.306666
2054_t	hypothetical protein	-0.38967	0.36049		-0.275093	0.733172		0.114577	0.862278
2055_t	hypothetical protein	0.56891	0.0667781		0.855821	0.0235449		0.286911	0.498708
2056_t	small subunit ribosomal protein S18e	1.77325	1.02578e-09		0.579644	0.193128		-1.1936	0.000213049
2057_t	hypothetical protein	0.314977	0.352428		-0.252273	0.684514		-0.56725	0.136328
2058_t	prefoldin subunit 2	1.25837	0.000126247		0.45719	0.415479		-0.801175	0.0397949
2059_t	prolyl-tRNA synthetase [EC:6.1.1.15]	1.02959	0.000276514		0.522945	0.222309		-0.506644	0.159606
2060_t	transketolase [EC:2.2.1.1]	0.994683	0.00147456		0.763982	0.0733544		-0.230701	0.621882
2061_t	sterol reductase	-0.194155	0.619103		-0.418404	0.452767		-0.224249	0.650126
2062_t	hypothetical protein	1.48524	1.24975e-05		0.785748	0.104701		-0.699494	0.097534
2063_t	hypothetical protein	0.604868	0.160179		0.491607	0.480654		-0.113262	0.871629
2064_t	No_hits_found	-0.419122	0.424446		-0.61664	0.424102		-0.197517	0.791021
2065_t	No_hits_found	0.189946	0.697353		0.128169	0.90251		-0.0617767	0.934462
2066_t	PSRP-6; plastid-specific ribosomal protein 6	2.09444	3.55362e-09		0.891388	0.0774125		-1.20305	0.00301089
2067_t	Os07g0673000; Ureohydrolase domain containing protein.	-0.8219	0.280431		-0.221231	0.897605		0.600669	0.553441
2068_t	glycosyltransferase family 32 protein	0.651618	0.194001		0.100463	0.937295		-0.551155	0.386041
2069_t	hypothetical protein	-0.0736154	0.858417		-0.738608	0.103038		-0.664992	0.0973505
2070_t	putative methyltransferase [EC:2.1.1.-]	-1.32616	0.00496089		-0.690551	0.35727		0.635611	0.312919
2071_t	Miro domain-containing protein	0.476976	0.181882		-0.504964	0.347101		-0.98194	0.00876985
2072_t	tether containing UBX domain for GLUT4	0.469963	0.154928		0.201163	0.765723		-0.2688	0.547747
2073_t	ATP-binding cassette, subfamily D (ALD), member 3	-0.756962	0.103124		-0.0807605	0.945564		0.676202	0.239404
2074_t	ATP-binding cassette, subfamily D (ALD), member 3	-0.723575	0.0403248		0.0807066	0.928879		0.804282	0.0465048
2075_t	hypothetical protein	1.27947	4.10371e-06		0.517917	0.230083		-0.761549	0.0188012
2076_t	hypothetical protein	1.32501	1.16741e-05		0.684388	0.114239		-0.64062	0.0868385
2077_t	golgin candidate 4-like	-1.09873	0.00832316		-0.541223	0.436269		0.557505	0.312919
2078_t	hypothetical protein	-0.672501	0.033334		-0.218305	0.737896		0.454196	0.261775
2079_t	LMBR1 domain-containing protein-like protein	-0.532764	0.127529		-0.184681	0.802124		0.348083	0.451475
2080_t	hypothetical protein	-0.0351421	0.927615		-0.027239	0.971873		0.00790313	0.990558
2081_t	SYP71; Qc-SNARE protein, SYP7-family	0.496712	0.261613		0.0756937	0.945681		-0.421018	0.458009
2082_t	No_hits_found	-0.716014	0.119986		-0.936639	0.124253		-0.220625	0.747394
2083_t	probable secreted protein (ISS)	-0.439749	0.181168		0.0619655	0.940946		0.501714	0.199896
2084_t	photosystem II PsbY protein	0.462261	0.216169		0.608779	0.239537		0.146518	0.791834
2085_t	photosystem II PsbY protein	0.385594	0.436366		0.582685	0.422728		0.197091	0.775582
2086_t	NV12171; uncharacterized LOC100119431	0.116792	0.815632		0.223511	0.803049		0.106719	0.878246
2087_t	translation initiation factor IF-2	1.05307	0.000658982		0.407564	0.442257		-0.645503	0.0868385
2088_t	prefoldin alpha subunit	1.54228	3.01397e-06		0.596635	0.254081		-0.945641	0.013153
2090_t	No_hits_found	0.70809	0.127436		0.425471	0.61084		-0.282619	0.671716
2091_t	protein Mpv17	0.196396	0.618063		0.0276453	0.973514		-0.16875	0.744087
2092_t	hypothetical protein	1.03681	0.000532336		0.991628	0.00696623		-0.04518	0.936183
2093_t	elongator complex protein 3 [EC:2.3.1.48]	0.551849	0.197954		0.044712	0.968567		-0.507137	0.346991
2094_t	elongator complex protein 3 [EC:2.3.1.48]	0.52742	0.0960019		0.0806735	0.920878		-0.446746	0.257544
2095_t	hypothetical protein	2.04427	2.89206e-10		0.678021	0.171962		-1.36624	0.000138981
2096_t	No_hits_found	-0.534208	0.119052		-0.612627	0.194631		-0.0784191	0.892119
2097_t	glutamate--glyoxylate aminotransferase [EC:2.6.1.4 2.6.1.2 2.6.1.44 2.6.1.-]	0.275993	0.504962		0.654988	0.215233		0.378994	0.449258
2098_t	glutamate--glyoxylate aminotransferase [EC:2.6.1.4 2.6.1.2 2.6.1.44 2.6.1.-]	0.211983	0.644164		0.544029	0.382318		0.332046	0.547747
2099_t	hypothetical protein	1.46489	3.43713e-07		0.546483	0.222309		-0.918409	0.00504072
2101_t	dihydropyrimidinase [EC:3.5.2.2]	0.361917	0.402375		0.233447	0.781933		-0.128471	0.844043
2102_t	vacuolar amino acid transporter 1-like	-0.940088	0.0134201		0.080368	0.934941		1.02046	0.0167843
2103_t	hypothetical protein	-0.0828326	0.846419		-0.543178	0.302064		-0.460345	0.30629
2104_t	hypothetical protein	1.70279	2.17658e-06		1.03397	0.0312672		-0.668822	0.147174
2105_t	hypothetical protein	0.581248	0.142729		0.336788	0.644778		-0.24446	0.667106
2106_t	phospholipase A-2-activating protein	0.406214	0.292822		0.301441	0.668615		-0.104773	0.863493
2107_t	Vacuolar sorting protein 4b	0.662729	0.2977		0.352594	0.782943		-0.310135	0.730269
2108_t	vacuolar protein-sorting-associated protein 4	0.704261	0.00874209		0.203015	0.7178		-0.501245	0.129596
2109_t	photosystem I subunit II	0.656231	0.0632392		0.830898	0.0712021		0.174667	0.74256
2110_t	pre-rRNA-processing protein TSR4	0.528712	0.250633		0.130726	0.905883		-0.397986	0.511484
2111_t	hypothetical protein	-1.43171	1.11621e-05		-0.682584	0.138894		0.749125	0.0644297
2112_t	hypothetical protein	-2.00848	0.00550719		-0.830364	0.474086		1.17811	0.214386
2113_t	hypothetical protein	-0.159302	0.655006		-0.37019	0.468448		-0.210888	0.638956
2114_t	large subunit ribosomal protein L32e	0.95168	0.0032354		0.291957	0.645907		-0.659724	0.0914051
2115_t	hypothetical protein	-0.0808501	0.84364		-0.142622	0.85065		-0.0617717	0.915331
2116_t	similar to ankyrin 2,3/unc44	-0.99823	0.00308793		-0.228219	0.746881		0.770011	0.055878
2117_t	nuclear pore complex protein Nup62	0.533158	0.100776		0.253265	0.687961		-0.279894	0.5272
2118_t	hypothetical protein	0.771829	0.0216651		0.452758	0.410229		-0.319072	0.495964
2119_t	hypothetical protein	-0.880646	0.0230779		-0.644681	0.263169		0.235965	0.690566
2120_t	fructose-bisphosphate aldolase, class I [EC:4.1.2.13]	1.04305	0.0111138		0.376564	0.640674		-0.666489	0.198735
2121_t	hypothetical protein	1.23673	0.0033638		0.593117	0.396316		-0.643613	0.234686
2122_t	cytochrome c oxidase assembly protein subunit 15	0.363019	0.321029		0.0843257	0.92402		-0.278693	0.560095
2123_t	dermal papilla-derived protein 6 homolog	1.11583	0.00944611		0.189808	0.850894		-0.926019	0.0695733
2124_t	peptide alpha-N-acetyltransferase [EC:2.3.1.88]	1.24734	0.000144892		0.648494	0.184176		-0.598848	0.151312
2125_t	hypothetical protein	-0.34382	0.237305		-0.618059	0.0902415		-0.274238	0.466124
2126_t	hypothetical protein	0.0520789	0.894309		0.00467734	0.996042		-0.0474016	0.933186
[truncated: 9,990 more rows]
