# Supplementary material for: Cellular response of Parachlorella kessleri to a solid surface culture environment
Source: Front Plant Sci. 2023 Jun 5;14:1175080. doi: 10.3389/fpls.2023.1175080 (PMC10277731; doi:10.3389/fpls.2023.1175080)
Supplement: Supplementary file 12 [file Table_11.xlsx]

## Sheet: Sheet1
Table S11: The raw RNA-seq data.
Parachlorella gene ID*	0h_1	0h_2	0h_3	12h_1	12h_2	12h_3	24h_1	24h_2	24h_3
1_t	176	128	180	49	55	87	103	143	115
2_t	476	314	630	87	214	388	280	351	372
3_t	2224	1765	2544	5328	6320	5675	2928	3204	2099
4_t	86	128	136	179	217	204	131	166	130
5_t	138	194	167	166	278	229	111	176	110
6_t	62	47	51	56	78	78	66	39	28
7_t	70	111	128	206	168	138	153	128	141
8_t	381	555	551	158	422	420	282	460	460
9_t	202	169	257	65	134	209	141	138	244
10_t	1394	1301	898	452	186	765	417	551	509
11_t	30	12	14	2	1	12	9	9	13
12_t	414	346	397	267	191	247	277	213	229
13_t	124	157	160	223	164	152	145	122	108
14_t	369	393	377	101	208	241	182	287	236
15_t	66	129	86	12	11	21	11	20	22
16_t	118	147	112	110	79	112	83	105	105
18_t	28	18	41	7	11	26	16	36	38
19_t	46	38	73	209	85	127	79	75	116
20_t	16	42	18	4	13	21	24	34	4
21_t	720	1103	697	233	436	276	535	898	1213
23_t	487	518	505	118	220	177	363	516	699
24_t	350	404	369	150	279	302	278	311	311
25_t	239	231	331	328	287	253	276	290	209
26_t	129	148	172	41	130	135	143	199	166
27_t	388	567	641	172	435	429	246	537	428
28_t	204	200	175	141	91	131	125	145	96
29_t	131	71	163	222	76	152	139	91	127
30_t	356	248	233	179	74	255	143	158	93
31_t	338	314	355	192	218	180	289	384	305
32_t	95	108	126	85	69	55	89	109	111
33_t	396	391	515	210	422	371	349	427	366
34_t	661	944	1043	631	1099	997	814	855	776
35_t	322	350	233	174	275	469	239	200	154
36_t	1725	1080	1768	458	1025	1316	1169	1367	1075
37_t	675	675	801	1029	807	1098	757	809	722
38_t	595	732	655	163	505	504	418	727	456
39_t	57	38	54	89	40	52	66	28	41
40_t	1167	1158	693	274	178	579	333	372	452
41_t	20	44	34	24	5	15	16	14	33
42_t	1046	1171	1295	2167	2122	2302	1474	1368	1079
43_t	394	304	214	192	183	268	172	197	186
44_t	36	54	35	14	23	41	28	61	44
45_t	140	174	224	90	216	168	166	204	187
46_t	2237	2145	3346	2058	3395	3891	2766	3669	2279
47_t	361	347	440	706	951	760	486	431	418
48_t	93	86	102	52	70	43	67	76	19
49_t	353	464	564	272	247	210	429	444	266
50_t	484	499	689	243	372	438	471	549	479
51_t	87	105	126	18	77	49	30	67	40
52_t	540	1316	925	119	498	385	359	772	364
53_t	57	76	55	87	87	85	60	82	52
54_t	165	209	323	316	348	334	242	267	260
55_t	506	544	598	693	966	908	572	653	550
56_t	955	999	831	176	311	514	284	556	440
57_t	385	349	572	225	393	392	432	479	469
58_t	207	130	291	82	154	193	171	218	188
59_t	51	65.588	31	12	5	11	19	10	7
60_t	86	41	53	40	13	15	12	19	2
61_t	11	7	6	9	9	12	8	10	1
62_t	47	54.412	44	208	87	55	50	26	46
63_t	7	8	2	9	2	3	2	2	2
64_t	88	138	149	118	160	60	102	149	110
65_t	60	104	84	24	64	45	58	76	41
66_t	147	232	148	84	90	37	172	175	198
67_t	4	9	10	8	10	12	22	12	11
68_t	67	76	92	85	119	121	67	89	76
69_t	149	194	216	249	293	246	190	219	131
70_t	25.587	29.526	40.344	0	12.601	7.607	4.723	26.345	16.83
71_t	81	95	87	89	68	97	68	60	53
72_t	278	333	324	277	456	339	238	295	221
73_t	214	248	253	190	205	239	209	266	148
74_t	57	56	94	29	52	93	64	90	33
75_t	155	172	280	493	398	455	257	168	117
76_t	279	235	156	68	64	139	128	200	119
77_t	2334	3316	2520	1072	1027	1149	2063	2208	2002
78_t	137	220	200	144	241	218	204	219	185
79_t	31	29	26	3	12	5	7	12	29
80_t	1340	1268	851	798	723	1154	684	1141	688
81_t	268	304	246	506	319	265	248	303	253
82_t	177	178	236	293	124	139	204	133	143
83_t	1034	787	761	549	225	597	410	382	393
84_t	120	109	120	310	201	232	154	148	167
85_t	461	523	569	642	598	712	539	547	438
86_t	842	920	1206	627	611	1372	837	781	424
87_t	91	97	118	120	116	105	88	62	81
88_t	296	260	357	381	400	403	260	346	197
89_t	100	103	90	21	26	47	63	77	56
90_t	520	686	689	1076	737	732	584	599	519
91_t	102	159	175	93	155	121	143	119	57
92_t	76	63	92	98	88	115	116	91	78
93_t	24	49	35	35	43	33	33	41	26
94_t	83	95	110	197	155	150	100	127	91
95_t	195	194	241	60	96	115	182	308	153
96_t	52	47	38	77	41	50	69	23	34
97_t	8	11	5	12	7	4	11	12	12
98_t	331	369	410	117	285	401	233	292	235
99_t	117	143	184	82	148	147	113	128	101
100_t	107	103	129	55	102	110	105	105	67
101_t	244	268	306	510	542	430	343	223	251
102_t	18	53	11	7	12	16	16	27	18
103_t	327	354	386	1156	766	795	404	384	276
104_t	115	243	142	73	105	142	111	162	112
105_t	127	187	265	208	354	216	180	256	163
106_t	60	31	17	33	10	18	29	38	26
107_t	84	93	80	52	42	62	44	54	48
108_t	344	456	429	304	798	614	392	456	413
109_t	104	168	94	7	22	15	11	33	42
110_t	1107	1443	812	595	983	1664	361	461	190
111_t	171	211	283	261	249	128	288	219	199
112_t	105	178	146	56	83	37	182	200	165
113_t	97	183	149	143	279	211	147	91	143
114_t	487	479	555	324	201	275	444	434	500
115_t	176	156	189	336	246	343	231	247	189
116_t	60	75	95	243	228	144	133	141	137
117_t	206	230	182	270	152	154	168	216	392
118_t	142	90	144	57	78	64	120	84	129
119_t	1256	960	1011	1019	553	979	766	762	859
120_t	742	516	1005	180	460	617	443	582	430
121_t	64	27	90	12	4	49	38	28	27
122_t	50	63	65	99	81	89	86	70	42
123_t	377	404	450	455	388	456	373	378	387
124_t	435	602	524	96	229	348	187	348	205
125_t	597	405	624	67	165	317	297	440	341
126_t	128	203	202	392	407	303	214	228	148
127_t	1332	1351	1125	987	884	1201	801	980	752
128_t	640	683	845	1551	1352	1427	932	645	745
129_t	286	360	342	249	211	231	323	359	290
130_t	83	96	91	52	114	72	69	88	49
131_t	234	232	334	72	234	265	195	258	274
132_t	862	805	897	704	743	815	720	869	846
133_t	1700	1801	1991	2123	1195	2284	2019	1663	1146
134_t	228	232	319	413	896	729	248	339	188
135_t	664	812	1027	1062	1321	1463	910	1106	866
136_t	406	652	418	188	478	397	243	448	359
137_t	514	303	580	158	322	319	682	1141	819
138_t	155	189	256	197	500	448	215	264	124
139_t	672	1044	718	472	438	511	582	711	730
140_t	192	183	244	309	358	431	194	209	154
141_t	147	169	189	33	84	113	93	147	78
142_t	388	411	460	808	757	792	482	561	362
143_t	131	119	119	91	173	118	119	119	73
144_t	90	98	115	165	135	149	152	132	89
145_t	138	207	225	402	373	282	173	208	125
146_t	51	35	61	58	40	44	55	56	39
147_t	134	123	138	188	103	162	124	112	110
148_t	98	129	86	31	74	56	89	107	43
149_t	461	470	725	804	824	641	728	691	584
150_t	47	58	47	32	35	19	43	47	30
151_t	43	74	70	72	87	98	58	68	66
152_t	509	542	840	1908	1910	994	1380	1560	1866
153_t	198	249	314	660	606	219	297	294	256
154_t	27	23	18	26	15	19	14	26	21
155_t	122	101	122	91	52	77	79	94	57
156_t	45	56	49	61	42	47	45	59	24
157_t	487	476	511	225	285	363	350	552	403
158_t	210	253	340	411	328	291	277	222	197
159_t	303	294	495	241	520	587	329	402	307
160_t	597	382	665	16	66	41	29	34	172
161_t	0	0	0	0	0	0	0	0	0
162_t	0	0	0	0	0	0	0	0	0
163_t	1251	1232	1164	331	682	629	696	829	1091
164_t	383	498	647	215	280	260	370	482	306
165_t	177	153	185	203	202	177	169	203	162
166_t	147	81	153	174	83	174	204	115	137
167_t	73	83	80	52	46	62	46	43	38
168_t	1341	1273	1639	1454	1901	1998	1412	1493	1280
169_t	994	1215	1575	596	2618	2162	1201	1244	1054
170_t	1283	2257	2106	950	4774	3163	1801	2228	1730
171_t	120	193	209	139	155	154	192	289	164
172_t	0	0	0	0	0	0	0	0	0
173_t	0	0	0	0	0	0	0	0	0
174_t	321	286	395	152	315	250	305	381	454
175_t	290	302	353	221	389	335	419	484	684
176_t	286	278	280	115	238	193	226	210	94
177_t	103	113	175	241	480	445	177	158	40
178_t	86	129	121	71	51	73	104	79	75
179_t	163	163	210	473	347	388	227	232	215
180_t	0	0	0	0	0	0	0	0	0
181_t	509	642	578	266	432	359	400	524	477
182_t	251	217	215	67	104	146	135	197	91
184_t	210	162	339	41	93	130	188	211	264
185_t	25	28	56	5	5	21	34	35	30
186_t	61	102	106	27	59	54	72	110	58
187_t	21	31	33	17	10	11	26	28	26
188_t	338	293	297	290	214	280	216	224	219
189_t	1641	1221	1301	325	398	937	688	869	907
190_t	131	134	173	249	322	289	240	223	175
191_t	203	216	294	65	169	149	138	234	225
192_t	417	343	655	1280	1252	1222	670	629	505
193_t	110	97	139	146	92	115	113	93	99
194_t	86	70	106	139	147	135	128	121	97
195_t	67	33	41	8	11	24	24	36	8
196_t	452	397	504	363	236	306	407	449	461
197_t	123	182	181	358	449	342	202	198	102
198_t	280	345	322	575	443	360	393	390	530
199_t	141	167	201	279	245	182	212	206	188
200_t	189	235	209	183	162	203	164	178	174
201_t	194	231	254	306	244	227	191	205	237
202_t	1914	1534	2123	2143	2757	2372	1775	2162	2209
203_t	454	549	536	606	420	498	585	638	531
204_t	844	973	804	211	434	621	485	749	734
205_t	258	360	430	664	661	748	506	392	609
206_t	132	138	161	330	253	284	146	153	115
207_t	97	79	100	381	223	358	151	138	103
208_t	28	56	16	2	6	11	11	32	8
209_t	122	155	175	225	199	179	155	159	137
210_t	209	278	270	152	323	290	226	207	160
211_t	1	14	6	10	8	13	15	14	7
212_t	66	46	89	58	56	58	75	33	42
213_t	813	666	887	690	707	859	770	711	690
214_t	445	536	525	93	247	377	206	304	245
215_t	292	303	249	158	177	228	166	215	109
216_t	326	215	336	440	218	413	360	216	334
217_t	105	121	112	160	102	122	111	93	136
218_t	361	446	372	411	355	527	622	552	703
219_t	426	332	559	157	282	367	316	406	477
220_t	0	0	0	0	0	0	0	0	0
221_t	0	0	0	0	0	0	0	0	0
222_t	0	0	0	0	0	0	0	0	0
223_t	0	0	0	0	0	0	0	0	0
224_t	0	0	0	0	0	0	0	0	0
225_t	0	0	0	0	0	0	0	1	0
226_t	1	2	0	0	1	2	1	1	0
227_t	0	0	0	0	0	0	0	0	0
228_t	0	0	0	0	0	0	0	0	0
229_t	128	126	178	169	134	157	129	114	102
230_t	473	491	517	881	767	699	583	524	532
231_t	407	527	510	212	442	470	526	550	610
232_t	78	123	115	44	36	38	73	71	43
233_t	528	526	1005	501	533	250	622	668	497
234_t	248	298	296	396	456	350	242	268	184
235_t	1011	1444	1540	998	3056	1903	1278	1232	1105
236_t	1734	2155	2050	3985	3191	3241	2114	1707	1825
237_t	793	729	824	1121	682	832	685	581	600
238_t	124	97	101	19	50	55	58	72	38
239_t	149	161	250	395	361	390	199	192	131
240_t	30	6	9	69	29	41	36	18	33
241_t	6	9	6	4	2	4	5	7	1
242_t	683	565	1164	1363	2267	2021	1165	1213	954
243_t	72	42	144	158	201	289	146	105	118
244_t	366	623	464	128	152	194	198	258	226
245_t	96	126	125	133	214	167	91	87	45
246_t	452	265	334	262	202	345	270	270	192
247_t	41	79	49	72	120	97	63	66	47
248_t	290	342	591	337	1011	951	339	417	215
249_t	89	128	102	106	183	141	87	117	69
250_t	121	153	117	97	75	71	126	145	89
251_t	232	221	232	156	175	199	205	211	180
252_t	136	178	113	86	65	95	139	150	151
253_t	369	392	362	387	462	342	520	538	550
254_t	349	398	702	747	1498	1361	620	715	482
255_t	180	308	220	147	168	161	149	190	96
256_t	153	108	186	47	109	82	128	133	162
257_t	14	10	21	7	2	11	8	15	23
258_t	1345	1228	1827	250	443	609	824	1034	1269
259_t	185	173	157	122	79	79	110	103	133
260_t	431	390	493	140	337	393	238	402	326
261_t	4108	5714	6319	9258	7509	6473	7752	7263	8552
262_t	63	125	114	143	282	199	116	170	128
263_t	103	136	146	131	88	83	152	158	128
264_t	628	399	533	109	214	339	296	372	361
265_t	85	96	87	173	144	112	105	102	58
266_t	107	92	37	144	49	96	51	118	109
267_t	186	225	191	196	180	206	181	168	134
268_t	35	64	66	26	65	45	36	40	35
269_t	141	114	188	62	122	120	112	144	109
270_t	229	405	291	192	176	103	159	167	130
271_t	78	93	99	52	68	68	65	97	67
272_t	1086	1038	1206	2010	1936	2425	1196	1516	1192
273_t	657	696	579	210	311	501	335	425	413
274_t	318	445	283	373	418	372	331	375	355
275_t	288	298	519	154	310	436	361	451	425
276_t	251	266	284	187	421	461	206	196	153
277_t	804	658	892	667	944	955	821	963	1076
278_t	152	171	153	155	90	107	159	182	240
279_t	88	165	107	59	66	56	88	142	55
280_t	112	156	148	262	222	167	156	169	105
281_t	41	86	53	48	62	42	57	56	31
282_t	282	361	410	269	361	349	280	449	334
283_t	664	478	407	130	194	381	248	329	359
284_t	115	86	158	57	56	114	82	97	126
286_t	168	181	173	246	176	164	156	151	145
287_t	519	650	637	343	798	719	449	712	539
288_t	562	551	668	217	432	616	342	499	471
289_t	122	129	183	203	199	140	226	174	198
290_t	194	228	235	250	335	257	315	261	213
291_t	217	259	376	426	626	465	349	332	167
292_t	6972	11225	11220	15606	14238	12610	9932	9892	9442
293_t	221	126	233	238	165	254	202	112	143
294_t	72	42	70	98	57	84	62	29	30
295_t	126	80	60	36	38	51	50	41	42
296_t	97	106	127	51	100	87	86	122	132
297_t	483	410	539	177	383	464	380	496	429
298_t	204	206	238	88	145	195	166	254	143
299_t	211	190	265	128	207	259	293	305	219
300_t	190	235	158	151	126	178	113	191	140
301_t	789	589	586	397	417	573	443	580	304
302_t	73	114	104	155	150	123	64	89	51
303_t	559	536	592	497	555	573	493	523	450
304_t	59	79	58	31	17	16	19	27	42
305_t	745	709	647	248	375	428	330	389	385
306_t	431	336	590	121	285	403	343	377	420
307_t	160	140	246	21	40	88	82	138	77
308_t	631	626	622	96	236	233	343	433	457
309_t	370	821	259	247	177	215	169	229	157
310_t	49	127	52	29	42	11	37	87	20
311_t	252	218	156	94	66	132	122	152	105
312_t	989	1233	1521	499	1395	1286	861	1427	1056
313_t	1584	1292	2030	1555	2388	1891	1921	2234	2419
314_t	183	46	295	219	72	194	274	80	309
315_t	495	479	811	586	793	653	764	686	948
316_t	209	184	261	204	276	294	209	222	154
317_t	677	712	1152	4019	3343	2808	1896	1805	2031
318_t	8845	12478	12275	13988	10688	11245	10627	9954	8680
319_t	2	0	0	1	0	0	5	1	1
320_t	105	142	144	48	97	104	113	93	99
321_t	638	438	643	171	423	353	413	572	804
322_t	399	544	570	146	338	297	341	559	622
323_t	536	547	567	172	364	271	433	585	815
324_t	125	142	191	231	364	327	194	193	92
325_t	0	0	0	0	0	0	0	0	0
326_t	123	184	175	130	125	142	176	162	131
327_t	138	176	157	114	119	155	123	125	103
328_t	3	1	1	0	2	1	2	3	1
329_t	3	6	1	1	4	1	0	1	1
330_t	126	135	157	203	94	98	123	79	153
331_t	310	294	295	188	197	255	192	225	175
332_t	1471	1191	1100	274	397	651	553	788	451
333_t	190	90	92	31	41	47	98	80	112
334_t	200	125	190	39	57	87	111	114	157
335_t	132	98	114	29	55	50	78	109	121
336_t	84	131	119	308	335	227	127	144	55
337_t	59	71	39	13	11	6	32	32	29
338_t	356	374	598	200	473	564	374	547	543
339_t	920	898	975	374	587	740	449	583	745
340_t	50	76	57	22	27	23	36	58	21
341_t	358	362	347	108	174	206	251	256	327
342_t	177	238	212	199	244	199	229	246	135
343_t	187	147	234	150	216	242	147	173	118
344_t	868	707	1409	574	1023	965	1065	1328	957
345_t	0	0	0	0	0	1	0	0	0
346_t	429	407	496	206	339	452	321	373	348
347_t	282	169	262	18	45	137	95	184	92
348_t	1357	1070	2892	1148	1121	1072	1844	1963	1760
349_t	1039	949	1241	380	656	851	654	805	773
350_t	853	852	1019	741	1547	1480	919	918	657
351_t	79	61	136	10	53	41	61	96	88
352_t	38	35	46	9	22	22	24	30	25
353_t	707	1135	615	271	294	328	277	349	335
354_t	72	140	99	43	70	84	79	120	102
355_t	167	270	334	387	394	243	207	281	139
356_t	318	344	360	126	222	260	292	331	299
357_t	62	96	191	111	152	130	107	152	121
358_t	194	254	135	4	5	3	10	13	6
359_t	145	140	86	606	324	310	202	164	76
360_t	401	419	461	793	446	560	479	376	399
361_t	189	226	359	88	148	142	205	284	162
362_t	225	292	338	187	312	382	243	210	142
363_t	0	0	0	1	0	0	0	3	2
364_t	188	207	287	419	475	475	284	285	182
365_t	212	203	227	188	134	191	167	170	146
366_t	2	1	0	0	0	0	2	0	0
367_t	321	315	364	122	128	140	384	407	701
368_t	506	481	396	1092	1863	2302	497	881	408
369_t	220	295	191	137	206	279	129	201	175
370_t	139	193	187	77	140	109	143	138	114
371_t	12	144	91	5	15	20	8	13	6
372_t	53	22	53	25	46	37	80	106	30
373_t	1372	1615	1064	429	549	735	569	748	770
374_t	736	477	1558	3144	2056	2451	2404	994	1654
375_t	216	242	233	104	266	164	132	124	163
376_t	144	222	243	145	242	171	173	301	171
377_t	145	144	147	138	127	122	156	110	136
378_t	697	949	1014	139	371	445	348	426	396
379_t	62	95	54	31	44	62	31	39	23
380_t	1152	1110	1126	2197	1745	2273	1283	1229	1062
381_t	285	427	516	146	154	100	361	437	296
382_t	335	412	431	506	481	383	386	391	306
383_t	69	110	135	161	163	130	131	140	112
384_t	45	43	44	11	12	23	31	41	7
385_t	479	629	689	643	1075	940	626	631	503
386_t	93	58	100	26	36	74	38	73	50
387_t	1035	1337	1170	208	494	805	602	1062	838
388_t	1272	790	1242	254	497	1051	635	862	899
389_t	29	17	8	12	12	10	7	18	8
390_t	55	339	98	17	43	4	93	225	98
391_t	858	1080	966	1054	755	255	1138	1291	2333
392_t	65	87	59	18	26	19	48	71	42
393_t	0	0	0	0	0	0	1	0	0
394_t	1576	1286	3213	1691	2374	1705	2948	2305	2109
395_t	1400	867	1517	194	461	701	564	793	782
396_t	571	560	558	400	472	536	535	713	704
397_t	84	107	100	41	112	71	68	89	60
398_t	133	134	183	64	80	38	126	100	90
399_t	1	6	1	3	0	0	1	0	5
400_t	604	628	750	279	533	785	495	631	514
401_t	126	38	110	42	49	121	75	59	78
402_t	175	65	94	229	141	379	158	105	125
403_t	435	371	356	667	636	1176	453	510	335
404_t	2534	4001	1885	639	863	291	2620	2337	4497
405_t	68	119	56	43	38	34	45	92	43
406_t	1189	1253	1563	1239	1701	1778	1458	1391	1146
407_t	399	432	509	192	333	324	375	376	274
408_t	906	916	1058	1417	1035	950	1032	843	976
409_t	176	127	101	93	21	81	59	80	65
410_t	14	13	13	64	45	49	88	44	25
411_t	0	0	0	0	0	0	0	0	0
412_t	1	0	3	0	0	0	0	0	0
413_t	39	37	65	42	40	54	52	41	35
414_t	200	280	328	660	535	435	285	258	202
415_t	572	834	638	994	740	1313	702	1019	486
416_t	148	211	140	198	84	103	140	146	279
417_t	9976	13939	21085	16332	25009	12435	22562	30377	17614
418_t	1154	1618	786	287	209	123	734	727	1572
419_t	554	530	802	221	674	863	559	672	554
420_t	48	104	54	8	18	2	66	94	57
421_t	464	627	624	67	278	278	332	478	303
422_t	254	228	334	98	188	242	212	238	190
423_t	185	158	178	15	59	97	60	127	74
424_t	155	91	108	17	31	80	59	78	39
425_t	475	379	576	411	485	723	545	539	539
426_t	214	324	158	37	64	104	61	121	136
428_t	238	252	235	146	115	185	112	133	136
429_t	1	1	0	1	0	0	2	6	0
430_t	561	711	441	407	337	403	422	496	494
431_t	152	138	236	48	124	124	81	135	111
432_t	328	464	388	75	73	108	199	213	196
433_t	95	214	100	79	65	42	99	104	50
434_t	550	923	525	264	388	335	434	524	549
435_t	687	577	783	507	662	738	612	698	594
436_t	367	423	498	508	533	512	371	419	317
437_t	89	93	133	87	41	78	97	83	52
438_t	198	359	320	327	359	333	273	276	238
439_t	239	392	362	125	147	210	222	340	157
440_t	410	959	451	358	752	364	517	922	428
441_t	2	8	2	0	0	0	3	1	1
442_t	23	37.928	33	45	33	39.853	22	30	33
443_t	100	118	174	173	214	162	132	129	70
444_t	1599	1261	1960	561	1181	1339	1232	1330	834
445_t	706	922	777	396	222	174	905	945	642
446_t	117	99	119	171	233	216	178	118	119
448_t	82	70	93	81	146	141	95	103	102
449_t	435	363	436	134	237	264	309	350	287
450_t	65	73	71	78	70	63	73	57	49
451_t	62	47	80	111	175	192	36	77	41
452_t	29660	27566	90823	38148	63302	31142	100940	97886	76587
453_t	120	214	182	128	106	94	130	115	135
454_t	613	640	763	71	192	171	267	237	594
455_t	53	118	73	61	93	78	63	66	43
456_t	232	271	227	127	201	234	199	224	155
457_t	188	297	227	104	168	229	182	219	174
458_t	751	843	617	721	633	613	443	464	478
459_t	911	623	908	589	536	947	609	762	654
460_t	718	837	1083	504	1209	1365	876	686	690
461_t	124	133	162	86	175	174	141	136	82
462_t	1757	1919	2145	852	1105	1188	1116	1342	1196
463_t	142	252	133	184	136	141	117	128	101
464_t	104	67	112	63	61	89	60	73	51
465_t	257	174	245	197	141	207	215	273	127
466_t	383	316	495	1773	1273	988	694	603	654
467_t	135	148	278	112	232	177	172	179	165
468_t	226	288	320	113	190	170	209	183	224
469_t	136	162	171	228	288	172	221	328	235
470_t	0	0	1	0	0	0	0	0	2
471_t	36	39	64	36	26	28	61	63	52
472_t	160	151	197	76	119	151	144	140	72
473_t	76	62	80	83	43	63	96	75	62
474_t	35	38	38	39	18	40	33	42	29
475_t	27	58	32	35	8	22	58	32	6
476_t	129	96	168	265	258	107	196	213	201
477_t	213	249	479	267	229	105	337	401	270
478_t	51	52	54	91	49	45	50	64	45
479_t	169	207	167	159	99	129	130	159	119
480_t	502	477	637	679	734	761	518	647	503
481_t	97	176	151	229	210	163	125	161	171
482_t	218	286	342	47	165	167	178	229	202
483_t	38	29	64	23	26	18	35	21	43
484_t	641	688	779	153	264	258	194	312	247
485_t	368	342	458	914	721	670	497	473	586
486_t	54	78	59	13	57	49	50	63	56
487_t	1957	2156	2897	1839	2094	1715	1801	1873	1452
488_t	40	15	51	0	2	5	7	20	2
489_t	100	171	126	101	108	109	89	106	73
490_t	0	0	0	0	0	0	0	0	0
491_t	576	530	377	120	87	178	156	170	156
492_t	262	53	196	13	8	70	34	70	60
494_t	116	46	41	2	0	2	3	16	30
495_t	112	188	159	25	47	63	75	99	64
496_t	10	109	24	0	3	3	0	9	5
497_t	373	400	573	253	504	653	440	573	485
498_t	273	292	347	178	622	424	262	443	310
499_t	705	750	988	528	1305	1408	772	1163	978
500_t	107	127	102	28	104	76	72	131	72
501_t	647	517	359	156	113	221	178	213	188
502_t	473	570	593	173	285	291	394	580	439
503_t	339	322	299	87	55	118	100	119	201
504_t	147	142	129	45	21	48	45	34	68
505_t	28	55	68	93	81	168	30	38	47
506_t	13799.1	20423	42097.1	15074	25705	13638.5	30124.8	26322.7	20635.4
507_t	672	876	931	408	592	643	910	621	492
508_t	383	612	871	277	661	452	567	503	509
509_t	974	600	1210	256	598	586	612	922	688
510_t	3656	4132	5413	4195	4914	5250	3376	3649	2707
511_t	189	252	214	65	104	94	117	116	108
512_t	544	503	579	162	323	457	329	499	327
513_t	3609	3158	3275	2866	4984	5601	2440	3940	2152
514_t	862	722	605	101	121	140	267	432	384
515_t	198	192	315	115	257	221	228	258	239
516_t	1002	1625	1064	134	528	245	709	1311	1323
517_t	50	52	96	40	74	29	71	68	54
518_t	273	202	304	337	270	348	305	278	281
519_t	97	105	115	64	92	55	93	146	83
521_t	478	345	709	557	1298	1235	544	592	384
522_t	485	550	793	3461	2831	2204	1579	1585	1723
523_t	124	110	188	385	218	244	180	120	190
524_t	639	621	757	273	629	824	410	518	442
525_t	250	389	276	101	101	102	140	161	200
526_t	661	694	804	1044	901	1070	765	1045	666
527_t	225	205	353	114	225	186	160	196	183
528_t	133	161	142	154	107	139	142	162	115
529_t	80	56	86	61	66	72	61	37	40
530_t	53	68	77	74	48	68	70	67	69
531_t	384	340	392	150	343	399	255	266	220
532_t	231	199	232	96	123	171	144	154	104
533_t	3	1	1	8715	1693	12411	6642	8545	50
534_t	0	0	0	0	0	0	0	0	0
535_t	0	0	0	2	0	0	0	2	0
536_t	108	71	159	180	141	83	143	169	153
537_t	423	527	870	238	207	84	666	901	639
538_t	201	251	305	169	326	286	212	220	264
539_t	1640	1653	897	369	183	787	316	426	521
540_t	837	854	781	1248	825	904	746	888	942
541_t	257	306	343	319	235	312	282	314	268
542_t	53	90	77	144	131	82	84	75	60
543_t	99	180	145	188	140	149	107	110	84
544_t	98	103	83	104	91	97	85	105	92
545_t	321	491	286	241	213	148	353	369	535
546_t	136	153	239	493	576	395	256	211	199
547_t	118	149	113	259	321	263	119	164	102
548_t	346	363	439	281	364	424	397	424	446
549_t	101	106	118	43	76	29	94	133	86
550_t	247	249	274	72	156	167	143	186	112
551_t	940	697	949	159	316	558	394	457	518
552_t	0	0	0	0	0	0	0	0	0
553_t	56	71	83	85	81	79	56	37	45
554_t	1216	785	1205	1181	1336	1533	1265	1138	676
555_t	427	415	459	584	402	484	416	376	300
556_t	1870	1185	1871	3477	1704	2168	2378	1597	2987
557_t	52	29	57	84	51	65	87	116	103
558_t	546	879	805	75	515	683	122	299	94
559_t	163	226	208	12	2	10	78	114	41
560_t	128	119	96	17	17	43	40	63	54
561_t	402	594	459	48	114	165	168	276	279
562_t	251	170	352	51	190	210	240	363	289
563_t	200	167	226	50	121	100	174	239	133
564_t	167	205	245	104	280	199	188	215	202
565_t	357	232	336	130	138	211	305	266	260
566_t	18	35	33	10	14	15	40	31	14
567_t	29	42	38	26	24	31	26	26	17
568_t	41	98	23	8	11	15	14	22	29
569_t	224	285	260	142	279	256	213	238	187
570_t	82	84	81	107	21	88	79	41	77
571_t	312	448	326	434	408	306	371	477	415
572_t	3212	3136	2779	1511	1235	1708	1942	2265	1853
573_t	83	54	114	220	213	184	108	94	54
574_t	94	50	104	253	103	194	102	44	43
575_t	163	242	232	116	336	271	196	278	93
576_t	322	474	394	214	307	222	365	407	369
577_t	306	462	474	613	441	369	407	411	461
578_t	297	436	293	169	192	161	177	216	229
579_t	215	309	217	95	96	164	167	180	273
580_t	449	781	587	234	183	200	372	368	384
581_t	79	55	61	77	36	89	63	60	63
582_t	655	691	677	665	679	562	670	769	678
583_t	86	44	44	13	12	33	48	102	27
584_t	2413	2212	1449	612	491	1143	689	993	2093
585_t	545	555	522	777	505	504	692	656	4180
586_t	0	0	1	0	0	0	0	0	0
587_t	6	5	4	6	7	3	7	3	3
588_t	750	1273	1589	2463	4743	1967	1756	2385	1927
589_t	0	6	5	0	0	3	1	11	0
590_t	0	0	0	0	0	0	0	0	0
591_t	57	47	81	50	50	43	64	40	54
592_t	17	14	12	14	23	8	8	18	11
593_t	68.306	89	77	51	61	40	60	61	33
594_t	36.158	88	57	27	28	21	28	39	21
595_t	79.536	102	72	38	43	43	47	53	60
596_t	2435	3435	2988	6857	7122	4891	3608	3561	3487
597_t	702	780	1069	444	862	912	728	752	732
598_t	309	411	350	233	385	331	220	339	200
600_t	4815	8150	3111	1249	4610	1472	1743	1783	3397
601_t	224	172	238	217	139	178	266	228	182
602_t	603	491	889	738	1080	996	617	704	481
603_t	11	14	20	16	9	16	16	16	11
604_t	85	188	161	98	172	125	149	169	108
605_t	266	405	302	80	70	80	149	219	158
606_t	77	97	147	33	70	75	85	81	108
607_t	103	107	114	71	73	72	69	62	24
608_t	501	533	700	215	569	367	444	586	605
609_t	1795	1998	2250	2227	1618	1292	2024	2053	3817
610_t	234	305	264	319	247	185	235	297	532
611_t	719	670	1165	147	302	434	647	892	562
612_t	298	371	332	166	174	192	262	246	255
613_t	47	75	65	67	58	74	66	63	38
614_t	265	158	268	402	141	241	252	144	227
615_t	301	410	301	424	338	339	306	321	361
616_t	227	280	153	17	26	108	76	93	65
617_t	583	336	531	69	150	331	167	302	222
618_t	247	237	363	516	247	401	299	204	263
619_t	423	422	548	381	594	555	559	614	312
620_t	463	472	501	948	811	596	495	520	471
621_t	335	387	536	2637	2264	1677	1098	1210	1140
624_t	186	117	211	45	38	115	92	96	167
625_t	94	56	116	66	71	83	92	87	62
626_t	158	133	198	82	122	122	171	203	100
627_t	765	844	1005	1298	1123	1052	944	753	815
628_t	143	183	172	101	214	186	152	199	110
629_t	69	121	107	155	149	114	101	75	55
630_t	503	658	595	369	421	798	331	330	286
631_t	116	212	229	131.501	170	229	107	127	62
632_t	36	24	19	6	16	5	22	42	16
633_t	120	151	140	307	326	293	179	158	96
634_t	98	82	100	152	99	148	114	113	102
635_t	57	69	70	70	56	34	43	70	62
636_t	105	68	130	39	46	58	81	110	97
637_t	343	354	432	99	324	276	261	454	304
638_t	151	95	128	270	133	247	172	109	161
639_t	886	888	1001	477	3243	2397	746	629	386
640_t	281	339	346	178	151	117	330	344	319
641_t	14	17	9	1	15	6	15	8	5
642_t	64	109	107	56	59	52	113	116	98
643_t	8895	14862	14932	14794	14065	12259	11468	12494	10204
644_t	89	74	103	102	150	126	107	142	81
645_t	116	168	189	404	464	422	207	167	148
646_t	212	176	132	205	127	103	165	214	269
647_t	1445	1415	1421	516	611	857	914	1115	1079
648_t	201	206	190	234	91	156	142	140	148
649_t	50	50	57	29	63	47	62	84	93
650_t	68	47	118	45	33	68	76	79	169
651_t	251	204	350	247	594	612	292	278	242
652_t	123	151	234	195	397	369	162	193	150
653_t	136	132	259	129	377	301	185	205	151
654_t	1118	717	1429	323	575	1041	805	942	835
655_t	217	242	262	206	216	199	248	255	225
656_t	320	315	548	112	259	307	288	365	452
657_t	334	465	505	137	411	286	312	568	427
658_t	0	0	0	0	0	0	0	1	0
659_t	1	0	0	0	0	0	0	0	0
660_t	208	204	216	133	201	101	120	178	138
661_t	283	303	359	82	198	281	170	289	209
662_t	6	7	1	15	4	11	4	4	1
663_t	247	257	367	92	142	308	171	184	263
665_t	493	316	752	88	185	352	239	369	253
666_t	242	260	331	204	257	262	261	248	217
667_t	3018	2217	2653	3414	3139	4784	2325	2876	1963
668_t	126	223	121	164	134	132	126	160	106
669_t	346	445	393	99	66	54	82	109	174
670_t	75	69	99	164	195	143	91	73	18
671_t	1122	876	1212	264	545	1094	505	781	805
672_t	392	308	250	150	97	309	205	256	115
673_t	19	10	1	1	5	6	16	21	5
674_t	250	238	300	333	218	313	210	234	205
675_t	46	89	98	65	88	79	65	73	56
676_t	64	92	95	103	51	93	78	88	59
677_t	94	81	96	207	145	136	143	130	106
678_t	143	345	294	94	230	287	185	255	133
679_t	59	66	76	10	9	20	33	62	33
680_t	189	264	266	142	160	97	202	234	89
681_t	241	295	327	498	476	315	372	446	576
682_t	451	445	460	193	579	568	324	437	243
683_t	3440	3283	3951	5153	3856	4698	3766	3200	3053
684_t	77	72	94	59	94	110	89	94	88
685_t	36	56	60	30	49	44	49	49	32
686_t	224	356	341	101	295	279	222	367	328
687_t	11	2	2	4	1	6	1	10	0
688_t	303	331	379	49	118	101	226	336	178
689_t	203	275	290	411	606	484	265	293	181
690_t	0	3	1	0	1	0	0	0	1
691_t	508	448	468	315	260	377	353	363	241
692_t	160	117	135	54	61	100	51	93	45
693_t	154	168	113	66	76	106	104	140	86
694_t	405	430	669	99	242	293	304	348	325
695_t	333	419	499	556	630	498	364	398	221
696_t	0	0	0	0	0	0	0	0	0
697_t	123	142	184	158	131	115	170	153	76
698_t	760	1165	1279	435	900	554	1291	1099	989
699_t	219	240	282	62	171	197	180	278	196
700_t	34	97	63	61	87	51	50	62	56
701_t	29	64	49	65	38	32	31	33	19
702_t	171	226	184	149	169	78	345	434	536
703_t	107	136	125	125	134	97	135	126	107
704_t	222	323	322	546	745	651	335	320	199
705_t	0	0	0	0	0	0	0	0	0
706_t	292	279	354	101	253	294	207	320	224
707_t	345	295	492	308	267	296	441	457	454
708_t	159	186	227	114	95	76	208	247	209
709_t	94	76	132	5	13	7	78	99	73
710_t	274	332	422	97	166	197	224	281	219
711_t	1513	1578	1280	918	1233	1658	972	1210	1305
712_t	127	224	161	114	183	138	154	144	116
713_t	376	291	557	397	795	870	345	518	283
714_t	394	227	232	124	151	386	178	235	138
715_t	32	121	48	2	3	26	29	31	15
716_t	410	406	450	82	183	244	250	364	280
717_t	183	247	197	40	45	86	68	178	190
718_t	59	96	82	260	233	217	136	136	124
719_t	233	266	309	514	441	509	309	296	248
720_t	241	212	247	629	818	720	347	340	231
721_t	3083	2646	4000	2700	4190	4677	3008	3219	3115
722_t	0	0	0	0	0	0	0	0	0
723_t	271	351	315	200	258	291	234	281	141
724_t	100	189	100	141	130	92	128	151	112
725_t	223	275	141	96	64	61	136	86	89
726_t	100	169	165	215	184	171	145	113	100
727_t	249	341	296	349	321	241	310	357	414
728_t	93	62	102	92	64	59	78	70	73
729_t	78	171	107	25	9	4	76	105	217
730_t	65	178	89	108	140	119	83	96	87
731_t	129	156	159	160	141	178	129	106	117
732_t	1687	2043	3397	1433	1996	1691	1915	2062	1698
733_t	140	175	220	425	445	385	156	182	143
734_t	128	159	159	67	149	141	133	152	131
735_t	69	81	97	30	67	67	65	76	91
736_t	36	58	70	19	34	31	33	46	53
737_t	65	104	108	24	69	54	70	101	79
738_t	0	0	0	0	0	0	0	0	0
739_t	671	666	712	356	394	690	873	703	336
740_t	201	302	243	366	278	330	613	490	139
741_t	475	558	460	141	307	331	310	438	314
742_t	722	631	965	363	922	1258	562	818	573
743_t	1150	938	670	149	157	385	250	378	357
744_t	299	301	281	114	247	240	272	342	292
746_t	132	101	217	102	311	288	188	249	171
747_t	65	42	75	76	79	52	96	67	57
748_t	340	333	410	211	307	291	289	364	231
749_t	741	649	1149	610	744	697	777	697	617
750_t	2471	3031	3848	2008	3536	2247	2486	3170	2355
751_t	353	329	364	363	185	315	286	314	279
752_t	224	198	295	262	340	344	284	239	189
753_t	429	892	518	538	640	533	435	656	387
754_t	34	31	22	87	121	74	40	52	43
755_t	96	50	98	111	61	131	91	89	62
756_t	526	578	622	565	590	680	547	659	478
757_t	48	163	73	27	42	47	81	110	56
758_t	72	90	66	21	63	55	67	56	47
759_t	673	915	914	1663	2352	1603	977	1047	876
760_t	6	7	5	5	3	5	1	0	4
761_t	588	684	757	1467	1705	1335	884	1077	810
762_t	123	142	168	33	54	68	110	171	113
763_t	152	102	99	28	42	80	63	99	64
764_t	117	243	170	25	91	65	92	157	96
765_t	1254	1242	1002	113	254	484	360	688	444
766_t	498	451	561	635	970	988	498	616	281
767_t	302	257	453	86	172	301	240	409	310
768_t	422	474	533	170	214	371	334	474	244
769_t	47	91	72	29	54	53	54	83	55
770_t	43	55	42	8	0	0	2	1	6
771_t	488	343	566	101	226	405	308	299	255
772_t	1117	912	1290	460	1015	1464	707	1034	812
773_t	57	110	72	48	90	33	55	84	46
774_t	191	173	229	112	142	198	154	191	136
775_t	489	632	643	568	846	637	583	775	569
776_t	131	189	189	248	302	244	160	171	117
777_t	82	51	141	305	332	354	125	121	73
778_t	351	482	453	167	318	343	345	452	377
779_t	220	263	252	79	222	196	200	244	191
780_t	403	637	556	736	903	818	534	579	470
781_t	438	310	391	312	186	353	306	288	278
782_t	1630	1911	2408	1491	3998	3466	2278	2434	2312
783_t	48	57	44	71	67	47	52	41	36
784_t	166	200	287	26	7	8	184	247	220
785_t	0	0	0	0	0	0	0	0	0
786_t	141	144	107	428	362	602	242	270	131
787_t	191	168	294	649	654	466	276	251	167
788_t	82	94	144	53	115	89	96	126	67
789_t	943	886	1049	300	490	634	507	620	788
790_t	104	138	158	112	191	104	129	144	88
791_t	46	60	68	66	97	64	63	70	49
792_t	144	186	153	184	172	190	160	149	155
793_t	134	158	185	410	404	331	187	248	107
794_t	343	362	302	380	293	324	337	316	246
795_t	1084	1668	1069	950	935	1008	787	1215	787
796_t	2089	1408	1878	466	898	1782	1007	1338	1226
797_t	423	630	457	311	409	625	468	746	359
798_t	487	429	500	275	455	419	404	480	484
799_t	81	88	85	96	51	71	74	69	54
800_t	54	75	92	47	24	30	65	38	45
801_t	23	43	33	15	16	23	28	21	31
802_t	318	333	323	242	164	217	260	246	306
803_t	143	151	150	149	132	121	154	161	97
804_t	260	275	203	121	39	105	100	119	113
805_t	840	706	1031	340	753	903	778	1037	780
806_t	600	385	503	86	123	236	218	278	171
807_t	1	0	0	0	0	0	0	0	1
808_t	0	0	0	0	0	0	0	0	0
809_t	0	0	0	0	0	0	0	0	0
810_t	188	267	246	434	363	279	238	244	180
811_t	205	209	272	300	324	296	253	260	226
812_t	526	462	708	945	684	720	858	833	850
813_t	1608	1907	1692	2044	2417	2712	1938	2155	1454
814_t	439	438	502	210	281	378	252	328	329
815_t	468	477	544	238	297	487	382	399	350
816_t	36	32	74	97	54	80	95	57	55
817_t	270	314	200	271	141	382	197	299	129
818_t	0	0	0	0	0	0	0	0	0
819_t	0	0	0	2	0	0	0	0	0
820_t	172	134	192	183	155	198	180	207	175
821_t	475	235	599	537	958	934	432	471	457
822_t	278	228	369	324	843	611	316	359	329
823_t	62	42	68	90	181	175	84	73	68
824_t	57	66	61	82	92	95	72	78	64
825_t	44	84	74	142	115	75	82	72	88
826_t	55	55	72	39	69	46	60	62	44
827_t	94	25	62	13	14	59	34	33	30
828_t	2348	1474	1888	262	549	1410	729	1305	865
829_t	350	366	343	114	235	252	249	305	255
830_t	511	576	828	205	457	390	462	575	579
831_t	68	92	120	183	144	130	89	116	63
832_t	124	125	179	66	190	118	123	133	102
833_t	328	303	431	530	544	608	426	446	345
834_t	45	35	37	47	41	41	35	34	27
835_t	5	16	4	1	3	2	0	6	3
836_t	262	307	287	282	192	293	222	246	190
837_t	218	261	180	40	27	28	20	44	29
838_t	311	450	274	193	159	212	261	273	331
839_t	958	760	845	153	521	757	387	602	399
840_t	1388	1256	1128	1372	851	1251	975	1032	1140
841_t	651	683	1090	469	288	332	547	459	381
842_t	100	123	136	82	108	101	83	110	83
843_t	696	931	909	878	800	727	897	1018	889
844_t	125	176	143	111	132	134	125	165	91
845_t	49	45	56	42	18	53	51	43	25
846_t	236	222	299	309	407	429	292	359	321
847_t	0	0	0	0	0	0	0	0	0
848_t	271	301	279	286	247	343	251	291	269
849_t	4614	6112	11309	7456	10258	5119	11934	13568	8558
850_t	152	172	185	41	232	214	94	168	158
851_t	90	86	88	49	68	64	48	75	72
852_t	80	46	45	8	5	19	24	43	12
853_t	115	154	170	74	181	147	117	179	141
854_t	152	136	161	59	73	84	96	120	73
855_t	1219	1147	1022	1476	850	1545	775	735	902
856_t	206	232	368	82	219	242	150	210	184
857_t	217	253	253	79	146	173	198	217	196
858_t	1269	1290	1551	472	862	854	927	1174	1063
859_t	667	570	727	123	269	424	345	533	346
860_t	705	986	917	744	1040	971	641	980	768
861_t	169	272	212	41	12	8	72	25	66
862_t	0	2	1	0	0	0	0	0	0
863_t	517	540	443	435	392	655	356	415	400
864_t	62	71	114	85	136	137	92	120	142
865_t	1578	1163	1594	605	1210	1570	1106	1244	1210
866_t	193	344	139	27	67	55	89	155	65
867_t	475	530	463	526	273	329	399	434	595
868_t	151	196	252	146	176	163	247	166	152
869_t	81	119	74	112	99	87	95	70	65
870_t	27	37	33	31	29	34	30	47	36
871_t	402	396	438	32	151	134	146	263	94
872_t	466	553	678	141	400	498	345	520	386
873_t	0	1	0	0	0	0	1	5	1
874_t	190	211	216	231	259	224	269	328	350
875_t	541	451	712	834	1523	2225	1087	1136	469
876_t	1779	1106	1827	776	1483	1589	1067	1336	1274
877_t	1311	1371	1442	703	1607	1349	932	1380	1194
878_t	0	7	0	0	4	1	1	1	1
879_t	0	0	0	0	0	0	0	0	0
880_t	2215	1850	2202	4675	4991	3861	3799	3969	6015
881_t	205	319	265	309	320	250	237	177	119
882_t	36	78	51	1	12	9	16	56	21
883_t	1292	1447	1189	522	831	1511	748	925	1019
884_t	552	639	616	277	559	621	377	603	541
885_t	499	557	360	270	316	350	303	347	375
886_t	218	193	173	107	83	110	123	110	132
887_t	281	376	454	246	358	324	304	383	401
888_t	659	351	869	96	172	366	343	396	433
889_t	131	155	132	152	173	172	154	129	131
890_t	519	492	602	850	652	576	756	651	724
891_t	1035	949	1046	645	570	925	756	778	716
892_t	312	548	472	179	429	336	297	504	348
893_t	430	638	365	198	160	70	336	580	787
894_t	425	343	374	155	231	378	316	354	222
895_t	204	182	249	112	190	203	211	217	154
896_t	215	241	247	789	567	477	303	287	207
897_t	0	5	2	0	6	1	1	3	0
898_t	230	590	112	10	68	33	30	203	72
899_t	195	141	372	46	101	173	135	210	171
900_t	87	24	90	14	20	30	29	44	50
902_t	19	8	43	1	11	16	15	18	11
903_t	211	271	200	98	106	125	82	104	112
904_t	145	106	128	49	46	90	87	136	71
905_t	104	102	208	239	397	246	197	279	193
906_t	847	927	824	720	788	1241	620	613	541
907_t	599	831	498	75	153	220	278	328	460
908_t	189	311	255	395	480	385	223	206	162
909_t	853	664	816	821	863	888	806	790	691
910_t	3	0	4	0	0	1	7	6	0
911_t	0	1	1	1	0	0	2	5	0
912_t	635	788	1034	563	1066	976	727	926	631
913_t	67.988	122.384	114.892	101.703	156.993	99.368	103.316	87.837	42.412
914_t	9737	13656	29150	19474	33717	15207	30965	35892	25690
915_t	9385	12676	22313	15543	24004	11663	22481	25728	19392
916_t	523	415	673	590	531	569	535	493	447
917_t	484	466	334	121	71	173	114	177	175
918_t	384	308	322	588	476	479	336	298	276
919_t	83	70	93	35	45	61	45	113	82
920_t	240	214	300	62	192	240	187	291	188
921_t	774	805	894	400	550	555	669	834	698
922_t	640	736	764	486	608	786	351	508	344
923_t	333	268	355	148	155	219	261	259	171
924_t	299	352	415	215	495	372	322	540	441
925_t	216	135	309	170	308	405	289	532	188
926_t	77	119	103	110	119	117	76	77	41
927_t	1369	955	1106	224	205	552	534	686	437
928_t	531	447	583	682	526	658	528	542	440
929_t	1523	1184	1091	253	412	768	523	741	458
930_t	564	745	1245	1862	2040	1111	1065	1191	947
931_t	518	501	583	163	279	361	352	374	398
932_t	80	145	150	151	290	213	113	139	105
933_t	90	104	93	75	88	89	50	77	52
934_t	40	61	52	61	70	45	48	46	55
935_t	917	809	1106	1302	931	779	1183	1123	1702
936_t	101	121	90	42	72	44	117	132	215
937_t	275	409	405	439	451	391	314	294	247
938_t	293	353	311	167	200	248	263	272	207
939_t	113	146	154	243	196	203	141	145	126
940_t	145	191	205	94	196	168	159	192	139
941_t	272	262	227	432	283	397	288	270	250
942_t	1725	1581	1711	629	1207	1716	1122	1528	1395
943_t	459	537	482	167	397	491	353	457	437
944_t	1	0	0	0	0	0	0	0	0
945_t	0	0	0	0	0	0	0	0	0
946_t	569	457	579	199	441	577	486	521	521
947_t	473	597	633	599	410	421	614	573	509
948_t	82	78	113	52	95	55	107	109	74
949_t	242	324	366	145	259	273	183	270	209
950_t	34	139	37	15	12	7	17	34	15
951_t	740	877	883	319	668	668	609	836	743
952_t	14058	22929	18566	23801	22187	20012	17506	18872	16736
953_t	226	242	298	803	832	637	315	285	281
954_t	41	24	40	4	7	3	12	27	0
955_t	46	58	47	25	18	33	21	49	3
956_t	771	693	817	127	187	224	358	473	751
957_t	10	193	6	6	3	5	1	11	16
958_t	0	2	1	0	0	0	0	1	1
959_t	0	0	0	0	0	0	0	0	0
960_t	344	403	414	255	266	318	281	263	253
961_t	91	77	105	16	37	50	45	67	46
962_t	788	1027	749	132	334	424	399	619	377
963_t	626	589	872	2207	2160	1961	1132	1120	862
964_t	91	39	108	14	30	60	46	40	62
965_t	129	78	136	28	44	138	71	76	107
966_t	172	204	215	42	119	184	101	171	158
967_t	90	91	139	16	47	64	40	85	39
969_t	124	143	167	26	108	52	74	137	103
970_t	0	0	3	0	0	0	1	0	0
971_t	50	139	136	19	17	13	29	59	52
972_t	1714	1541	1825	449	701	1095	757	893	740
973_t	0	1	0	2	0	0	1	2	0
974_t	243	272	278	179	156	245	197	224	177
975_t	157	200	148	89	133	106	95	116	100
976_t	73	77	88	168	160	124	124	127	102
977_t	259	230	331	87	163	257	164	257	224
978_t	290	285	256	156	202	212	187	243	177
979_t	523	413	314	155	227	445	223	266	180
980_t	805	651	854	578	667	684	730	982	684
981_t	121	174	165	69	159	81	84	152	149
982_t	53	31	23	6	20	28	39	39	5
983_t	297	657	451	284	549	357	277	360	230
984_t	206	267	303	157	318	386	226	251	143
985_t	399	861	452	237	286	365	326	434	273
986_t	853	647	657	79	151	307	181	315	255
987_t	168	55	128	25	15	66	31	48	47
988_t	78	51	74	24	35	51	52	81	41
989_t	1063	639	1337	201	380	663	548	771	772
990_t	40	73	17	96	126	102	50	49	29
991_t	106	143	170	32	90	74	102	126	75
992_t	338	455	338	251	197	300	217	265	200
993_t	0	1	1	0	0	0	0	0	0
994_t	47	79	43	9	6	17	21	29	36
995_t	132	119	90	17	14	44	42	19	64
996_t	157	176	131	16	12	39	69	66	83
997_t	369	458	505	131	289	259	302	375	381
998_t	319	213	545	165	355	449	233	277	189
999_t	23	47	28	19	16	22	45	31	27
1000_t	2557	2999	2977	4994	11944	8662	3436	5084	4020
1001_t	85	97	97	203	97	150	109	57	90
1002_t	183	245	297	71	166	193	140	209	123
1003_t	79	77	91	15	38	38	62	61	46
1004_t	29	16	17	5	11	12	12	25	13
1005_t	253.673	291	235.285	64.379	52.246	57.291	158.744	150	183.144
1006_t	482.327	483	469.715	99.621	150.754	131.709	253.256	274	409.856
1007_t	185	192	274	117	97	69	135	147	67
1008_t	363	499	394	270	216	244	300	359	320
1009_t	1983	2071	2560	1616	3048	3193	1887	2749	1550
1010_t	54	44	89	8	31	34	58	51	35
1011_t	68	127	103	28	119	31	73	91	63
1012_t	308	387	291	64	63	130	181	185	160
1013_t	138	143	199	104	203	194	95	130	93
1014_t	112	150	189	62	112	165	100	147	104
1015_t	852	843	939	303	410	530	618	700	556
1016_t	222	263	211	156	174	179	152	179	136
1017_t	4379	4826	7697	13497	15115	12758	8989	10237	7785
1018_t	224	229	270	68	106	147	141	158	171
1019_t	304	297	327	235	173	241	248	299	306
1020_t	217	206	156	75	45	81	80	95	141
1021_t	155	160	122	26	62	66	69	118	40
1022_t	36	46	71	9	32	31	34	45	27
1023_t	205	192	255	45	139	148	107	180	130
1024_t	205	186	441	138	256	356	458	196	84
1025_t	112	66	218	68	93	167	253	89	37
1026_t	1643	1802	1887	2458	1759	2397	1808	1659	1461
1027_t	216	203	212	164	188	211	169	174	118
1028_t	768	852	2023	795	1290	475	1767	1904	1469
1029_t	199	237	296	68	142	173	144	170	262
1030_t	114	20	52	16	4	56	17	14	30
1031_t	784	246	414	85	52	338	100	142	218
1032_t	1132	644	641	140	105	560	211	314	440
1033_t	1280	1420	700	919	676	915	533	748	1037
1034_t	177	132	185	144	100	126	138	125	100
1035_t	1	26	10	6	10	13	7	5	9
1036_t	729	832	501	298	252	585	318	415	316
1037_t	0	0	1	0	0	0	0	0	0
1038_t	0	3	0	0	0	0	2	0	1
1040_t	430	489	368	131	190	287	172	255	476
1041_t	79	90	57	120	108	101	43	72	30
1042_t	4685	6081	6791.99	11931	10928	11090	6891.99	6982	8515
1043_t	32	37	29.01	29.003	23	12.001	35.006	32	21
1044_t	24	36	35	23	39	37	26	44	21
1045_t	81	90	171	48	99	117	121	116	123
1047_t	159	187	312	79	224	224	212	234	246
1048_t	10	20	11	0	4	0	8	25	5
1049_t	0	0	0	0	0	0	0	0	0
1050_t	94	105	173	138	248	150	104	136	105
1051_t	1851.16	2292	1653.13	2118.4	1358	1354	1434	1979	3494
1052_t	381	327	463	73	134	110	287	375	463
1053_t	245	221	229	226	143	211	129	175	124
1054_t	18	45	12	11	17	9	9	19	5
1055_t	252	235	383	96	218	262	192	237	250
1056_t	1	1	0	0	0	0	0	0	0
1057_t	85	79	157	95	89	76	128	100	97
1058_t	156	146	191	240	249	241	131	131	67
1059_t	67	83	71	54	73	68	47	51	30
1060_t	311	401	425	105	183	198	177	339	404
1061_t	32	58	68	11	29	31	30	29	51
1062_t	886	765	788	291	374	546	497	627	357
1063_t	1685	1838	2250	398	862	1170	1042	1640	850
1064_t	116	191	137	79	86	109	115	136	124
1065_t	595	524	399	94	124	307	129	235	228
1066_t	1	0	0	0	0	0	1	1	0
1067_t	376	536	397	279	327	370	328	364	309
1068_t	145	222	171	211	165	130	188	212	170
1069_t	759	515	435	241	153	372	189	207	218
1070_t	254	235	187	209	168	281	166	173	165
1071_t	404	314	416	173	419	576	278	474	324
1072_t	62	24	78	14	38	76	44	27	39
1073_t	85	104	105	84	70	70	94	78	56
1074_t	6	4	5	2	2	0	5	20	15
1075_t	1660	1115	1099	117	210	539	400	535	425
1076_t	123	141	168	99	112	96	129	132	110
1077_t	348	568	376	642	308	623	347	432	522
1078_t	928	975	1250	744	930	1164	900	979	854
1079_t	9	16	8	4	9	1	7	17	5
1080_t	127	147	139	58	151	117	106	141	111
1081_t	32	46	37	55	42	45	42	40	38
1082_t	1122	872	1001	367	863	1144	745	787	568
1083_t	291	215	377	413	455	369	310	291	292
1084_t	27	64	18	1	13	10	6	20	12
1085_t	113	226	136	19	75	53	49	115	107
1086_t	60	87	93	10	23	44	42	49	93
1087_t	930	551	1229	92	118	347	318	450	632
1088_t	45	24	62	7	3	21	13	14	17
1089_t	42	10	54	1	2	16	5	19	11
1090_t	185	40	232	11	7	92	58	61	71
1091_t	145	167	169	179	152	184	160	185	136
1092_t	367	289	422	56	142	170	254	368	252
1093_t	251	233	199	72	74	142	101	191	115
1094_t	14	1	24	0	0	0	5	4	3
1095_t	688	400	837	37	73	178	153	374	290
1096_t	101	93	110	130	129	104	115	127	93
1097_t	341	383	435	198	284	383	298	315	304
1098_t	454	604	705	117	391	309	348	456	285
1099_t	758	602	884	703	660	913	723	627	547
1100_t	49	29	34	38	39	29	32	20	24
1101_t	413	497	386	956	772	763	677	576	427
1102_t	9657	8924	6675	3984	3932	8994	4013	5397	5182
1103_t	170	181	245	73	126	171	135	178	206
1105_t	53	45	68	9	27	29	23	37	11
1106_t	111	90	140	59	79	84	100	120	60
1107_t	632	663	735	829	875	916	688	797	665
1108_t	168	224	274	131	265	232	224	290	214
1109_t	33	14	23	19	25	14	20	28	12
1110_t	7457	9232	10677	8230	14331	11254	9700	11885	8714
1111_t	316	241	314	212	167	232	224	170	114
1112_t	564	385	424	106	117	192	153	220	181
1113_t	154	98	151	100	121	156	99	100	125
1114_t	375	515	422	182	556	359	262	420	340
1115_t	317	448	324	208	336	154	180	234	189
1116_t	215	215	343	81	185	304	157	213	241
1117_t	242	252	291	181	149	197	253	240	173
1118_t	290	483	520	260	223	228	380	483	347
1119_t	416	312	603	68	121	215	199	283	208
1120_t	802	743	875	1363	921	1004	940	781	879
1121_t	194	328	237	62	164	215	138	202	193
1122_t	196	240	342	174	318	252	280	312	226
1123_t	118	94	256	42	19	40	169	99	145
1124_t	600	603	1458	3830	4283	3236	1709	1232	1079
1125_t	13	6	9	11	2	5	18	13	8
1126_t	25	45	36	29	20	17	32	51	16
1127_t	129	280	158	166	205	110	176	219	131
1128_t	3585	4137	2022	810	341	1961	662	1060	1324
1129_t	284	251	336	330	324	324	279	246	257
1130_t	37	53	45	16	26	29	27	41	37
1131_t	81	42	93	8	35	60	60	71	47
1132_t	161	132	235	29	121	138	104	197	91
1133_t	187	116	190	544	340	354	246	318	207
1134_t	392	344	533	85	218	247	233	313	349
1135_t	84	45	96	24	39	56	41	58	80
1136_t	57	12	45	12	13	37	23	27	42
1137_t	212	211	211	62	126	176	177	236	127
1138_t	560	520	490	540	508	520	426	575	456
1139_t	34	85	39	9	43	15	42	76	36
1140_t	306	251	261	242	221	222	232	251	151
1141_t	431	508	337	213	195	292	224	300	258
1142_t	31	32	42	15	55	25	34	49	33
1143_t	387	354	418	143	324	426	208	311	227
1144_t	345	256	421	454	384	412	344	318	299
1145_t	505	270	480	38	68	213	143	249	178
1146_t	247	227	240	24	75	97	89	172	126
1147_t	5	5	0	1	0	0	0	0	3
1148_t	34	87	37	6	0	2	0	3	3
1150_t	36	28	49	15	9	29	32	28	27
1151_t	89	76	97	22	28	84	43	62	47
1152_t	159	150	175	43	91	143	95	135	84
1153_t	354	228	323	81	170	282	160	243	192
1154_t	232	234	203	280	256	302	205	275	192
1155_t	189	325	244	136	167	170	171	182	162
1156_t	117	156	163	59	158	142	96	161	86
1157_t	47	42	59	82	70	85	58	35	26
1158_t	47	80	75	100	80	80	78	51	58
1159_t	76	103	74	85	63	84	75	53	78
1160_t	2319	243	516	7272	8683	22626	4525	5607	2602
1161_t	323	396	542	434	923	655	481	512	455
1162_t	79	99	107	88	121	92	73	108	43
1163_t	887	474	1336	311	639	785	815	991	738
1164_t	224	244	306	545	531	473	371	371	236
1165_t	0	0	0	0	0	0	0	0	0
1166_t	0	0	0	0	0	0	0	0	0
1167_t	165	305	174	52	79	75	126	160	100
1168_t	60	42	65	16	21	43	37	47	9
1169_t	340	483	432	408	445	854	423	634	413
1170_t	273	320	332	122	199	243	172	307	236
1171_t	931	780	488	703	365	793	384	425	462
1172_t	151	216	158	58	106	102	109	122	93
1173_t	1143	1374	434	1531	147	901	228	413	260
1174_t	178	267	206	208	271	207	264	414	443
1175_t	2222	1459	1369	225	274	932	492	816	718
1176_t	382	535	391	234	160	167	231	282	307
1177_t	311	251	388	157	159	231	377	399	282
1178_t	186	253	223	86	132	125	124	166	162
1179_t	210	191	234	288	316	321	276	261	192
1180_t	46	165	74	23	46	31	71	93	87
1181_t	278	225	178	92	84	125	127	175	82
1182_t	205	334	343	170	241	220	190	281	185
1183_t	1163	1158	1266	969	1053	1111	1036	1053	749
1184_t	90	91	139	64	193	249	145	173	96
1185_t	159	279	215	248	323	238	219	269	168
1186_t	680	955	985	1045	1562	1432	774	642	605
1187_t	1506	1096	1379	486	1097	1425	873	1136	868
1188_t	689	595	1102	787	1893	1816	926	1333	888
1189_t	36	27	55	65	34	47	45	18	45
1190_t	427	410	657	1228	1745	1318	737	761	758
1191_t	235	226	397	809	755	477	403	516	433
1192_t	342	417	451	839	496	315	558	438	821
1193_t	394	387	447	78	72	74	204	227	249
1194_t	73	139	180	53	59	27	102	131	90
1195_t	56	73	81	63	30	64	50	46	57
1196_t	459	397	468	344	314	342	325	334	317
1197_t	444	325	395	131	211	375	282	322	204
1198_t	121	130	146	218	157	85	115	150	98
1199_t	412	442	446	340	301	286	345	379	313
1200_t	139	150	101	151	94	166	85	95	100
1201_t	1298	1279	1735	2133	2616	2413	1652	1748	1321
1202_t	6	5	5	1	2	0	3	7	0
1203_t	144	83	130	48	56	86	74	68	30
1204_t	287	771	366	149	395	280	294	498	227
1205_t	272	201	254	302	296	306	261	333	241
1206_t	173	158	183	165	145	191	156	191	145
1207_t	777	763	559	304	105	228	270	272	371
1208_t	534	346	333	40	67	198	121	225	159
1209_t	649	535	340	99	64	84	100	132	132
1210_t	160	136	176	173	251	239	147	145	110
1211_t	374	372	501	1192	1219	1245	502	489	313
1212_t	102	144	161	428	382	390	168	140	98
1213_t	431	510	675	620	952	941	496	563	436
1214_t	110	190	157	115	101	92	125	120	106
1215_t	458	441	613	3286	2617	2094	1252	1274	1329
1216_t	648	787	1094	5288	4760	3536	2277	2436	2565
1218_t	51	55	64	26	34	43	33	60	31
1219_t	265	176	392	60	150	146	203	200	207
1220_t	54	71	71	13	46	39	25	62	50
1221_t	3	5	0	0	0	0	1	1	0
1222_t	1810	1460	797	2247	803	3840	1335	1939	660
1223_t	22	17	14	11	8	30	12	13	3
1224_t	348	318	391	406	407	476	370	377	275
1225_t	91	82	76	59	56	99	57	65	52
1226_t	896	770	984	673	717	873	747	725	625
1227_t	36	18	34	22	15	25	23	26	11
1228_t	17	38	10	0	2	2	0	2	1
1229_t	201	206	63	76	17	113	44	65	111
1230_t	98	134	94	137	116	105	96	150	73
1231_t	121	146	124	101	161	133	120	187	100
1232_t	76	68	122	84	98	113	76	79	55
1233_t	1852	1562	2066	3587	2512	2945	2134	1523	1523
1234_t	130	146	168	118	189	181	127	192	94
1235_t	236	191	376	81	190	303	170	263	241
1236_t	124	53	178	34	72	154	104	75	88
1237_t	39	38	78	69	28	60	53	46	49
1238_t	199	189	237	143	155	154	161	206	129
1239_t	297	242	210	36	57	135	101	153	83
1240_t	197	225	354	92	257	264	239	295	191
1241_t	141	138	167	140	187	168	123	179	143
1242_t	1158	882	1025	240	455	812	483	750	471
1243_t	201	372	324	114	87	53	93	106	253
1244_t	168	213	279	506	526	334	421	472	376
1245_t	469	377	591	117	248	307	288	366	286
1246_t	79	132	61	82	131	57	57	92	48
1247_t	403	548	551	251	516	658	261	321	167
1249_t	619	372	783	705	1110	1249	484	651	708
1250_t	194	72	261	319	331	496	309	204	206
1251_t	683	907	1457	1474	2752	2227	1360	1595	1144
1252_t	253	199	210	260	351	344	289	248	255
1254_t	0	1	0	0	0	0	3	4	1.037
1255_t	85	130	113	115	156	96	124	102	117
1256_t	523	712	1031	1270	1439	1218	1052	995	989
1257_t	1686	1370	1136	715	753	1254	706	983	490
1258_t	86	81	79	70	51	62	93	68	33
1259_t	19	8	0	3832	2185	3564	4691	5845	26
1260_t	175	185	280	177	327	268	461	794	248
1261_t	93	35	81	25	41	34	159	414	26
1262_t	55	57	72	32	96	44	106	168	54
1263_t	365	621	396	27	24	16	197	390	428
1264_t	206	230	282	212	191	171	282	340	174
1265_t	35	48	19	19	3	24	23	28	8
1266_t	473	1087	792	163	107	35	198	191	249
1267_t	301	350	471	390	479	396	384	467	254
1268_t	47	30	64	37	44	26	50	53	58
1269_t	52	64	56	59	47	30	99	76	82
1270_t	139	206	175	169	224	114	172	208	175
1271_t	18	23	17	61	58	18	34	60	32
1272_t	240	175	216	180	128	194	139	200	119
1273_t	196.51	163.997	216.251	30	91.49	108.447	110.086	153.997	109.601
1274_t	185.49	166.003	251.749	17	90.51	76.553	87.914	161.003	69.399
1275_t	117	108	145	389	267	315	157	113	135
1276_t	99	129	51	134	107	52	113	121	250
1277_t	364	415	451	245	365	410	373	340	339
1278_t	69	106	123	178	229	179	144	165	113
1279_t	7	13	10	6	4	1	7	15	1
1280_t	310	288	345	466	448	401	407	389	346
1281_t	38	33	49	18	22	21	33	28	18
1282_t	40	49	31	46	37	28	32	29	31
1283_t	15	27	48	35	56	58	65	89	23
1284_t	7	4	6	10	15	13	19	35	1
1285_t	153	108	135	226	104	201	182	105	132
1286_t	293	318	317	109	142	173	209	247	178
1287_t	69	79	55	18	21	29	63	52	35
1288_t	58	63	58	38	25	20	53	62	35
1289_t	41	55	64	15	35	30	46	53	26
1290_t	48	110	74	26	45	17	65	108	77
1291_t	25	13	14	4	6	9	7	9	3
1292_t	0	0	0	0	0	0	0	0	0
1293_t	1496	1060	1122	121	266	578	423	723	371
1294_t	1	0	0	0	0	0	0	0	0
1295_t	1	5	4	5	5	5	1	3	6
1297_t	1078	1140	650	177	103	63	354	499	931
1298_t	18	11	19	13	8	1	11	15	11
1299_t	90	71	115	82	123	98	95	101	76
1300_t	48	22	78	33	39	92	26	29	21
1301_t	23	2	28	6	8	30	13	3	3
1302_t	282	196	479	157	369	446	193	222	147
1303_t	530	403	385	312	308	405	365	334	324
1304_t	9	37	27	4	11	6	15	29	11
1305_t	292	281	344	645	558	576	364	380	320
1306_t	166	141	200	261	242	219	247	164	192
1307_t	55	65	30	95	50	60	33	36	28
1308_t	418	353	422	306	193	253	223	240	225
1309_t	172	252	155	51	120	120	142	178	164
1310_t	168	222	163	32	101	99	126	140	113
1311_t	100	186	84	82	144	69	102	179	82
1312_t	94	233	89	22	65	49	55	99	109
1313_t	248	343	212	39	137	137	133	175	245
1314_t	20085	21138	4044	59	181	5	522	1248	43697
1315_t	4	5	13	4	0	3	15	6	7
1316_t	198	161	373	782	944	821	462	639	349
1317_t	141	99	179	56	83	153	125	116	102
1318_t	90	99	98	295	292	283	156	170	98
1319_t	618	372	786	327	749	944	580	662	458
1320_t	593	518	948	352	959	1068	597	865	534
1321_t	556	636	951	4	11	4	18	39	109
1322_t	386	275	616	778	1350	1066	342	362	388
1323_t	498	271	543	880	1294	1282	398	372	445
1324_t	70	89	110	119	187	152	93	100	102
1325_t	283	191	282	288	230	242	202	139	129
1326_t	141	180	123	74	76	65	67	119	65
1327_t	211	183	197	406	328	342	167	196	155
1328_t	885	1576	1245	578	536	414	736	858	681
1329_t	59	55	98	21	44	64	46	68	44
1330_t	155	150	226	78	207	224	113	248	174
1331_t	1	0	0	0	0	6	10	4	0
1332_t	98	128	472	83	60	725	2353	1144	389
1333_t	2310	2358	2444	3767	2543	2267	3093	3049	4213
1334_t	106	101	125	28	32	41	49	67	61
1335_t	287	348	418	60	127	127	174	222	145
1336_t	51	102	42	36	87	36	65	127	55
1337_t	148	162	89	15	40	38	51	101	74
1338_t	19	45	13	0	21	8	15	56	8
1339_t	45	121	30	1	5	12	16	33	8
1340_t	12	24	7	0	0	0	3	8	1
1341_t	224	316	284	146	296	303	285	300	252
1342_t	286	314	255	317	269	307	243	274	159
1343_t	150	83	35	75	114	548	822	1131	16
1344_t	257	173	104	151	293	962	1568	2231	45
1345_t	1100	905	1252	168	388	661	429	626	678
1346_t	528	433	427	417	295	528	343	334	226
1347_t	141	146	173	219	209	136	201	183	161
1348_t	433	467	641	436	568	326	575	517	396
1349_t	158	169	170	329	282	322	190	182	193
1350_t	24	103	23	3	41	9	18	56	13
1351_t	0	3	4	0	3	1	0	1	0
1352_t	396	428	358	190	228	219	244	327	229
1353_t	113	155	149	46	101	99	117	117	82
1354_t	97	187	210	57	170	120	123	147	103
1355_t	409	460	592	105	259	342	235	375	351
1356_t	14	7	29	1	0	4	25	15	14
1357_t	32	20	56	0	2	7	42	51	33
1358_t	0	0	0	0	0	0	0	0	0
1359_t	0	0	0	0	0	0	0	0	0
1360_t	4	0	4	0	0	0	3	20	1
1361_t	21	32	25	0	1	0	0	3	2
1362_t	2	4	0	0	0	0	0	0	0
1363_t	8	2	2	0	0	0	1	0	0
1364_t	55	41	23	5	7	2	9	17	10
1365_t	42	93	23	3	22	1	10	42	5
1366_t	39	58	30	3	8	7	4	52	11
1367_t	22	29	12	2	5	6	14	19	4
1368_t	37	48	23	1	8	10	19	76	14
1369_t	105	179	158	66	122	133	131	153	129
1370_t	150	114	229	17	63	100	107	163	154
1371_t	76	46	48	7	49	50	50	101	71
1372_t	23	55	42	8	25	15	32	31	24
1374_t	132	188	179	55	147	171	93	89	78
1375_t	136	226	162	51	51	54	90	131	88
1376_t	155	208	275	19	74	38	134	262	173
1377_t	771	374	1080	87	102	130	493	607	587
1378_t	285	234	577	936	1136	736	690	865	649
1379_t	3328	5878	2519	2799	2206	1750	1091	927	1908
1380_t	52	125	108	22	125	56	75	70	48
1381_t	169	197	204	43	60	77	135	130	87
1382_t	1563	2128	1658	521	256	127	511	571	556
1383_t	292	315	437	210	390	421	349	419	288
1384_t	68	84	109	46	78	94	69	89	86
1385_t	509	842	632	526	771	749	186	285	197
1386_t	155	142	234	70	170	206	143	213	162
1387_t	2796	3038	2955	590	835	921	1312.81	1349	1128
1388_t	1007	798	807	152	240	447	316.188	359	438
1389_t	1135	956	804	334	310	719	448	565	490
1390_t	184	209	235	287	349	307	210	246	208
1391_t	59	52	115	74	104	124	97	103	80
1392_t	187	148	238	237	387	336	224	286	220
1393_t	328	309	280	80	143	150	134	180	149
1394_t	43	26	66	42	24	47	49	29	29
1395_t	501	460	253	168	51	269	103	158	169
1396_t	90	110	129	92	190	173	98	118	70
1397_t	38	85	65	17	96	54	58	171	38
1398_t	132	153	185	65	189	165	123	213	162
1399_t	60	89	124	49	106	135	111	106	94
1400_t	140	159	238	80	203	213	102	165	168
1401_t	145	151	177	19	31	93	92	172	96
1402_t	1873	1904	3193	3784	7074	5579	3175	4601	3703
1403_t	662	3285	1572	249	2156	588	777	1904	1009
1404_t	15	40	14	3	22	3	10	17	6
1406_t	101	120	106	6	47	43	52	62	40
1407_t	417	633	463	124	422	392	261	427	374
1408_t	0	0	1	0	1	2	0	0	0
1409_t	336	275	347	66	160	169	157	207	135
1410_t	128	194	221	56	113	131	131	158	45
1411_t	40	42	44	83	91	100	57	61	43
1412_t	422	423	611	621	1083	987	605	649	514
1413_t	128	282	193	280	329	218	151	173	74
1414_t	22	56	52	0	6	0	4	4	11
1415_t	25	45	17	28	14	25	27	38	20
1416_t	51	101	63	2	6	7	42	57	29
1417_t	107	172	177	223	454	332	149	118	114
1418_t	604	535	507	521	499	599	373	328	289
1419_t	96	126	136	101	86	87	88	88	85
1420_t	325	387	400	392	181	375	470	483	233
1421_t	2	6	0	1	0	0	0	0	0
1422_t	26	36	17	23	12	43	10	21	25
1423_t	6	8	0	0	0	10	2	5	0
1424_t	175	270	209	45	161	151	89	163	134
1425_t	4	1	0	2	1	0	0	5	1
1426_t	7487	10709	11320	12805	13652	12220	10794	10005	9185
1427_t	88	84	85	10	40	37	57	58	35
1428_t	283	221	409	47	119	198	153	201	205
1429_t	0	0	0	0	0	1	0	0	2
1430_t	225	327	282	120	104	115	113	150	160
1431_t	742	527	460	118	105	290	200	246	174
1432_t	169	223	225	70	154	125	203	234	234
1433_t	595	951	274	191	156	259	71	201	238
1434_t	263	279	429	469	410	348	438	473	486
1435_t	46	52	55	61	44	43	48	43	44
1436_t	398	416	595	135	383	422	308	518	549
1437_t	1284	958	787	138	110	515	201	382	530
1438_t	933	541	612	83	108	438	200	351	341
1439_t	1	4	1	0	3	0	1	3	0
1440_t	47	49	81	21	34	39	63	101	112
1441_t	100	114	153	37	71	45	119	162	116
1442_t	754	539	1010	94	227	347	331	583	665
1443_t	169	261	190	129	134	193	166	191	181
1444_t	1	0	0	2	4	1	1	3	0
1445_t	14	16	10	5	5	3	2	0	7
1446_t	219	156	123	39	27	70	51	81	64
1447_t	224	206	173	33	28	115	90	109	129
1448_t	408	532	361	228	277	417	221	404	262
1449_t	259	268	150	129	75	269	86	231	155
1450_t	1446	1255	2759	938	1759	1258	1867	1987	1616
1451_t	162	235	215	73	135	142	122	226	149
1452_t	232	234	268	209	207	200	219	263	243
1453_t	370	457	446	425	385	439	417	432	412
1454_t	407	415	387	222	373	359	292	317	228
1455_t	47	79	38	26	25	20	44	102	39
1456_t	5067	7027	11604	8744	12606	6123	12920	15622	10178
1457_t	85	114	85	111	87	73	67	75	69
1458_t	177	188	230	67	137	136	142	216	143
1459_t	165	134	180	31	103	118	90	146	98
1460_t	1146	1199	1393	441	900	1394	613	859	688
1461_t	1408	1672	2174	1591	2401	2279	1732	1942	1094
1462_t	652	812	677	453	334	369	501	464	432
1463_t	516	586	653	680	629	625	575	541	531
1464_t	340	466	469	389	529	824	624	714	336
1465_t	44	58	57	150	100	66	47	56	34
1466_t	340	918	393	54	255	121	268	477	123
1467_t	323	308	381	282	233	309	278	292	257
1468_t	1532	1951	1569	1011	909	774	1044	1365	1449
1469_t	220	275	342	215	389	374	345	335	262
1470_t	183	240	219	83	66	88	162	198	152
1471_t	65	62	93	120	144	101	119	132	103
1472_t	65	62	82	58	59	59	36	58	44
1473_t	218	193	145	7	47	52	45	94	33
1474_t	180	166	279	177	359	417	454	368	361
1475_t	609	523	1062	453	930	1018	1793	817	468
1476_t	365	616	711	13	13	104	396	131	123
1477_t	26	34	23	3	14	12	22	18	9
1478_t	20	33	34	34	12	24	27	30	26
1479_t	480	514	666	1178	1226	1001	713	783	694
1480_t	58	82	75	79	62	45	70	73	53
1481_t	1232	1198	876	347	249	523	376	616	557
1482_t	4397	7383.77	8939.81	8159	13154	8921	7117	6856	7087
1483_t	115	56	204	190	72	207	203	50	183
1484_t	0	0	0	0	0	0	0	0	0
1485_t	94	128	128	39	58	43	79	98	70
1486_t	36	39	40	56	43	40	40	28	31
1487_t	444	421	464	167	222	408	192	281	312
1488_t	94	174	100	31	42	81	43	96	57
1489_t	39	20	60	285	211	302	272	288	120
1490_t	91	144	154	79	136	132	93	145	133
1491_t	1	2	0	0	1	1	0	0	0
1492_t	248	271	297	90	197	186	215	240	194
1493_t	152	189	162	96	76	95	156	152	139
1494_t	272	246	315	347	305	396	302	279	290
1495_t	260	317	332	596	497	436	326	323	234
1496_t	441	420	597	181	320	439	489	569	264
1497_t	16	52	27	26	43	31	16	19	0
1498_t	45	57	86	126	113	120	80	35	62
1499_t	82	178	82	95	140	120	42	122	73
1500_t	71	74	97	49	140	88	71	99	86
1501_t	163	256	234	42	118	87	51	81	88
1503_t	2	3	0	0	1	0	1	0	0
1504_t	30	22	29	7	18	18	18	14	18
1505_t	6346	7258	16525	4598	8060	3406	11460	14989	9086
1506_t	5740	6927	19332	5977	9403	4418	13598	14320	10202
1507_t	58	39	76	26	32	28	52	82	28
1508_t	48	27	47	42	51	7	69	84	56
1509_t	24	50	38	21	25	13	22	27	23
1510_t	11	22	19	24	7	8	23	12	5
1511_t	35	72	36	10	17	18	16	30	18
1512_t	9	5	14	2	4	3	15	15	16
1513_t	482	550	548	624	606	559	527	653	497
1514_t	295	157	291	327	217	335	320	232	245
1515_t	27	50	47	59	45	35	44	66	55
1516_t	230	227	235	603	565	467	329	345	254
1517_t	310	336	365	78	160	202	168	221	258
1518_t	346	406	478	175	366	557	342	401	259
1519_t	623	514	759	148	410	445	354	561	449
1520_t	81	65	98	84	24	67	61	43	49
1521_t	373	390	626	225	466	477	430	582	427
1522_t	28	27	44	16	39	52	22	38	37
1523_t	872	855	681	153	258	567	263	534	495
1524_t	748	949	649	394	393	501	437	697	467
1525_t	125	127	171	182	167	210	159	151	111
1526_t	630	595	732	1174	1266	716	649	789	769
1527_t	44	171.015	39	12	29	23.408	23.59	79	14.078
1528_t	53	115.985	77	12	26	21.592	35.41	53	25.922
1529_t	3	4	2	0	0	0	1	4	0
1530_t	266	487	373	109	318	178	281	376	219
1531_t	1100	873	1531	859	1618	1779	1167	1302	1259
1532_t	545	626	734	652	768	725	775	808	799
1533_t	469	406	467	1134	835	1016	434	424	306
1534_t	0	0	0	0	0	0	0	0	0
1535_t	340	536	492	248	372	286	316	440	202
1536_t	1424	1253	1355	506	762	1340	660	940	1091
1537_t	11342.8	13251	12356.9	9821.6	11286	9554	10458	15576	17235
1538_t	158	148	187	134	138	184	156	127	130
1539_t	426	476	499	34	105	103	206	374	240
1540_t	451	248	396	495	411	379	528	401	300
1541_t	241	185	193	60	131	26	95	126	57
1542_t	707	1261	804	254	646	684	563	775	682
1543_t	314	290	319	128	237	288	188	219	155
1544_t	125	184	149	47	90	56	91	114	62
1545_t	195	217	272.624	32	52	52	75	88	114
1546_t	1	0	1	0	0	0	1	0	0
1547_t	295	346	371	44	135	111	180	229	238
1548_t	161	274	181.376	16	72	83	88	141	91
1549_t	291	398	253	155	285	240	226	308	188
1550_t	41	77	82	52	80	38	57	81	94
1551_t	355	320	411	415	434	466	368	388	440
1552_t	31	49	58	12	15	59	34	78	48
1553_t	83	87	106	33	49	114	106	147	148
1554_t	48	48	37	3	13	6	29	94	30
1555_t	28	38	21	1	3	6	12	75	20
1556_t	19	7	6	2	0	1	7	12	6
1557_t	73	69	256	201	355	180	207	148	108
1558_t	26	28	63	82	110	32	67	44	34
1559_t	9	15	11	1	2	2	2	12	3
1560_t	27	104	53	10	22	15	23	33	14
1561_t	186	159	286	67	135	169	140	201	154
1562_t	18	79	40	32	33	16	37	37	26
1563_t	54	8	67	69	30	84	83	24	61
1564_t	809	614	911	887	1138	1149	1028	875	1128
1565_t	38	48	32	13	21	11	32	30	32
1566_t	3819	5579	6408	10117	12998	11120	5459	5806	5987
1567_t	155	155	197	25	65	70	78	113	112
1568_t	5	6	1	0	1	5	2	3	1
1569_t	53	65	80	27	81	57	38	69	57
1570_t	51	67	77	23	43	43	36	36	38
1571_t	364	743	664	118	283	223	415	579	356
1572_t	28	45	39	28	42	28	38	36	29
1573_t	65	156	113	48	40	25	83	94	74
1574_t	1	5	1	2	0	1	0	4	9
1575_t	463	176	778	81	90	400	231	291	323
1576_t	438	232	702	65	123	338	199	332	367
1577_t	188	155	271	39	86	139	85	181	164
1578_t	209	315	279	65	161	164	121	258	239
1579_t	17	65	30	23	28	30	24	40	22
1580_t	3215	2534	1719	959	542	1566	1008	1212	1071
1581_t	5	7	2	0	0	0	3	2	1
1582_t	1167	1020	1153	1136	1310	895	1080	1460	2067
1583_t	12	7	5	1	10	2	3	9	5
1584_t	365	356	290	378	323	319	334	286	331
1585_t	648	629	766	145	407	494	431	559	369
1586_t	410	740	305	81	26	22	62	87	108
1587_t	176	175	231	344	419	426	202	183	148
1588_t	115	98	133	190	193	287	242	273	196
1589_t	171	114	212	187	158	247	163	186	158
1590_t	143	112	182	11	56	47	58	103	36
1591_t	477	492	865	754	770	479	765	746	651
1592_t	42	57	44	19	12	29	28	36	55
1593_t	1240	1265	1573	333	702	627	929	1111	1422
1594_t	7986	9194	18957	13359	15645	9763	18324	18090	15270
1595_t	629	681	794	2242	2166	5801	1988	3050	763
1596_t	445	277	188	207	135	282	173	277	149
1597_t	512	362	641	168	419	469	389	425	328
1598_t	222	352	248	160	159	180	186	174	241
1599_t	86	107	112	505	439	414	146	129	56
1600_t	1	5	4	1	1	9	6	6	6
1601_t	171	157	167	41	95	109	91	91	72
1602_t	4	1	16	3	4	10	9	3	3
1603_t	344	381	500	881	884	961	566	548	442
1604_t	138	171	156	165	180	171	172	155	149
1605_t	36	30	20	36	28	36	35	38	27
1606_t	192	205	277	178	243	266	226	210	213
1607_t	174	213	275	162	362	350	222	247	129
1608_t	3	1	10	1	1	6	1	0	2
1609_t	145	84	271	24	45	87	91	75	84
1610_t	48	30	72	4	12	21	27	35	37
1612_t	22	25	47	10	25	24	22	38	25
1613_t	44	61	19	10	10	14	16	22	13
1614_t	322	395	319	560	509	1358	651	970	189
1615_t	899	821	925	217	482	590	391	611	703
1616_t	99	199	100	39	34	59	73	110	68
1617_t	102	163	157	66	216	154	113	176	71
1618_t	402	407	633	469	705	467	502	667	671
1619_t	7	11	4	3	1	3	9	4	19
1620_t	521.368	1065.59	496.89	172.134	183.785	103.579	406.515	561.264	713.924
1621_t	1589	1686	2677	7523	8613	6396	4150	4733	5116
1622_t	12	23	17	3	1	0	1	5	5
1623_t	403	390	326	359	308	345	342	389	219
1624_t	357	468	432	199	384	474	337	443	326
1625_t	113	64	92	385	223	225	200	170	179
1626_t	215	233	394	841	719	660	461	576	452
1627_t	26	20	25	116	63	67	61	57	51
1628_t	5049	6190	6751	10510	8520	8201	6386	5622	5585
1629_t	7	15	16	11	6	2	15	6	10
1630_t	16	8	9	23	15	31	6	23	9
1631_t	0	0	0	0	0	0	0	0	0
1632_t	93	102	149	187	176	183	148	136	105
1633_t	178	214	226	209	145	188	166	203	200
1634_t	33	46	32	33	28	22	45	64	32
1635_t	969	707	1003	142	296	320	328	288	381
1636_t	5536.63	7327.06	3796.63	4964.83	3894.85	1359.16	6060.18	8451.37	15096.5
1637_t	144	149	192	473	642	584	155	196	196
1638_t	1543	1700	849	1804	1110	832	1231	1212	3952
1639_t	13242.4	17839.9	5027.37	14472.2	15421.2	2497.84	20629.8	30927.6	64290.5
1640_t	457	402	469	145	330	374	305	401	320
1641_t	285	238	363	247	169	125	304	324	309
1642_t	57	148	91	33	44	19	72	90	33
1643_t	443	610	416	292	204	333	351	402	356
1644_t	134	161	134	89	121	82	133	174	73
1645_t	32	19	48	9	19	29	19	21	33
1646_t	29	13	33	9	11	14	17	5	24
1648_t	110	50	133	32	61	103	76	57	72
1649_t	8	0	17	3	3	9	9	7	4
1650_t	71	59	84	28	32	36	57	41	32
1651_t	377	396	493	796	723	728	499	532	436
1652_t	1227	1279	1599	1415	1718	1594	1526	1600	1458
1653_t	57	71	98	63	107	88	69	70	47
1654_t	59	39	43	44	58	72	48	49	24
1655_t	26	22	42	14	24	33	45	24	21
1656_t	40	52	54	38	60	57	44	28	40
1657_t	309	215	495	345	459	349	442	511	445
1658_t	12	14	23	10	15	7	19	23	15
1659_t	1504	2721	565	1403	103	804	289	535	188
1660_t	83	140	87	23	39	36	52	84	32
1661_t	214	366	287	82	56	69	120	142	108
1662_t	33	88	32	21	13	16	17	22	22
1663_t	141	128	134	261	220	186	171	168	102
1664_t	385	353	299	199	182	253	247	252	154
1665_t	107	110	161	57	133	132	90	77	45
1666_t	0	1	0	0	3	8	1	0	0
1667_t	10	14	10	9	5	16	4	2	7
1668_t	134	368	308	15	3	34	243	98	42
1669_t	49	48	52	37	31	15	42	54	38
1670_t	548	534	695	583	809	628	557	535	431
1671_t	261	289	372	356	374	407	285	369	343
1672_t	75	45	77	2	9	21	22	39	14
1674_t	771	456	834	147	222	520	302	390	405
1675_t	3	7	4	0	1	0	1	6	4
1676_t	169	168	216	113	212	171	202	249	150
1677_t	152	161	178	128	165	147	171	166	95
1678_t	72	59	121	58	80	54	81	86	61
1679_t	596	417	879	1623	2049	1900	861	832	560
1680_t	22	20	12	60	57	58	33	19	22
1681_t	0	0	0	0	0	0	0	0	0
1682_t	197	117	252	221	377	391	177	261	328
1683_t	91	35	97	75	278	306	186	294	110
1684_t	42	47	61	10	8	36	33	87	42
1685_t	175	145	205	124	123	158	170	196	110
1686_t	343	293	394	393	289	329	333	291	340
1687_t	24	32	10	9	10	17	11	7	8
1688_t	65	72	66	60	54	66	35	37	36
1689_t	0	0	0	1	0	0	0	0	3
1690_t	1	1	1	1	23	1	0	4	213
1691_t	0	0	0	0	0	0	0	0	0
1692_t	291	226	236	44	109	134	176	209	220
1693_t	491	308	376	403	465	576	483	411	458
1694_t	330	234	356	331	508	664	429	295	249
1695_t	22	21	23	22	40	34	41	23	21
1696_t	0	0	0	0	0	0	0	0	0
1697_t	1	5	10	4	0	0	7	3	10
1698_t	884	1045	1328	1242	1969	1679	1224	1268	1025
1699_t	211	220	186	206	112	165	147	142	111
1700_t	33	35	33	12	7	9	28	14	23
1701_t	37	78	35	13	10	9	18	22	26
1702_t	111	71	134	327	255	235	159	124	88
1703_t	137	138	209	69	165	117	148	149	78
1704_t	429	683	699	548	925	748	524	536	353
1705_t	105	129	142	207	198	199	134	103	89
1706_t	13	3	12	3	3	5	6	15	5
1707_t	493	440	575	79	144	147	189	239	331
1708_t	1204	512	983	466	1207	1307	1580	1259	894
1709_t	196	280	359	125	221	138	228	281	220
1710_t	171	221	220	179	160	162	204	144	150
1711_t	38	29	35	59	37	51	46	27	27
1712_t	39	15	8	5	5	10	12	10	5
1713_t	289	315	461	168	462	461	247	339	240
1714_t	0	1	0	0	0	0	0	0	0
1715_t	0	0	0	0	0	0	0	0	0
1716_t	0	0	2	0	0	0	2	0	0
1717_t	1	1	0	1	0	0	0	0	0
1718_t	0	0	0	0	0	0	0	0	0
1720_t	515	749	471	193	306	289	358	467	471
1721_t	273	329	187	47	74	129	112	229	110
1722_t	60	59	38	65	98	63	40	62	53
1723_t	1	0	0	1	0	0	2	0	0
1724_t	68	154	111	75	133	103	71	88	77
1725_t	47	36	37	27	15	51	42	16	45
1726_t	26	27	1	2	0	0	7	10	15
1727_t	75	162	87	148	152	122	106	106	62
1728_t	90	108	88	48	47	39	72	79	106
1729_t	2	2	4	3	0	4	1	10	5
1730_t	75	104	88	54	61	23	65	123	138
1731_t	69	103	123	5	1	0	4	5	21
1732_t	2.187	0	2	67.71	8	43.1	53.527	7	2
1733_t	16.813	14	11	479.638	488	454.916	440.473	618	19
1734_t	247	265	189	92.652	105	136.984	170	213	82
1735_t	207	207	247	107	242	208	169	275	207
1736_t	99	142	105	41	67	91	87	96	120
1737_t	131	227	126	48	128	96	75	124	114
1738_t	1487	1710	1352	596	727	700	860	1111	2453
1739_t	2030	2950	2207	1458	1728	1147	1723	2294	3651
1740_t	44	59	52	13	23	20	37	59	28
1741_t	28	40	38	10	31	22	19	44	22
1742_t	292	484	392	336	326	314	327	321	328
1743_t	177	338	191	57	46	113	66	100	120
1744_t	1886	1453	2083	989	1459	1687	1306	1331	860
1745_t	46	73	63	88	61	66	60	76	53
1746_t	42	42	59	4	13	20	32	33	30
1747_t	93	87	127	104	104	124	99	89	74
1748_t	754	608	523	213	172	188	210	229	195
1749_t	511	682	357	568	488	471	517	550	307
1750_t	9	10	3	0	0	0	3	3	5
1751_t	363	377	314	336	218	315	217	266	201
1752_t	93	62	124	181	71	121	90	80	100
1753_t	101	125	97	213	181	142	96	111	97
1754_t	779	800	977	1083	1091	635	1005	866	661
1755_t	542	809	679	185	508	437	391	643	448
1756_t	0	0	0	0	2	1	0	0	0
1757_t	166	167	332	1626	1200	809	645	557	695
1758_t	673	469	588	25	84	179	207	296	225
1759_t	27	18	24	7	19	21	15	15	8
1760_t	6	1	4	1	2	7	3	2	2
1761_t	88	58	92	7	23	27	32	80	24
1762_t	11	77	10	2	4	2	1	10	5
1763_t	163	196	244	67	145	157	120	189	159
1764_t	104	75	76	146	127	179	76	95	71
1765_t	158	155	224	382	431	318	210	208	160
1766_t	236	134	367	151	220	341	243	183	212
1767_t	389	285	546	266	522	557	444	346	1170
1769_t	457	553	243	130	23	123	87	128	194
1771_t	71	74	104	35	63	44	82	69	48
1772_t	234	221	260	37	43	57	116	108	145
1773_t	1056	878	1381	167	276	345	506	639	786
1774_t	799	699	939	1053	1105	1222	925	1095	1004
1775_t	246	245	217	131	152	153	128	172	164
1776_t	252	209	327	168	311	277	236	273	282
1777_t	5	9	16	4	9	3	7	15	6
1778_t	116	159	130	86	174	157	157	142	95
1779_t	144	253	252	61	70	108	131	144	115
1780_t	4	19	1	0	0	0	0	1	2
1781_t	134	170	146	139	210	149	156	194	206
1782_t	14	10	10	1	8	7	7	31	11
1783_t	15	30	11	1	4	2	10	45	21
1784_t	448	503	470	593	478	465	457	461	446
1785_t	769	1219	890	1243	1656	1821	781	918	823
1786_t	21	26	22	2	1	7	3	5	6
1787_t	294	419	326	155	170	172	201	298	302
1788_t	0	0	0	0	0	0	0	0	0
1789_t	1	0	0	10	0	2	0	3	0
1790_t	0	1	0	6	0	7	5	3	0
1791_t	2	3	1	0	3	1	0	3	4
1792_t	202	249	212	38	80	82	85	86	98
1793_t	15	6	5	12	9	1	4	22	2
1794_t	322	299	303	124	93	167	185	170	214
1795_t	1055	1026	1015	249	438	612	474	585	557
1796_t	182	173	147	117	149	202	134	185	73
1797_t	179	177	208	314	437	428	225	193	127
1798_t	99	112	179	200	253	267	127	108	64
1799_t	489	288	285	195	99	453	209	219	199
1800_t	165	81	66	55	26	147	58	78	55
1801_t	154	188	243	268	289	171	202	260	226
1802_t	162	239	473	32	40	45	182	78	95
1803_t	333	351	407	73	167	197	193	336	267
1804_t	217	297	196	100	80	109	170	130	115
1805_t	392	370	498	815	902	941	533	466	424
1806_t	200	112	213	72	127	299	148	171	96
1807_t	0	0	0	0	0	0	0	0	0
1808_t	0	0	0	0	0	0	0	0	0
1810_t	20	20	22	15	20	47	37	32	26
1811_t	72	147	117	42	150	174	84	138	97
1812_t	0	0	0	0	0	0	0	2	0
1813_t	369	364	530	122	127	108	123	141	105
1814_t	261	226	300	461	340	436	344	266	293
1815_t	168	194	185	303	319	260	241	239	220
1816_t	146	341	353	131	116	69	161	107	167
1817_t	435	479	403	142	244	326	269	335	387
1818_t	188	102	259	295	140	268	242	173	315
1819_t	543	646	688	775	1018	636	676	1038	725
1820_t	142	170	177	128	137	130	157	172	123
1821_t	17	15	27	30	36	18	15	39	16
1822_t	1141	1279	1627	2588	2423	2258	1604	1338	1547
1823_t	677	383	625	141	237	383	362	405	332
1824_t	7021	9425	9879	11993	10705	9965	8351	8117	7777
1825_t	455	265	387	142	138	265	232	231	162
1826_t	81	139	87	74	89	64	93	127	65
1827_t	186	176	204	359	270	232	168	189	116
1828_t	133	169	111	287	265	221	129	151	102
1829_t	0	0	0	0	0	0	0	0	0
1830_t	49	74	74	40	63	66	77	55	35
1831_t	357	343	435	207	269	241	315	430	465
1832_t	4716	7727	7898	8246	10181	8188	6036	7146	5703
1833_t	495	364	300	46	101	204	163	218	124
1834_t	711	703	645	174	249	307	405	386	417
1835_t	1815	1247	2511	606	1469	1771	1375	1901	1349
1836_t	26	13	36	8	22	24	12	16	23
1837_t	339	351	726	100	279	303.714	392	448	387
1838_t	128	206	613	12	73	9	249	266	163
1839_t	0	1	2	0	0	0	0	0	0
1840_t	6	65	4	0	0	2	2	4	0
1841_t	268	348	181	749	699	380	344	477	620
1842_t	505	606	727	450	686	790	503	628	533
1843_t	151	186	160	297	327	241	215	176	163
1844_t	121	127	100	176	111	166	97	132	97
1845_t	0	0	0	0	0	0	1	0	0
1846_t	0	3	2.331	2	2	3	2.846	4	3
1847_t	16	9	14	1	1	3	4	2	5
1848_t	180	203	299	160	343	297	177	242	146
1849_t	43	25	46	28	65	69	48	45	28
1850_t	45	28	58	27	64	72	28	32	30
1851_t	265	288	397	178	569	529	230	346	200
1852_t	125	46	121	318	186	154	265	115	68
1853_t	65	90	36	10	29	27	18	50	12
1854_t	91	174	123	27	129	83	71	125	58
1855_t	7	10	15	2	2	7	6	4	2
1856_t	62.888	108.562	107	19	45.994	34	32	88.69	36
1857_t	30	50	41	23	41	11	22	39	15
1858_t	149.112	175.438	141	28	72.006	63	77	82.31	35
1859_t	8	3	11	0	1	10	10	13	6
1860_t	35	82	102	17	25	23	40	53	23
1861_t	257	325	337	285	308	278	240	270	223
1862_t	0	0	0	0	0	0	0	0	0
1863_t	12	22	23	8	51	23	22	55	13
1864_t	1	0	1	0	4	1	2	3	1
1865_t	188	252	295	127	310	274	210	279	244
1866_t	46	37	47	17	30	19	36	64	54
1867_t	2	5	0	4	15	2	9	20	0
1868_t	54	69	46	23	24	22	35	32	50
1869_t	0	0	0	0	0	0	0	0	1
1870_t	9	3	166	0	1	0	4	0	0
1872_t	125	58	1722	0	0	0	29	2	0
1873_t	397	421	337	26	36	62	74	115	239
1874_t	102	85	88	3	6	12	15	33	63
1875_t	268	322	259	11	27	21	29	83	85
1876_t	175	49	150	360	505	205	721	465	683
1877_t	1187	1343	1896	2679	3440	1583	2121	2074	2573
1878_t	598	661	1256	2100	1843	924	1221	1323	1220
1879_t	74	140	122	24	104	68	56	81	50
1880_t	646	607	881	1355	1016	763	904	873	1120
1881_t	0	0	0	0	0	0	0	0	0
1882_t	168	257	170	120	251	136	149	300	126
1883_t	201	276	278	233	234	172	251	266	263
1884_t	4	13	2	2	1	0	0	2	5
1885_t	54	65	85	21	20	25	22	42	44
1886_t	187	134	329	116	279	350	183	267	254
1887_t	44	31	79	19	55	75	42	74	45
1888_t	185	90	189	238	130	320	193	158	172
1889_t	772	818	744	858	1005	1357	709	877	722
1890_t	7	15	25	3	10	13	10	24	15
1891_t	76	171	99	28	57	42	54	97	61
1892_t	288	336	297	116	249	327	219	380	219
1893_t	43	79	67	12	48	41	47	59	39
1894_t	98	151	163	88	68	70	90	84	72
1895_t	24	9	24	7	21	5	24	22	11
1896_t	249	304	379	300	427	209	271	373	288
1897_t	90	84	111	116	82	61	107	95	97
1898_t	144	198	194	82	126	113	124	143	100
1899_t	230	300	373	64	151	175	168	243	192
1900_t	100	79	114	28	63	66	67	58	65
1901_t	196	189	263	327	346	341	281	289	212
1902_t	316	270	289	474	357	305	374	381	303
1903_t	340	272	424	104	218	303	256	267	333
1904_t	323	233	399	80	154	354	232	243	305
1905_t	102	37	121	16	17	57	29	46	39
1906_t	449	423	666	80	154	316	225	414	394
1907_t	83	135	109	146	199	140	123	146	116
1908_t	3185	2731	2734	1117	2647	2881	2036	3109	3096
1909_t	153	207	208	291	287	178	242	255	385
1910_t	0	0	0	0	0	0	0	0	0
1911_t	614	330	529	30	108	216	151	264	199
1912_t	45	14	54	2	11	21	14	8	10
1913_t	21	19	23	3	6	4	26	26	17
1914_t	2373	2038	1750	1288	662	854	1068	1191	1412
1915_t	97	129	138	251	167	132	149	198	130
1916_t	891	1055	993	196	234	218	630	673	621
1917_t	252	149	282	172	146	245	191	250	158
1918_t	467	526	681	259	743	861	350	671	327
1919_t	777	1365	361	298	22	54	48	110	66
1921_t	219	216	352	165	429	414	214	346	238
1922_t	348	333	380	117	265	370	219	335	233
1923_t	261	238	284	265	491	501	238	332	182
1924_t	630	743	781	804	832	591	789	1067	1305
1925_t	267	302	314	852	871	631	337	400	650
1926_t	6	7	5	1	0	0	2	4	2
1927_t	45	174	59	61	85	16	65	83	148
1928_t	442	615	531	233	305	494	708	551	399
1929_t	146	134	186	37	73	128	133	85	66
1930_t	13622	16823	38100	24780.7	42112	21152	37556	46372.7	26013
1931_t	692	612	547	144	235	423	251	289	310
1932_t	347	285	321	123	258	307	292	353	243
1933_t	101	103	160	115	150	127	118	123	101
1934_t	79	91	107	94	107	87	93	103	83
1935_t	232	209	184	225	237	232	232	282	343
1936_t	143	230	188	417	388	347	227	244	185
1937_t	110	87	100	103	57	87	95	68	75
1938_t	280	204	351	57	122	182	146	195	189
1939_t	79	90	123	19	54	58	48	91	57
1940_t	25	69	53	2	0	0	37	41	33
1941_t	5133	4287	6809	10830	5375	8121	6931	4402	5988
1942_t	287	272	382	469	289	357	294	246	308
1943_t	88	41	134	28	60	66	59	61	73
1944_t	72	71	94	30	63	57	31	66	53
1945_t	239	264	308	87	199	224	146	234	196
1946_t	239	285	246	396	501	451	327	323	285
1947_t	791	762	1023	2412	2275	2114	1216	1090	914
1948_t	3825	3626	8719	7008	5081	4620	9566	6718	6539
1949_t	114	93	91	75	85	111	102	56	104
1950_t	843	805	661	22	106	258	266	295	203
1951_t	0	0	0	0	0	1	0	0	0
1952_t	224	276	274	77	184	224	117	210	206
1953_t	149	87	148	37	59	94	83	110	108
1955_t	504	260	670	44	118	181	176	252	225
1956_t	2810	1848	3055	374	629	1521	918	1369	1625
1957_t	213	231	274	300	202	233	255	249	232
1958_t	77	106	107	62	56	57	83	100	53
1959_t	4	2	0	1	0	0	0	3	0
1960_t	0	1	0	0	0	1	0	1	0
1961_t	245	213	379	516	490	503	422	364	314
1962_t	1026	1616	1558	735	2900	2330	1346	1091	1034
1963_t	41	61	80	179	139	143	82	44	56
1964_t	954	1362	1575	800	922	807	1271	1350	1155
1965_t	120	113	170	286	204	227	167	122	137
1966_t	1040	1099	1417	2208	2080	2007	1510	1135	1186
1967_t	131	193	171	171	131	136	129	178	129
1968_t	258	237	169	88	67	134	98	145	76
1969_t	148	127	190	29	71	88	88	115	84
1970_t	599	553	698	326	332	350	408	443	340
1971_t	92	110	89	181	151	164	105	128	87
1972_t	181	196	215	234	182	210	196	172	126
1973_t	223	189	211	118	119	206	140	167	113
1974_t	1725	1213	1053	303	321	896	400	600	673
1975_t	155	189	144	149	156	109	147	174	79
1976_t	303	266	390	171	473	461	192	321	179
1977_t	295	302	407	220	292	300	337	351	338
1978_t	33	51	40	32	21	37	45	48	12
1979_t	3	2	1	0	0	1	0	0	1
1980_t	218	194	289	394	641	576	393	407	239
1981_t	198	305	297	361	430	310	254	325	208
1982_t	842	633	1973	728	1351	952	1164	1382	1502
1983_t	336	489	432	370	642	468	396	512	446
1984_t	180	195	221	50	161	171	104	146	173
1985_t	320	232	360	96	212	308	193	250	242
1986_t	406	431	344	129	137	202	219	274	212
1987_t	15	18	5	31	4	8	10	11	10
1988_t	97	157	154	124	142	84	94	91	138
1989_t	467	229	511	168	252	475	246	407	289
1990_t	751	577	831	240	543	824	533	677	527
1991_t	329	337	277	235	79	200	177	163	127
1992_t	220	178	176	118	92	157	147	124	75
1993_t	208	285	216	207	66	175	207	201	136
1994_t	205	272	285	339	422	315	314	281	235
1995_t	382	432	460	174	245	227	328	395	303
1996_t	364	272	321	368	226	310	256	250	260
1997_t	1882	1480	1453	398	684	1393	707	919	1133
1998_t	27	26	27	54	40	44	33	38	28
1999_t	1025	842	996	1720	1666	2005	867	756	474
2000_t	116	150	125	108	89	123	82	121	80
2001_t	237	313	294	133	185	289	191	362	196
2002_t	178	209	203	91	211	231	153	183	88
2003_t	745	554	770	379	747	924	622	911	473
2004_t	1262	1288	2051	2346	2536	1969	1804	1807	1896
2005_t	438	564	449	293	594	645	324	462	326
2006_t	97	86	110	206	108	208	113	79	103
2007_t	480	352	504	160	333	541	459	580	441
2008_t	451	418	663	774	875	998	511	550	533
2009_t	279	327	417	429	363	491	414	279	318
2010_t	20	14	26	26	6	17	22	20	8
2011_t	549	377	384	49	101	201	165	199	121
2012_t	79	111	97	163	145	136	113	130	79
2013_t	77	107	87	105	86	99	69	116	60
2014_t	345	319	405	389	362	347	284	355	328
2015_t	173	146	202	61	75	98	100	151	164
2016_t	70	118	40	26	13	34	32	39	29
2017_t	389	403	682	168	402	538	381	741	666
2018_t	795	1086	1451	1252	1893	1053	1285	1548	1554
2019_t	426	342	422	439	287	385	375	301	545
2020_t	90	115	137	111	202	213	118	103	82
2022_t	224	367	267	185	285	248	245	242	218
2023_t	1820	1081	1700	461	665	1371	905	1081	1065
2024_t	1558	1824	2061	1492	1817	1709	1511	1731	1450
2025_t	735	738	816	286	643	714	539	664	664
2026_t	453	742	495	2288	1828	989	802	1153	3255
2027_t	2277	4216	1452	2540	2508	619	2544	3745	10308
2028_t	102	109	137	98	172	117	111	127	55
2029_t	1774	2076	1909	2340	2928	1738	2363	2909	4694
2030_t	252	157	181	57	125	193	112	140	88
2031_t	836	972	728	433	363	453	619	609	897
2032_t	107	111	126	188	201	120	139	137	80
2033_t	103	69	117	23	44	51	72	74	62
2034_t	94	91	127	92	149	117	131	146	45
2035_t	368	416	395	467	305	359	317	309	260
[truncated: 10,771 more rows]
